# Supplementary material for: Genome-wide CRISPRi screens for high-throughput fitness quantification and identification of determinants for dalbavancin susceptibility in Staphylococcus aureus
Source: mSystems. 2024 Jun 5;9(7):e01289-23. doi: 10.1128/msystems.01289-23 (PMC11265419; doi:10.1128/msystems.01289-23)
Supplement: Additional supplemental tables — Tables S11-S17 and S20. [file msystems.01289-23-s0002.xlsx]

## Sheet: S11_raw_counts_NCTC
sgRNA	9_S9_L001_R1_001	10_S10_L001_R1_001	11_S11_L001_R1_001	12_S12_L001_R1_001	13_S13_L001_R1_001	14_S14_L001_R1_001	15_S15_L001_R1_001	16_S16_L001_R1_001	M5-5_S133	M5-6_S134	M5-7_S135	M5-8_S136	M5-1_S129	M5-2_S130	M5-3_S131	M5-4_S132
sgRNA0001	6	318	274	349	39	28	34	24	71	62	71	72	10	15	9	1			sample_name	generations	IPTG	replicate
sgRNA0002	124	423	413	560	348	236	298	291	102	73	77	105	74	74	47	40			9_S9_L001_R1_001	12	0uM	1
sgRNA0003	164	219	221	289	215	140	221	231	50	18	37	47	33	27	29	20			10_S10_L001_R1_001	12	0uM	2
sgRNA0004	476	379	327	424	343	252	309	348	76	43	62	94	132	133	100	61			11_S11_L001_R1_001	12	0uM	3
sgRNA0005	335	463	422	585	532	372	443	553	96	64	86	117	150	106	110	56			12_S12_L001_R1_001	12	0uM	4
sgRNA0006	59	379	373	444	123	80	98	100	78	53	71	88	46	30	24	20			13_S13_L001_R1_001	12	500uM	1
sgRNA0007	507	421	371	461	409	319	407	357	107	56	104	124	142	129	124	53			14_S14_L001_R1_001	12	500uM	2
sgRNA0008	341	264	259	345	286	203	257	281	51	52	42	68	79	63	76	38			15_S15_L001_R1_001	12	500uM	3
sgRNA0009	1007	1081	1045	1207	1429	1003	1287	1378	289	183	295	281	616	605	480	298			16_S16_L001_R1_001	12	500uM	4
sgRNA0010	545	413	393	454	436	319	366	399	60	41	83	88	86	76	70	40			M5-5_S133	20	0uM	1
sgRNA0011	1	237	190	256	16	16	24	23	42	24	46	67	3	4	2	3			M5-6_S134	20	0uM	2
sgRNA0012	438	193	208	273	248	167	228	210	31	21	30	37	69	56	57	40			M5-7_S135	20	0uM	3
sgRNA0013	478	300	449	597	304	224	301	278	45	37	76	67	67	65	71	41			M5-8_S136	20	0uM	4
sgRNA0014	627	510	454	597	533	385	461	525	69	80	80	116	132	120	100	60			M5-1_S129	20	500uM	1
sgRNA0015	355	282	239	281	278	190	251	252	39	24	29	49	50	43	39	30			M5-2_S130	20	500uM	2
sgRNA0016	367	257	214	297	246	208	219	247	45	33	55	58	85	55	58	33			M5-3_S131	20	500uM	3
sgRNA0017	40	61	111	62	48	29	46	63	1	4	6	17	13	11	8	2			M5-4_S132	20	500uM	4
sgRNA0018	71	65	71	61	74	65	60	69	10	9	9	16	23	17	19	5
sgRNA0019	212	237	248	296	280	205	232	270	52	26	39	61	77	65	43	34
sgRNA0020	599	486	415	554	516	401	431	419	83	61	84	100	112	122	118	68
sgRNA0021	1121	1012	871	1114	893	1099	834	867	171	155	164	182	241	221	175	118
sgRNA0022	403	455	452	518	463	372	424	386	68	39	56	107	85	98	78	50
sgRNA0023	463	342	288	376	348	263	323	292	47	43	56	68	100	92	64	53
sgRNA0024	292	214	175	253	198	159	214	189	32	12	38	50	69	44	49	27
sgRNA0025	305	547	528	628	591	557	545	561	72	63	81	97	130	134	100	91
sgRNA0026	507	421	423	589	474	299	441	491	87	75	87	96	135	128	85	63
sgRNA0027	627	421	351	456	412	311	360	381	77	44	91	102	111	114	103	62
sgRNA0028	209	115	138	133	114	88	108	118	17	14	19	22	32	18	24	16
sgRNA0029	409	417	404	479	423	343	364	402	72	55	81	102	132	124	81	58
sgRNA0030	327	142	137	171	164	92	139	125	40	21	32	36	34	41	36	24
sgRNA0031	388	300	232	314	279	196	257	269	39	40	55	75	79	81	62	39
sgRNA0032	423	472	511	634	504	358	468	442	102	61	72	132	139	130	102	73
sgRNA0033	292	164	135	151	153	2758	123	131	31	13	16	23	30	38	44	25
sgRNA0034	199	135	125	148	134	109	110	112	31	22	23	39	33	39	26	22
sgRNA0035	519	311	306	350	345	249	292	270	53	39	51	58	94	69	84	38
sgRNA0036	421	316	285	378	330	222	290	291	57	26	54	53	59	87	51	38
sgRNA0037	435	318	295	341	321	281	275	289	74	56	61	66	99	103	89	45
sgRNA0038	264	261	225	261	260	183	223	239	51	33	28	53	55	72	55	28
sgRNA0039	551	320	283	352	543	259	294	301	60	47	51	74	113	85	72	55
sgRNA0040	329	302	306	366	321	213	275	247	53	37	47	71	64	88	69	31
sgRNA0041	627	586	516	736	538	435	542	550	112	74	117	129	154	157	115	88
sgRNA0042	336	362	328	417	336	249	310	310	66	46	57	92	114	82	79	45
sgRNA0043	612	491	439	589	454	379	431	450	90	77	100	139	134	115	99	73
sgRNA0044	196	264	222	288	245	225	256	204	52	40	44	56	78	72	48	35
sgRNA0045	512	444	397	485	468	351	427	387	69	40	73	86	92	89	74	58
sgRNA0046	303	281	276	338	303	216	274	272	49	28	34	47	73	67	39	44
sgRNA0047	373	419	345	510	422	315	383	363	70	55	67	82	112	93	73	52
sgRNA0048	498	435	444	568	535	405	424	432	75	73	77	80	121	117	76	66
sgRNA0049	572	655	557	766	710	522	614	625	139	97	129	144	161	165	172	123
sgRNA0050	231	221	201	293	221	158	224	286	48	24	37	61	57	69	37	45
sgRNA0051	427	443	358	463	413	346	353	381	63	49	82	94	99	125	101	53
sgRNA0052	383	302	270	374	267	177	293	311	66	42	50	69	72	73	59	52
sgRNA0053	523	191	179	251	195	152	205	183	32	25	36	28	38	35	36	30
sgRNA0054	567	424	364	511	478	309	406	380	75	67	88	75	127	123	94	57
sgRNA0055	278	282	258	358	426	197	248	257	39	39	63	60	77	65	50	33
sgRNA0056	344	379	321	397	357	299	343	340	64	43	75	89	88	112	75	39
sgRNA0057	396	228	208	270	226	151	212	231	76	28	47	45	63	59	53	35
sgRNA0058	689	459	454	564	415	332	422	434	91	53	91	106	132	129	109	73
sgRNA0059	552	557	500	614	553	395	457	480	94	66	71	117	134	118	116	72
sgRNA0060	305	215	210	237	239	172	188	201	33	30	36	40	53	57	48	20
sgRNA0061	1005	442	452	545	923	377	451	433	91	59	57	102	120	109	87	69
sgRNA0062	420	173	142	213	189	127	154	156	33	24	26	24	34	39	40	16
sgRNA0063	336	238	217	246	243	154	204	197	27	29	39	43	50	66	43	28
sgRNA0064	432	494	422	521	528	341	414	408	92	72	80	92	116	113	112	72
sgRNA0065	521	329	303	340	403	240	264	282	81	70	83	80	115	87	85	45
sgRNA0066	491	486	444	601	483	374	449	440	102	61	75	111	137	108	106	67
sgRNA0067	402	470	415	534	607	347	401	412	82	61	89	114	116	349	95	65
sgRNA0068	488	322	318	370	354	269	283	292	80	67	80	70	127	91	81	55
sgRNA0069	508	567	556	641	597	428	604	545	96	78	105	120	129	147	126	67
sgRNA0070	620	380	346	426	409	282	299	338	74	79	63	100	117	106	102	60
sgRNA0071	454	434	350	470	431	301	368	380	83	53	100	89	113	93	104	50
sgRNA0072	424	410	384	484	463	252	374	376	72	64	86	114	114	109	103	74
sgRNA0073	627	413	363	406	362	289	302	317	78	47	57	89	98	100	90	54
sgRNA0074	298	193	201	237	229	167	199	178	36	29	28	50	49	47	55	35
sgRNA0075	427	311	243	306	291	200	269	253	52	30	38	58	81	64	53	39
sgRNA0076	311	364	307	393	391	265	359	347	64	46	69	87	103	102	79	55
sgRNA0077	30	32	30	47	35	27	27	33	7	1	7	4	6	7	4	6
sgRNA0078	268	376	347	387	368	262	356	311	47	40	75	87	104	113	49	42
sgRNA0079	505	283	303	357	311	230	290	330	53	54	51	51	79	71	74	40
sgRNA0080	344	276	250	301	276	193	235	251	39	48	53	65	97	84	70	48
sgRNA0081	298	277	272	310	246	229	245	233	58	48	45	61	64	66	65	37
sgRNA0082	305	249	238	319	248	195	246	266	43	30	56	46	86	57	42	44
sgRNA0083	362	437	396	475	402	320	410	395	74	64	116	113	136	126	105	52
sgRNA0084	360	542	561	695	738	358	502	531	117	78	109	186	189	164	141	94
sgRNA0085	185	309	196	300	238	166	238	214	29	30	49	45	47	59	56	31
sgRNA0086	95	103	114	105	113	71	97	89	26	10	36	34	40	36	37	22
sgRNA0087	218	193	162	228	192	168	159	162	80	48	77	84	146	90	84	88
sgRNA0088	489	353	352	436	374	278	334	407	74	52	62	72	99	85	78	66
sgRNA0089	246	371	354	446	399	298	326	340	81	60	67	79	103	117	80	56
sgRNA0090	395	301	241	304	252	183	234	254	57	40	51	62	88	79	77	38
sgRNA0091	370	422	371	423	407	217	312	324	66	51	69	65	104	93	62	47
sgRNA0092	368	299	270	321	297	236	290	256	46	38	49	64	82	104	70	37
sgRNA0093	500	311	253	359	313	216	267	254	66	43	64	72	80	101	74	44
sgRNA0094	358	402	388	455	403	344	351	417	94	48	89	121	113	119	104	64
sgRNA0095	741	410	362	528	429	321	396	429	77	58	78	104	125	102	115	60
sgRNA0096	243	124	94	124	110	113	112	97	22	12	29	46	29	32	22	11
sgRNA0097	627	436	385	525	442	365	421	443	82	72	78	96	113	100	97	71
sgRNA0098	368	206	163	195	210	163	173	171	36	27	37	40	50	48	42	21
sgRNA0099	269	375	404	445	387	274	358	327	57	36	60	99	94	109	56	68
sgRNA0100	377	385	339	454	441	314	368	378	63	47	73	62	102	104	86	52
sgRNA0101	727	407	352	434	337	292	323	411	74	54	83	109	97	97	85	65
sgRNA0102	400	312	224	332	261	183	259	257	38	32	62	69	70	83	60	39
sgRNA0103	372	518	493	586	524	411	488	448	111	112	103	149	149	112	116	73
sgRNA0104	1555	1582	1535	1802	1596	1174	1426	1495	342	269	315	454	541	503	411	279
sgRNA0105	372	270	256	310	282	175	246	260	54	38	57	46	72	58	52	45
sgRNA0106	331	227	181	220	217	157	188	270	23	17	31	47	55	53	35	18
sgRNA0107	426	415	325	444	412	320	348	362	61	42	57	92	110	94	78	56
sgRNA0108	335	291	271	327	318	200	237	203	48	34	53	46	81	80	42	28
sgRNA0109	810	431	356	430	448	267	366	335	77	50	91	79	112	105	103	55
sgRNA0110	560	478	389	530	488	342	439	417	75	52	97	91	120	96	122	58
sgRNA0111	687	421	401	509	476	345	405	379	59	52	74	82	100	110	78	55
sgRNA0112	253	212	191	223	190	143	187	186	40	24	36	54	55	61	36	26
sgRNA0113	340	332	294	357	339	211	303	297	59	42	54	51	72	76	66	30
sgRNA0114	629	437	374	467	427	388	404	417	71	48	71	91	112	99	96	58
sgRNA0115	670	320	317	363	316	265	322	278	62	42	45	65	71	68	48	33
sgRNA0116	635	482	472	599	563	391	1021	496	95	64	78	138	140	134	97	80
sgRNA0117	470	398	474	616	418	308	364	382	113	78	106	126	146	121	93	78
sgRNA0118	390	235	209	269	229	130	182	192	37	40	31	45	62	41	35	37
sgRNA0119	267	108	173	162	145	120	113	109	21	17	22	26	28	25	22	12
sgRNA0120	384	559	479	684	554	424	491	536	93	68	103	142	164	151	129	88
sgRNA0121	615	342	267	351	326	218	243	288	58	38	60	73	87	98	66	46
sgRNA0122	574	396	416	484	475	332	367	379	99	47	77	104	122	122	102	65
sgRNA0123	729	909	710	934	855	608	730	753	247	103	126	198	181	189	180	107
sgRNA0124	491	451	412	550	471	338	465	377	76	51	85	84	124	90	89	61
sgRNA0125	722	395	404	538	406	381	399	430	81	57	72	98	111	119	91	62
sgRNA0126	242	320	309	334	302	210	300	277	74	46	58	77	87	97	58	46
sgRNA0127	539	399	364	493	450	319	393	425	81	85	93	125	142	117	104	72
sgRNA0128	610	419	416	493	466	346	395	543	68	66	72	96	108	107	95	71
sgRNA0129	3	7	3	10	1	3	5	5	0	0	0	1	0	0	2	0
sgRNA0130	404	254	251	290	255	223	248	247	52	34	48	79	105	62	56	43
sgRNA0131	114	94	70	97	89	54	64	81	7	18	15	18	25	25	26	18
sgRNA0132	518	483	478	605	478	748	401	432	132	110	154	169	227	189	169	116
sgRNA0133	618	543	501	725	603	404	575	552	127	74	107	133	140	166	138	64
sgRNA0134	401	571	445	629	542	364	568	493	92	71	109	111	143	135	99	77
sgRNA0135	259	171	144	200	145	110	129	140	26	12	31	42	50	47	33	25
sgRNA0136	495	476	442	567	491	338	397	481	74	31	82	86	111	102	103	49
sgRNA0137	516	315	313	381	321	251	296	289	54	25	52	78	81	50	55	36
sgRNA0138	481	335	282	325	302	234	290	263	56	31	63	66	95	83	71	53
sgRNA0139	432	240	191	260	233	142	236	203	32	32	30	43	42	50	48	22
sgRNA0140	674	293	302	368	357	241	262	306	56	31	50	66	66	68	50	42
sgRNA0141	474	387	322	397	352	283	298	327	81	51	61	81	98	90	73	37
sgRNA0142	442	206	192	225	187	160	184	186	55	37	48	57	65	59	61	37
sgRNA0143	582	519	526	670	545	355	497	487	113	84	102	120	192	164	132	85
sgRNA0144	384	437	354	462	309	253	336	340	72	49	87	80	74	57	38	37
sgRNA0145	273	581	509	743	335	234	321	299	97	83	85	142	76	50	42	28
sgRNA0146	912	701	636	786	756	567	664	638	127	84	135	176	198	172	151	95
sgRNA0147	338	281	218	280	241	187	212	190	79	35	58	88	130	85	86	47
sgRNA0148	347	217	216	278	243	210	235	227	36	28	49	41	79	51	47	41
sgRNA0149	541	447	365	460	368	235	336	349	69	56	48	95	82	88	71	47
sgRNA0150	434	365	339	413	370	298	379	323	60	42	57	119	105	75	69	25
sgRNA0151	1811	3524	3017	3908	3402	2203	2966	3398	1086	804	1122	1344	1489	1455	1199	787
sgRNA0152	510	286	261	365	320	271	311	323	59	31	50	86	77	78	57	37
sgRNA0153	340	329	275	336	344	238	277	292	53	43	48	78	88	79	56	43
sgRNA0154	404	320	288	355	315	215	275	288	61	45	59	75	81	71	62	42
sgRNA0155	375	277	215	308	240	191	224	253	48	50	51	72	64	85	60	24
sgRNA0156	240	277	355	285	215	141	213	209	38	21	71	53	62	78	60	41
sgRNA0157	445	338	350	398	401	322	344	327	106	64	90	105	135	112	116	92
sgRNA0158	570	492	481	598	511	415	445	405	95	69	76	111	160	141	125	64
sgRNA0159	545	407	405	459	408	340	377	361	72	52	83	68	99	110	86	46
sgRNA0160	687	460	446	569	500	385	406	436	86	60	91	106	107	98	101	57
sgRNA0161	416	381	300	420	398	242	319	316	49	45	67	71	82	95	86	50
sgRNA0162	396	129	121	160	128	118	131	129	20	17	25	26	40	45	26	12
sgRNA0163	1060	642	630	983	682	455	563	571	117	85	119	142	152	145	144	95
sgRNA0164	339	212	199	261	234	129	180	222	29	27	31	44	55	65	48	32
sgRNA0165	342	216	221	282	350	194	202	215	34	35	34	67	68	63	54	31
sgRNA0166	931	515	413	562	481	351	470	455	98	57	76	110	146	104	108	51
sgRNA0167	505	276	279	337	300	230	251	278	43	38	44	50	72	58	61	30
sgRNA0168	266	310	293	376	304	227	328	324	47	40	45	56	64	57	57	50
sgRNA0169	801	354	346	427	356	265	322	314	74	52	79	99	106	100	89	62
sgRNA0170	357	278	223	312	278	160	223	280	48	33	48	42	65	67	33	33
sgRNA0171	514	381	336	393	379	228	320	329	70	52	58	93	103	83	74	46
sgRNA0172	582	440	406	508	440	309	380	330	81	56	66	79	82	90	98	48
sgRNA0173	298	387	415	484	390	285	342	335	66	61	51	94	120	94	91	40
sgRNA0174	243	345	321	377	290	274	300	284	82	46	72	100	99	113	78	62
sgRNA0175	507	656	719	840	723	505	669	689	154	134	165	149	229	186	189	96
sgRNA0176	201	112	89	117	99	82	92	84	14	10	22	27	33	29	35	9
sgRNA0177	417	412	377	475	439	336	354	384	137	60	132	139	217	216	169	106
sgRNA0178	555	543	479	666	586	410	540	535	94	83	88	138	156	127	74	65
sgRNA0179	162	139	141	162	155	101	137	133	20	24	33	35	30	31	28	23
sgRNA0180	525	549	467	660	630	14326	523	500	79	63	66	103	115	116	72	45
sgRNA0181	464	402	368	457	421	292	376	405	57	62	66	92	101	90	70	56
sgRNA0182	28	39	32	39	31	32	32	42	11	5	9	9	15	12	8	9
sgRNA0183	380	263	225	281	268	174	230	252	42	43	42	51	55	56	57	33
sgRNA0184	283	150	139	154	129	106	114	150	24	25	22	37	39	50	30	23
sgRNA0185	753	289	247	252	230	212	228	267	49	33	44	50	71	57	51	33
sgRNA0186	343	212	178	214	301	139	181	183	32	21	23	46	48	30	38	28
sgRNA0187	755	724	620	892	765	503	682	835	118	101	149	154	210	186	125	85
sgRNA0188	1153	1195	1086	1309	1203	847	1066	1154	207	160	200	267	279	258	220	143
sgRNA0189	524	387	397	509	420	278	366	383	118	105	136	117	149	212	114	79
sgRNA0190	648	365	332	464	384	263	359	363	93	63	75	99	157	120	107	63
sgRNA0191	453	366	315	433	349	262	318	307	68	47	49	94	92	90	174	46
sgRNA0192	722	519	464	579	549	408	430	432	92	69	89	115	144	120	107	59
sgRNA0193	612	393	358	449	372	323	355	359	58	53	66	71	106	81	49	41
sgRNA0194	985	876	804	907	798	580	737	829	269	169	262	314	351	327	273	157
sgRNA0195	308	252	156	252	183	180	164	213	37	20	37	42	47	51	29	96
sgRNA0196	368	252	230	287	282	217	236	252	52	35	56	53	164	74	54	37
sgRNA0197	652	372	343	419	408	310	347	329	69	50	72	96	91	111	68	51
sgRNA0198	391	600	531	697	627	411	554	530	94	84	111	178	154	178	137	82
sgRNA0199	289	307	269	330	297	216	278	250	43	37	33	49	60	69	58	35
sgRNA0200	255	232	217	263	189	151	174	163	54	33	49	73	70	78	51	38
sgRNA0201	855	822	1107	1599	803	630	782	739	172	129	142	200	239	244	225	132
sgRNA0202	401	300	271	359	304	208	256	260	44	37	55	61	61	81	71	44
sgRNA0203	239	136	112	129	138	90	117	96	10	19	19	32	26	15	21	20
sgRNA0204	889	626	549	718	598	486	511	579	111	88	105	137	175	148	152	103
sgRNA0205	183	181	181	214	222	150	177	160	38	24	34	43	49	53	42	27
sgRNA0206	167	277	225	291	262	202	273	263	41	23	41	49	67	76	38	22
sgRNA0207	782	988	960	1146	1129	756	896	974	243	173	276	305	343	300	349	190
sgRNA0208	498	363	376	449	463	310	407	363	76	69	57	81	110	118	73	50
sgRNA0209	568	405	371	439	431	325	353	357	74	47	90	92	112	111	96	44
sgRNA0210	420	382	366	437	413	303	395	399	59	46	69	68	113	93	64	47
sgRNA0211	556	376	341	462	441	296	369	379	80	44	75	80	103	97	99	54
sgRNA0212	460	307	296	392	328	268	302	275	56	32	63	76	76	89	59	41
sgRNA0213	665	497	1683	2810	480	395	443	427	91	63	88	119	138	128	104	71
sgRNA0214	412	319	258	387	324	268	288	284	117	53	61	70	113	102	75	39
sgRNA0215	582	344	302	400	362	264	322	288	49	63	59	61	88	87	60	37
sgRNA0216	1088	1166	1094	1366	1283	950	1209	1230	211	139	172	225	270	256	221	152
sgRNA0217	272	332	299	416	366	277	338	300	84	48	85	101	106	100	96	56
sgRNA0218	598	585	586	676	575	475	521	530	108	85	106	132	166	164	147	83
sgRNA0219	363	428	370	553	419	224	385	377	100	66	101	112	137	116	114	66
sgRNA0220	258	292	224	248	273	189	271	196	49	32	36	74	83	68	64	37
sgRNA0221	451	431	365	417	390	314	333	328	89	46	93	93	130	98	89	60
sgRNA0222	1078	699	575	737	714	476	603	629	152	107	145	155	183	181	156	110
sgRNA0223	120	187	162	203	230	146	169	166	33	30	32	177	38	45	29	41
sgRNA0224	14	33	28	42	25	18	18	18	2	2	6	3	3	4	2	2
sgRNA0225	362	295	278	339	335	212	281	320	64	30	39	72	75	70	66	55
sgRNA0226	654	602	484	611	500	381	468	469	83	66	92	101	185	126	111	74
sgRNA0227	258	330	270	326	307	222	237	229	60	51	70	64	76	62	54	45
sgRNA0228	627	484	453	563	514	386	465	478	77	57	80	100	126	127	94	63
sgRNA0229	0	271	277	313	31	19	34	35	33	29	33	37	6	9	4	5
sgRNA0230	203	273	227	232	267	209	210	227	70	34	52	87	101	99	84	54
sgRNA0231	288	335	318	414	390	274	331	352	54	48	79	76	85	79	49	54
sgRNA0232	904	485	420	585	492	361	440	449	97	58	69	95	118	124	87	54
sgRNA0233	601	632	583	692	671	550	534	552	100	62	110	133	205	173	120	68
sgRNA0234	244	303	205	341	275	132	237	213	41	35	40	46	58	52	52	31
sgRNA0235	982	679	695	845	715	560	624	672	141	90	139	160	210	176	143	97
sgRNA0236	515	321	264	374	339	253	339	308	65	44	63	82	98	80	58	60
sgRNA0237	937	626	561	740	693	476	601	601	121	73	96	151	191	156	126	73
sgRNA0238	936	622	582	763	642	452	593	580	121	65	95	156	145	157	153	91
sgRNA0239	59	49	42	59	41	40	44	48	2	3	4	11	6	3	6	7
sgRNA0240	730	620	531	655	533	426	550	478	99	74	85	103	115	94	82	51
sgRNA0241	463	423	391	457	415	296	383	376	56	48	90	98	96	109	98	64
sgRNA0242	487	399	375	475	445	313	606	350	79	49	75	102	115	86	80	53
sgRNA0243	342	670	578	757	674	528	626	632	112	76	125	163	178	190	129	103
sgRNA0244	477	340	287	340	295	208	263	240	41	41	66	57	70	62	51	20
sgRNA0245	669	618	538	689	575	410	502	512	111	88	85	127	154	137	147	79
sgRNA0246	0	0	0	0	0	0	0	0	7	7	15	15	17	16	15	5
sgRNA0247	122	587	507	665	167	131	153	214	93	62	96	124	47	63	34	26
sgRNA0248	621	693	614	770	655	475	654	631	128	79	115	145	159	162	156	79
sgRNA0249	432	420	341	410	457	310	366	387	72	53	85	91	123	98	106	56
sgRNA0250	338	327	304	375	307	231	318	300	62	42	58	52	77	78	61	54
sgRNA0251	607	360	353	431	349	246	337	333	51	44	56	60	70	83	64	43
sgRNA0252	254	228	188	226	220	164	196	200	43	29	31	50	56	47	41	22
sgRNA0253	378	531	517	667	556	363	503	501	85	68	86	103	129	127	94	61
sgRNA0254	317	168	147	182	179	98	145	142	28	32	40	44	46	49	40	21
sgRNA0255	570	384	373	436	424	360	425	407	79	47	80	105	105	117	104	63
sgRNA0256	264	236	209	243	254	221	242	209	61	56	77	77	97	94	79	58
sgRNA0257	405	494	453	581	481	361	506	434	119	75	113	133	141	138	111	72
sgRNA0258	521	398	342	443	598	302	361	364	75	63	85	81	89	100	102	56
sgRNA0259	348	292	246	326	301	225	246	272	61	32	63	82	70	89	71	52
sgRNA0260	487	392	332	388	414	284	360	343	64	45	77	97	103	117	98	67
sgRNA0261	281	246	182	224	224	140	192	204	46	27	52	53	64	50	55	22
sgRNA0262	603	499	484	630	558	392	442	521	116	80	117	105	170	158	119	96
sgRNA0263	444	294	254	316	296	201	271	280	55	34	45	71	75	101	66	55
sgRNA0264	1266	1098	990	1274	1079	3516	1000	1151	161	120	175	206	329	244	177	140
sgRNA0265	368	257	254	295	252	209	242	256	51	46	54	68	79	71	66	32
sgRNA0266	535	362	296	395	317	248	305	324	47	38	64	69	86	105	53	38
sgRNA0267	472	424	380	487	471	330	370	439	71	49	54	92	122	106	107	58
sgRNA0268	432	375	384	561	408	254	363	344	77	44	82	92	128	106	92	103
sgRNA0269	567	513	444	583	472	363	449	472	82	50	77	125	126	120	88	50
sgRNA0270	459	549	479	597	525	395	494	465	94	63	79	123	134	120	104	83
sgRNA0271	354	370	336	402	351	305	288	330	60	49	50	79	95	97	68	51
sgRNA0272	144	344	321	411	147	104	119	156	46	36	76	71	24	22	7	8
sgRNA0273	44	76	66	120	30	22	48	39	16	8	10	20	3	6	3	2
sgRNA0274	717	589	472	660	846	434	465	496	142	105	117	161	186	169	144	84
sgRNA0275	501	305	294	318	278	243	264	253	56	49	60	82	101	80	74	34
sgRNA0276	369	406	366	473	393	326	395	352	62	56	65	88	100	108	70	53
sgRNA0277	215	344	377	445	232	175	253	290	81	47	62	78	35	54	50	20
sgRNA0278	282	180	149	221	181	143	153	189	23	25	37	44	54	32	51	27
sgRNA0279	317	415	352	488	457	347	397	433	64	52	48	66	101	67	53	54
sgRNA0280	206	357	299	436	353	219	314	291	54	41	52	58	77	73	47	38
sgRNA0281	683	1310	1301	1599	1483	1015	1403	1288	384	272	349	477	533	527	423	247
sgRNA0282	592	518	424	486	493	342	446	443	80	58	77	112	148	138	146	91
sgRNA0283	822	623	583	713	632	477	568	550	133	97	112	188	195	214	171	124
sgRNA0284	414	363	276	398	312	256	322	333	56	35	50	73	84	85	57	36
sgRNA0285	960	866	859	1046	945	732	799	903	246	138	208	250	323	296	248	182
sgRNA0286	929	1167	1135	1343	1242	950	1176	1125	213	143	203	237	271	304	232	180
sgRNA0287	653	393	371	451	423	300	340	358	70	35	76	85	109	97	88	46
sgRNA0288	492	622	516	685	577	425	565	551	88	66	91	127	153	124	125	64
sgRNA0289	777	690	664	837	730	558	700	692	136	108	146	192	193	213	162	105
sgRNA0290	44	728	651	876	123	75	111	117	103	103	139	133	22	17	12	15
sgRNA0291	349	227	213	282	244	166	205	251	33	32	43	47	39	44	49	19
sgRNA0292	2	461	454	561	80	62	74	71	103	70	102	108	19	28	13	10
sgRNA0293	18	345	293	334	28	22	19	24	74	56	52	73	11	7	6	7
sgRNA0294	217	161	158	179	154	84	124	114	29	26	14	20	31	21	28	9
sgRNA0295	14	396	283	412	32	24	29	44	64	48	87	102	5	7	8	2
sgRNA0296	626	607	528	678	591	460	548	551	121	82	96	121	198	153	131	100
sgRNA0297	612	432	365	487	422	326	387	357	77	52	67	88	96	92	82	50
sgRNA0298	10	903	773	970	66	52	66	61	166	118	156	219	25	28	22	17
sgRNA0299	464	491	510	584	464	389	411	417	87	76	102	110	100	74	64	52
sgRNA0300	407	457	410	489	338	321	298	297	68	47	80	73	53	54	41	23
sgRNA0301	476	366	306	430	346	254	361	379	77	31	76	80	104	74	58	38
sgRNA0302	177	180	159	184	164	129	147	185	36	21	37	36	43	38	34	22
sgRNA0303	62	483	381	536	60	44	66	76	81	57	93	109	15	11	7	4
sgRNA0304	249	735	672	783	141	139	164	173	161	101	134	202	24	12	15	6
sgRNA0305	9	885	784	957	103	72	65	88	157	94	191	181	17	16	19	9
sgRNA0306	369	362	330	377	346	255	301	305	48	48	50	74	75	74	54	48
sgRNA0307	217	485	454	581	244	165	197	232	79	61	68	120	34	32	25	22
sgRNA0308	328	363	368	472	245	161	201	223	82	61	72	89	64	96	60	36
sgRNA0309	324	634	587	721	242	167	235	205	119	63	120	140	33	37	24	21
sgRNA0310	90	278	279	306	63	48	87	57	63	42	62	60	19	9	8	10
sgRNA0311	29	2358	2896	3868	291	200	263	323	731	517	686	894	127	129	87	64
sgRNA0312	373	315	312	427	233	176	235	291	55	57	61	87	105	100	71	37
sgRNA0313	506	565	503	594	536	402	472	512	108	72	94	128	127	156	98	81
sgRNA0314	629	482	418	535	465	368	446	426	73	94	90	94	100	102	99	59
sgRNA0315	302	324	280	390	212	147	171	192	52	63	48	70	66	57	37	31
sgRNA0316	534	251	213	265	257	182	225	243	40	29	40	45	57	46	35	32
sgRNA0317	736	671	624	764	723	560	626	673	126	78	99	134	167	145	115	69
sgRNA0318	316	281	201	306	248	168	196	221	38	21	42	52	58	76	44	47
sgRNA0319	421	192	187	223	257	218	228	259	29	22	32	25	63	57	52	40
sgRNA0320	398	253	239	322	275	204	242	241	48	24	56	52	87	82	54	29
sgRNA0321	721	262	243	366	299	141	260	244	63	50	66	66	82	88	69	56
sgRNA0322	0	397	366	430	27	20	34	25	58	48	61	77	10	5	6	2
sgRNA0323	57	335	303	429	87	70	89	84	71	38	66	72	25	27	4	12
sgRNA0324	1102	696	579	846	796	585	831	689	182	87	159	227	234	186	165	110
sgRNA0325	8	115	97	111	16	21	25	11	24	11	15	29	3	5	1	2
sgRNA0326	8	663	548	767	89	63	63	83	126	78	127	164	28	21	12	13
sgRNA0327	5	569	522	674	124	83	120	97	122	94	111	170	32	41	18	15
sgRNA0328	1	330	302	388	42	31	44	44	60	42	52	64	14	7	8	2
sgRNA0329	346	519	404	553	543	332	406	435	79	58	74	127	145	109	138	72
sgRNA0330	10	493	413	548	77	52	64	77	89	55	71	106	16	16	16	11
sgRNA0331	46	608	602	733	107	62	98	107	113	90	106	139	13	13	16	10
sgRNA0332	2	391	630	482	16	22	21	27	101	55	71	107	6	3	7	5
sgRNA0333	2	703	636	829	52	39	43	48	110	99	123	151	12	10	13	11
sgRNA0334	0	533	501	566	38	24	37	22	88	66	93	127	7	8	9	3
sgRNA0335	149	73	76	101	88	75	85	69	7	9	22	18	13	15	10	10
sgRNA0336	792	807	711	876	917	615	789	801	107	97	115	159	174	186	145	100
sgRNA0337	725	617	472	685	598	402	466	526	109	80	133	141	168	133	131	100
sgRNA0338	875	603	449	678	602	452	559	511	132	82	131	147	189	173	144	117
sgRNA0339	508	436	349	468	430	319	401	432	63	41	78	77	96	82	49	43
sgRNA0340	571	357	303	388	372	242	305	285	53	32	44	55	43	43	38	16
sgRNA0341	585	468	450	556	503	334	425	481	83	68	94	107	133	144	123	73
sgRNA0342	734	497	451	602	536	247	481	495	109	77	86	122	173	134	129	81
sgRNA0343	356	421	398	484	450	409	358	408	114	78	117	157	171	160	132	88
sgRNA0344	1109	829	802	912	826	614	740	775	138	106	137	175	180	174	134	84
sgRNA0345	369	391	326	389	340	307	291	333	64	50	76	85	111	100	98	55
sgRNA0346	554	441	414	531	464	367	378	431	74	66	74	117	142	136	83	79
sgRNA0347	634	483	432	561	497	357	474	513	81	61	78	107	142	113	111	66
sgRNA0348	547	496	404	511	512	294	394	386	79	48	80	89	105	121	96	59
sgRNA0349	150	237	243	327	131	98	138	126	58	39	53	46	26	18	21	13
sgRNA0350	793	628	536	719	596	533	547	543	95	72	106	164	163	170	110	66
sgRNA0351	851	697	607	729	581	448	513	529	139	103	141	202	179	184	124	95
sgRNA0352	640	620	535	668	576	383	492	546	149	86	143	198	222	159	185	83
sgRNA0353	598	392	344	407	448	307	340	366	77	46	51	83	116	84	90	43
sgRNA0354	457	398	260	339	371	246	287	516	76	41	50	60	77	46	60	52
sgRNA0355	489	512	505	619	394	356	389	359	103	89	98	116	124	92	102	46
sgRNA0356	463	453	446	580	453	309	402	493	78	67	94	185	122	101	100	61
sgRNA0357	634	450	348	430	414	280	378	341	77	47	88	85	117	82	97	67
sgRNA0358	78	437	398	466	75	60	70	94	101	74	86	113	16	21	12	5
sgRNA0359	290	351	337	421	389	280	360	352	68	49	65	109	95	73	76	47
sgRNA0360	567	379	303	456	399	224	324	322	60	47	87	109	119	112	99	48
sgRNA0361	132	117	113	139	80	56	68	89	14	16	17	25	26	13	12	11
sgRNA0362	193	352	336	468	119	89	146	103	65	57	86	121	13	26	17	5
sgRNA0363	14	458	397	492	40	46	45	44	88	59	90	120	10	12	8	6
sgRNA0364	74	418	409	493	79	59	79	66	65	57	76	92	19	19	12	5
sgRNA0365	805	834	780	912	786	523	681	769	160	126	154	200	203	182	248	97
sgRNA0366	215	276	266	329	276	219	245	265	38	25	39	41	58	71	47	25
sgRNA0367	399	359	302	420	421	258	338	416	48	53	47	75	77	80	60	38
sgRNA0368	513	490	433	567	715	403	435	463	91	51	78	128	105	115	123	62
sgRNA0369	435	317	310	384	340	276	276	283	80	54	74	93	109	119	100	62
sgRNA0370	281	273	243	313	260	193	220	231	43	53	50	57	70	54	48	31
sgRNA0371	356	280	286	384	289	236	300	294	50	39	49	60	65	74	61	46
sgRNA0372	262	174	167	216	176	138	172	150	31	14	37	36	47	45	41	20
sgRNA0373	166	334	303	381	354	266	341	340	97	71	89	122	154	155	102	70
sgRNA0374	356	340	326	417	345	304	326	266	69	37	48	69	75	80	71	35
sgRNA0375	427	376	344	447	446	321	395	377	75	61	85	88	119	109	81	51
sgRNA0376	397	273	216	313	284	186	218	217	31	27	30	54	68	62	28	30
sgRNA0377	845	504	426	600	521	429	476	480	105	61	89	176	146	138	91	77
sgRNA0378	4013	6185	5631	6570	6272	4179	5618	5800	2128	1520	2055	2409	2552	2385	1919	1286
sgRNA0379	557	374	318	403	365	284	358	345	73	43	63	83	115	116	68	57
sgRNA0380	19	450	414	529	37	20	26	28	79	60	72	78	5	4	2	6
sgRNA0381	537	357	308	419	335	284	468	350	53	38	45	76	75	66	66	50
sgRNA0382	752	469	412	536	421	294	364	409	74	52	90	127	94	127	84	65
sgRNA0383	433	309	335	352	418	322	381	349	52	30	63	86	82	101	97	60
sgRNA0384	617	786	611	774	778	613	658	678	124	112	105	138	336	202	160	90
sgRNA0385	510	504	433	522	535	335	374	384	98	45	78	88	139	123	112	61
sgRNA0386	586	338	313	350	347	296	359	375	70	37	57	84	141	154	101	74
sgRNA0387	274	203	192	258	234	176	193	225	37	20	47	56	66	71	69	40
sgRNA0388	354	480	409	630	410	329	416	400	105	58	97	107	93	80	69	47
sgRNA0389	276	254	222	263	260	196	229	184	36	29	32	44	72	57	40	25
sgRNA0390	604	291	265	331	313	187	253	283	70	28	47	103	88	83	81	44
sgRNA0391	270	187	196	289	218	170	182	215	31	26	35	51	62	42	40	36
sgRNA0392	60	91	83	93	80	66	62	72	17	6	11	18	15	18	14	12
sgRNA0393	492	368	273	383	353	301	301	341	71	44	54	78	73	71	67	38
sgRNA0394	230	331	292	390	337	244	313	304	62	57	87	59	83	99	61	26
sgRNA0395	634	395	356	470	367	386	403	522	66	48	61	92	98	78	76	64
sgRNA0396	393	447	487	568	437	300	316	359	73	43	82	99	110	89	86	62
sgRNA0397	937	304	273	314	454	365	481	445	40	30	46	53	75	79	74	43
sgRNA0398	7	287	275	378	18	15	16	13	53	40	43	63	6	13	4	2
sgRNA0399	11	249	259	296	25	24	19	24	48	36	60	61	5	2	2	3
sgRNA0400	35	454	407	515	63	51	48	50	77	52	88	96	18	10	15	7
sgRNA0401	563	441	386	487	459	302	451	407	80	69	103	123	96	82	74	43
sgRNA0402	1237	794	719	999	1344	627	797	806	120	96	174	201	227	193	177	119
sgRNA0403	131	93	70	106	76	83	77	86	26	23	32	27	46	49	32	20
sgRNA0404	303	199	188	257	237	208	215	252	30	23	26	39	59	61	48	35
sgRNA0405	541	318	279	401	349	240	317	334	60	36	52	63	88	89	58	51
sgRNA0406	674	502	501	563	545	488	523	460	119	63	94	120	206	127	109	71
sgRNA0407	29	176	140	182	30	32	29	34	8	22	14	27	6	10	8	3
sgRNA0408	230	408	438	568	289	244	283	332	53	46	81	89	65	76	54	28
sgRNA0409	194	193	200	215	207	141	170	169	43	27	34	38	38	46	35	23
sgRNA0410	797	461	430	529	444	343	418	409	80	57	72	88	127	143	91	64
sgRNA0411	259	180	170	206	211	160	196	164	25	21	24	25	42	45	28	20
sgRNA0412	189	170	141	189	206	160	231	202	36	31	36	43	42	35	26	23
sgRNA0413	1126	321	251	359	493	282	407	596	58	62	67	77	99	81	62	46
sgRNA0414	722	284	258	291	340	263	288	277	41	43	47	77	82	83	36	42
sgRNA0415	126	127	132	140	314	119	129	171	18	15	15	17	33	20	17	13
sgRNA0416	149	279	288	314	313	222	308	288	46	46	69	45	89	65	78	42
sgRNA0417	470	282	259	330	328	283	282	279	63	49	58	79	76	88	67	57
sgRNA0418	518	440	408	509	495	301	362	365	78	50	78	95	91	107	75	57
sgRNA0419	327	230	172	259	184	141	170	155	45	25	43	50	34	41	25	24
sgRNA0420	389	355	280	382	312	257	290	297	52	52	66	84	79	77	52	41
sgRNA0421	544	274	256	308	293	235	263	275	63	44	54	82	129	117	87	66
sgRNA0422	292	223	201	268	233	176	225	201	53	38	46	48	69	61	55	21
sgRNA0423	44	97	83	115	32	14	21	22	19	9	16	12	2	2	1	4
sgRNA0424	83	133	123	138	101	90	120	120	28	14	18	28	27	29	20	14
sgRNA0425	679	551	430	646	619	421	511	532	91	73	81	112	148	140	105	76
sgRNA0426	193	150	140	145	123	103	127	136	26	11	16	25	23	24	20	17
sgRNA0427	327	222	199	283	273	147	261	236	51	34	62	51	75	75	64	48
sgRNA0428	240	182	178	223	148	139	116	151	34	36	32	43	45	32	26	12
sgRNA0429	540	652	610	753	1388	366	418	439	126	83	127	134	119	91	81	59
sgRNA0430	365	329	320	409	354	255	305	556	62	48	48	67	87	96	72	42
sgRNA0431	618	453	390	569	419	363	345	404	87	80	78	100	103	117	87	65
sgRNA0432	807	374	340	373	365	306	366	294	57	59	75	84	89	88	81	50
sgRNA0433	686	936	862	1060	946	707	934	920	166	123	166	204	196	233	160	111
sgRNA0434	411	267	258	278	275	222	225	228	61	47	69	101	101	88	69	28
sgRNA0435	153	125	135	161	115	111	129	114	44	26	27	45	48	47	53	21
sgRNA0436	462	241	183	216	204	121	176	171	34	35	58	41	62	49	45	28
sgRNA0437	221	121	128	125	141	139	118	111	45	38	45	46	59	69	54	29
sgRNA0438	316	164	143	204	153	103	126	161	29	17	30	40	38	33	34	29
sgRNA0439	370	210	220	240	237	515	217	217	34	47	43	41	73	60	50	26
sgRNA0440	192	159	122	178	136	121	158	121	25	23	27	41	44	45	42	30
sgRNA0441	462	411	486	399	389	251	338	326	69	46	59	75	118	92	80	44
sgRNA0442	160	312	301	375	323	258	300	366	73	31	64	116	125	123	81	55
sgRNA0443	232	129	113	164	153	182	133	140	19	14	18	23	20	30	18	15
sgRNA0444	322	201	179	195	183	142	179	164	34	24	27	33	48	50	49	24
sgRNA0445	455	451	405	530	457	304	382	423	95	56	70	92	107	94	92	46
sgRNA0446	830	554	515	644	670	533	654	597	108	74	92	102	82	81	67	48
sgRNA0447	792	778	632	888	781	581	700	737	183	124	180	226	187	170	178	88
sgRNA0448	448	331	297	380	305	256	263	328	67	46	71	89	88	87	67	54
sgRNA0449	461	284	274	330	317	359	270	281	58	43	55	67	81	76	79	34
sgRNA0450	394	508	498	623	493	375	508	453	105	73	91	111	171	167	114	68
sgRNA0451	537	537	460	624	549	438	549	529	99	75	99	114	170	134	171	86
sgRNA0452	669	409	404	522	526	331	382	460	74	66	87	90	139	135	124	76
sgRNA0453	356	307	249	365	360	275	312	321	39	30	52	68	72	73	72	50
sgRNA0454	248	173	185	181	245	197	202	226	43	35	52	42	98	69	52	24
sgRNA0455	46	272	289	396	60	23	50	56	52	44	65	65	13	13	18	5
sgRNA0456	482	442	430	556	437	335	420	419	95	64	79	118	106	103	67	57
sgRNA0457	260	279	237	364	297	254	289	320	71	58	58	101	82	92	85	54
sgRNA0458	340	259	298	311	259	188	261	238	48	26	34	47	54	71	51	21
sgRNA0459	440	368	323	426	425	312	361	363	89	52	76	81	93	94	95	47
sgRNA0460	333	430	381	515	460	298	398	447	76	54	88	104	128	140	92	74
sgRNA0461	207	128	102	128	101	74	89	90	21	11	19	18	17	12	15	10
sgRNA0462	502	341	291	389	370	233	293	314	65	41	61	71	84	82	55	46
sgRNA0463	832	394	368	465	375	297	315	348	77	53	76	95	110	91	79	52
sgRNA0464	62	315	248	320	76	56	73	73	73	75	68	64	23	13	21	12
sgRNA0465	118	206	205	266	85	50	77	58	43	26	38	51	9	8	5	2
sgRNA0466	593	324	312	339	305	255	294	275	76	51	69	82	86	60	64	43
sgRNA0467	753	1055	919	1185	1030	792	1010	1060	199	137	185	234	266	254	220	145
sgRNA0468	616	534	480	572	513	546	473	464	87	66	111	108	164	138	116	58
sgRNA0469	14	337	256	328	14	13	13	15	59	31	54	57	4	0	6	1
sgRNA0470	374	331	262	348	317	269	311	291	72	37	71	71	104	71	75	62
sgRNA0471	384	361	325	395	320	257	313	347	61	37	57	62	96	106	104	61
sgRNA0472	469	496	448	601	511	382	473	519	116	64	99	115	209	205	176	102
sgRNA0473	399	268	289	294	262	189	215	199	62	54	62	80	97	74	66	50
sgRNA0474	671	383	319	386	360	269	334	374	66	55	93	87	91	104	94	53
sgRNA0475	826	908	820	930	879	617	1235	796	155	103	148	172	197	218	167	112
sgRNA0476	540	197	184	243	231	145	223	196	42	33	29	47	52	33	15	16
sgRNA0477	137	379	337	407	223	149	191	187	54	45	38	61	23	27	18	6
sgRNA0478	765	222	199	283	388	307	394	353	37	22	27	52	66	51	52	31
sgRNA0479	226	96	91	112	84	67	99	123	26	8	17	28	18	29	20	9
sgRNA0480	236	265	248	315	277	278	245	261	42	35	36	48	68	84	63	40
sgRNA0481	478	767	678	943	843	558	687	746	135	107	136	137	216	195	164	83
sgRNA0482	384	478	402	518	537	371	415	480	77	49	77	111	111	95	90	77
sgRNA0483	201	164	139	192	160	158	131	145	18	16	15	22	33	25	30	19
sgRNA0484	6	943	559	1032	137	113	131	94	109	72	96	95	26	26	31	18
sgRNA0485	102	184	165	227	58	58	90	82	29	15	43	31	8	8	8	6
sgRNA0486	166	238	220	252	220	174	200	189	32	18	39	40	53	37	40	21
sgRNA0487	316	229	182	282	195	187	186	195	46	26	45	78	60	57	47	26
sgRNA0488	337	262	211	281	218	190	216	237	25	27	46	60	69	58	45	27
sgRNA0489	243	360	340	436	363	271	310	332	74	49	58	127	90	82	84	53
sgRNA0490	491	345	395	603	292	259	282	294	84	46	55	77	88	102	73	53
sgRNA0491	50	501	468	593	142	135	170	129	102	76	114	132	22	20	11	6
sgRNA0492	105	303	263	351	131	116	130	139	48	29	43	74	32	35	19	17
sgRNA0493	100	1132	1083	1402	218	198	222	248	292	179	297	376	61	56	47	34
sgRNA0494	24	232	221	300	57	34	44	55	45	35	32	65	8	8	8	3
sgRNA0495	349	326	225	259	199	158	183	181	44	32	38	50	40	45	30	23
sgRNA0496	161	258	252	312	123	119	127	147	49	40	60	76	40	44	35	21
sgRNA0497	208	326	270	383	356	226	300	279	66	42	71	86	98	78	78	60
sgRNA0498	306	308	257	372	233	152	230	209	51	41	50	42	46	39	40	19
sgRNA0499	44	442	348	496	81	62	76	54	77	66	80	107	24	11	15	9
sgRNA0500	105	249	207	269	83	50	69	56	47	25	37	63	6	12	8	7
sgRNA0501	11	434	395	471	34	24	36	27	60	52	60	70	7	10	7	8
sgRNA0502	8	38	44	61	2	2	2	3	3	5	9	13	0	1	0	0
sgRNA0503	331	418	385	455	811	336	386	369	75	59	81	120	125	114	114	62
sgRNA0504	41	241	239	301	85	55	110	93	45	41	44	56	13	11	9	10
sgRNA0505	37	116	107	123	25	17	25	30	23	10	27	36	3	6	3	2
sgRNA0506	258	229	210	289	263	207	216	225	49	38	60	58	70	72	50	30
sgRNA0507	173	177	160	210	204	161	177	177	47	45	56	72	73	92	61	33
sgRNA0508	242	562	260	319	286	213	254	254	30	19	33	46	54	70	54	30
sgRNA0509	167	125	117	152	156	127	110	136	40	37	49	55	58	75	60	39
sgRNA0510	446	373	348	452	370	261	358	360	60	37	68	84	95	76	92	40
sgRNA0511	512	461	360	541	433	266	370	383	104	72	106	116	146	130	89	56
sgRNA0512	294	300	240	325	303	239	315	277	50	45	50	61	103	92	70	40
sgRNA0513	315	380	304	396	386	234	307	298	51	53	51	70	95	94	74	58
sgRNA0514	415	436	523	472	444	381	415	404	95	67	107	103	113	122	89	65
sgRNA0515	817	622	1069	733	631	470	559	569	161	104	154	184	209	192	152	103
sgRNA0516	200	163	169	173	197	130	159	164	33	27	42	42	53	58	50	33
sgRNA0517	456	349	330	456	485	245	301	345	56	37	66	72	75	83	63	50
sgRNA0518	371	288	216	272	331	250	320	289	34	21	44	51	66	67	65	36
sgRNA0519	316	194	161	219	184	124	174	185	28	22	24	38	45	48	39	29
sgRNA0520	467	267	255	331	308	209	247	225	65	43	143	82	149	84	67	41
sgRNA0521	458	205	197	241	223	161	178	187	53	37	57	80	99	54	53	45
sgRNA0522	177	122	101	108	116	100	106	93	8	24	18	15	30	26	21	9
sgRNA0523	375	314	288	362	330	278	269	304	41	43	101	87	114	103	77	55
sgRNA0524	340	183	189	217	221	189	157	172	45	28	28	38	49	47	47	22
sgRNA0525	433	293	297	346	345	260	400	362	58	42	59	74	108	111	114	54
sgRNA0526	87	170	141	230	151	115	148	151	25	17	23	35	38	41	20	13
sgRNA0527	383	795	693	896	884	692	716	798	116	75	119	140	181	191	158	86
sgRNA0528	377	327	276	328	362	277	519	308	59	39	58	71	94	98	91	54
sgRNA0529	456	686	587	760	472	384	434	432	159	115	163	156	136	137	138	79
sgRNA0530	456	214	225	276	214	231	184	211	37	38	35	43	52	64	44	33
sgRNA0531	840	909	469	983	547	420	491	477	85	72	100	112	152	138	108	61
sgRNA0532	347	283	262	322	303	249	257	256	60	46	61	83	64	71	74	32
sgRNA0533	24	290	237	350	59	35	57	54	48	25	65	59	9	26	9	2
sgRNA0534	109	234	209	269	79	54	80	82	44	27	41	33	12	16	9	3
sgRNA0535	32	189	162	202	64	65	64	73	33	32	46	55	19	12	11	3
sgRNA0536	582	476	436	552	498	328	452	460	93	54	81	107	105	118	103	60
sgRNA0537	923	810	789	959	731	611	710	790	208	156	218	263	360	353	278	167
sgRNA0538	223	153	119	146	140	82	148	241	34	17	33	29	51	31	33	17
sgRNA0539	282	361	268	392	344	205	314	235	63	39	43	65	93	84	60	33
sgRNA0540	508	392	1655	2665	347	226	307	297	66	44	52	62	70	76	65	38
sgRNA0541	449	210	190	244	235	188	208	192	38	43	44	28	57	40	37	24
sgRNA0542	10	25	31	45	35	19	21	26	7	9	4	6	8	9	7	4
sgRNA0543	257	193	149	204	142	96	133	141	35	20	29	34	46	47	57	21
sgRNA0544	342	252	263	328	277	260	263	249	40	32	35	63	72	71	50	36
sgRNA0545	230	97	77	96	117	123	104	98	30	19	14	23	11	14	5	4
sgRNA0546	443	440	426	548	352	231	309	300	154	56	73	99	70	92	52	26
sgRNA0547	553	725	627	760	978	643	643	627	108	84	104	143	181	172	160	89
sgRNA0548	246	143	113	163	124	103	131	94	18	13	14	27	27	50	21	11
sgRNA0549	78	268	284	324	129	83	124	95	49	37	51	73	28	26	17	7
sgRNA0550	131	225	191	280	92	65	90	77	35	41	52	60	29	47	22	10
sgRNA0551	438	381	370	424	403	289	339	361	66	44	58	71	94	84	84	32
sgRNA0552	350	240	269	288	252	161	227	198	49	41	53	47	66	77	34	26
sgRNA0553	297	145	146	173	134	71	97	121	47	23	43	50	44	55	54	23
sgRNA0554	64	286	246	331	59	40	52	64	64	30	37	49	11	14	11	5
sgRNA0555	295	306	284	340	340	238	295	316	46	26	49	69	76	69	66	35
sgRNA0556	316	197	177	252	222	152	172	175	46	25	27	32	41	47	31	15
sgRNA0557	337	515	424	523	212	158	188	158	84	88	67	122	29	37	26	21
sgRNA0558	368	231	201	240	213	166	193	220	28	30	39	54	66	54	45	33
sgRNA0559	470	396	351	469	396	305	327	407	52	38	60	85	78	94	91	37
sgRNA0560	644	660	514	737	653	446	578	602	98	87	106	128	184	162	123	82
sgRNA0561	405	269	294	312	299	196	275	278	54	30	49	56	55	55	55	30
sgRNA0562	301	265	226	328	266	195	230	212	44	40	37	74	111	59	64	24
sgRNA0563	647	601	634	686	689	427	509	547	120	75	129	125	147	138	100	84
sgRNA0564	1	16	15	17	0	1	0	2	1	3	1	2	0	0	0	0
sgRNA0565	502	217	204	291	234	167	228	213	56	34	54	53	83	68	48	33
sgRNA0566	410	386	340	422	411	288	350	357	57	38	56	62	56	54	31	24
sgRNA0567	192	321	276	398	136	103	105	111	54	29	50	62	8	3	6	7
sgRNA0568	171	212	192	231	128	98	115	123	44	16	43	45	18	17	11	9
sgRNA0569	310	136	143	156	126	106	120	118	25	16	23	31	44	39	16	17
sgRNA0570	663	353	311	382	391	283	347	336	70	45	59	87	83	101	78	33
sgRNA0571	387	513	295	350	270	206	218	268	45	30	37	57	46	58	53	33
sgRNA0572	389	260	243	323	240	184	425	223	41	46	42	47	80	61	67	41
sgRNA0573	463	516	446	557	463	375	429	516	90	75	96	94	122	132	93	62
sgRNA0574	684	551	520	649	580	451	495	548	147	72	115	143	158	138	136	84
sgRNA0575	434	199	189	224	187	144	197	174	37	24	32	45	43	60	46	17
sgRNA0576	669	411	398	519	435	294	393	373	72	51	80	76	121	107	95	71
sgRNA0577	250	242	236	247	216	165	230	213	53	36	45	61	58	55	48	31
sgRNA0578	456	395	309	460	355	249	305	336	42	47	59	58	88	80	58	45
sgRNA0579	505	202	200	290	231	182	194	216	42	25	46	48	61	47	56	19
sgRNA0580	502	467	355	509	416	273	375	365	54	54	49	79	80	92	64	38
sgRNA0581	433	385	344	444	243	198	214	214	64	53	58	75	21	26	21	13
sgRNA0582	95	63	65	66	29	23	29	33	13	6	13	10	6	4	3	0
sgRNA0583	335	347	320	460	304	251	322	311	64	61	84	86	118	98	82	53
sgRNA0584	309	324	302	434	325	237	308	315	59	29	66	64	79	69	69	40
sgRNA0585	667	737	646	943	764	579	726	721	185	79	119	169	207	186	160	84
sgRNA0586	171	175	163	203	172	100	146	162	21	27	32	29	39	52	33	24
sgRNA0587	244	201	191	219	218	152	191	210	28	24	32	45	61	51	37	27
sgRNA0588	425	278	243	324	286	206	244	242	41	40	53	52	79	69	93	33
sgRNA0589	421	261	213	308	248	195	232	249	39	36	50	57	65	78	59	38
sgRNA0590	2	237	238	294	31	28	33	35	42	26	32	61	11	10	8	2
sgRNA0591	187	496	397	522	122	76	114	105	75	62	64	98	19	16	10	10
sgRNA0592	623	397	336	466	440	321	358	404	51	51	62	87	99	95	86	54
sgRNA0593	533	408	345	410	386	1292	355	341	70	61	84	108	101	101	75	67
sgRNA0594	476	389	363	476	420	291	331	407	76	37	72	77	83	75	81	40
sgRNA0595	1	3	1	6	4	2	2	5	0	0	2	3	3	1	1	0
sgRNA0596	265	143	133	194	139	89	135	140	36	28	30	32	40	39	27	14
sgRNA0597	33	264	273	301	22	19	20	18	48	34	42	49	1	2	1	6
sgRNA0598	8	230	224	316	12	8	19	10	57	32	33	46	4	0	2	1
sgRNA0599	35	253	215	282	224	144	177	191	39	35	23	31	66	46	34	26
sgRNA0600	315	250	242	301	296	250	221	227	45	43	55	69	91	79	70	32
sgRNA0601	575	509	469	603	518	396	444	439	76	59	103	106	127	137	110	64
sgRNA0602	305	373	428	446	392	259	393	376	63	48	62	88	112	88	74	30
sgRNA0603	174	465	372	511	174	139	164	171	98	48	57	106	30	27	40	12
sgRNA0604	2	836	797	933	32	31	35	27	196	156	208	274	13	7	15	6
sgRNA0605	193	152	132	138	119	119	151	114	30	16	29	32	34	31	28	21
sgRNA0606	576	510	423	573	543	390	465	506	94	63	93	123	140	147	114	75
sgRNA0607	275	178	169	182	188	119	143	163	30	25	48	57	30	34	22	26
sgRNA0608	1025	522	428	566	504	374	500	450	83	68	80	100	86	131	83	56
sgRNA0609	2	0	1	1	0	0	1	2	1	0	0	1	0	0	0	0
sgRNA0610	180	335	232	370	150	135	137	122	46	31	45	64	69	48	46	19
sgRNA0611	353	282	302	326	499	241	291	285	50	23	56	75	63	72	70	41
sgRNA0612	252	255	198	319	245	143	198	219	37	44	41	49	62	62	53	24
sgRNA0613	222	184	181	213	190	134	169	171	43	31	43	46	44	77	49	25
sgRNA0614	441	236	198	222	258	185	224	194	36	31	27	49	62	73	52	31
sgRNA0615	494	330	304	396	330	236	275	254	49	34	48	55	75	75	51	28
sgRNA0616	285	325	294	388	389	244	312	329	58	49	69	74	96	91	84	45
sgRNA0617	239	96	84	110	104	63	68	64	22	13	9	30	25	25	24	18
sgRNA0618	210	203	194	236	185	124	175	193	21	26	34	42	39	50	49	26
sgRNA0619	776	988	852	1123	1229	924	1022	1069	130	122	136	210	346	300	232	148
sgRNA0620	767	459	669	490	469	283	371	378	90	82	81	104	36	43	37	17
sgRNA0621	388	420	371	493	440	305	411	368	65	48	63	80	132	93	108	53
sgRNA0622	331	345	287	376	351	272	287	333	79	61	45	87	99	87	75	52
sgRNA0623	141	181	154	203	208	150	166	169	36	21	49	38	42	39	49	23
sgRNA0624	446	459	399	563	454	377	413	436	108	58	100	108	137	179	110	66
sgRNA0625	583	684	643	741	727	542	650	674	136	96	137	150	195	257	158	103
sgRNA0626	668	338	320	380	361	229	332	322	73	52	83	104	115	123	110	63
sgRNA0627	609	298	239	378	329	248	282	295	59	33	56	70	95	67	62	45
sgRNA0628	336	354	314	445	332	248	306	342	69	74	79	81	117	93	97	71
sgRNA0629	783	1262	3242	5713	1083	809	974	1086	249	150	226	311	340	286	243	170
sgRNA0630	306	185	166	180	146	104	158	144	23	20	20	46	24	32	23	14
sgRNA0631	221	142	110	132	156	144	129	131	32	20	36	44	47	52	41	30
sgRNA0632	833	357	341	406	617	456	516	535	77	40	68	91	102	103	72	49
sgRNA0633	152	239	203	268	135	74	117	98	42	24	46	55	44	37	35	31
sgRNA0634	380	361	316	394	326	245	297	318	48	38	68	81	92	89	80	57
sgRNA0635	413	253	218	281	263	201	252	222	93	38	75	73	88	66	48	51
sgRNA0636	288	643	582	718	441	320	406	496	152	106	110	167	153	131	116	58
sgRNA0637	1223	1880	1950	2127	2340	1273	1710	1685	501	331	472	547	673	731	530	342
sgRNA0638	278	396	436	410	342	258	285	259	82	48	89	80	81	66	49	33
sgRNA0639	40	83	80	113	90	55	68	74	11	9	11	8	22	17	15	12
sgRNA0640	401	413	326	420	300	275	292	270	58	49	65	75	80	88	57	29
sgRNA0641	300	217	217	230	216	173	220	215	34	18	32	65	65	40	31	28
sgRNA0642	370	369	320	425	392	280	350	344	72	42	65	78	84	88	63	43
sgRNA0643	195	397	331	415	144	105	143	151	86	62	94	123	56	45	34	20
sgRNA0644	406	354	308	373	314	282	297	289	69	50	71	96	112	103	62	60
sgRNA0645	319	187	196	227	221	165	208	197	43	26	40	45	46	39	43	32
sgRNA0646	172	134	126	175	110	113	119	127	24	14	21	29	43	29	25	18
sgRNA0647	34	127	120	162	25	22	26	18	19	15	25	32	3	1	4	1
sgRNA0648	236	304	281	381	199	147	250	225	52	23	46	80	33	26	46	21
sgRNA0649	42	46	32	41	29	34	30	31	6	5	6	6	2	6	1	1
sgRNA0650	5	83	71	100	8	5	9	6	9	12	10	21	3	4	2	2
sgRNA0651	411	233	259	288	273	201	256	277	47	33	43	46	75	61	54	41
sgRNA0652	487	430	412	480	533	368	466	588	86	47	107	93	94	105	90	49
sgRNA0653	666	524	452	582	528	403	444	513	115	74	112	132	90	95	83	40
sgRNA0654	209	98	89	113	101	71	84	74	16	10	16	20	15	19	21	15
sgRNA0655	288	255	248	331	283	197	229	249	65	43	67	90	66	84	61	60
sgRNA0656	358	208	155	236	178	160	170	165	51	24	50	67	76	66	52	28
sgRNA0657	399	457	411	489	465	335	402	411	69	41	59	68	106	84	72	48
sgRNA0658	377	164	150	188	173	166	158	143	35	27	34	61	65	58	41	34
sgRNA0659	280	339	313	420	203	141	194	178	60	48	59	72	34	34	19	23
sgRNA0660	216	344	316	409	370	335	349	345	67	64	111	101	111	141	82	54
sgRNA0661	387	277	260	313	272	223	274	2102	47	38	46	60	72	67	57	39
sgRNA0662	3	1085	978	1221	60	33	30	69	238	170	218	294	13	15	12	12
sgRNA0663	1054	647	654	746	662	550	666	700	148	74	152	183	206	208	170	84
sgRNA0664	362	415	345	444	288	214	270	332	86	58	75	80	103	105	88	43
sgRNA0665	343	550	492	580	370	272	330	320	96	78	122	110	122	113	93	64
sgRNA0666	354	382	383	447	378	321	364	346	77	47	70	86	109	109	87	51
sgRNA0667	127	122	109	157	139	127	97	135	19	6	11	18	18	10	15	5
sgRNA0668	782	732	621	793	756	538	670	717	162	121	135	175	212	194	155	121
sgRNA0669	448	267	275	327	287	197	259	251	42	27	52	61	72	59	46	40
sgRNA0670	768	1216	1083	1228	963	810	923	1081	418	324	416	477	650	530	424	275
sgRNA0671	217	150	155	197	133	100	129	123	30	20	32	42	35	39	39	14
sgRNA0672	198	265	231	294	297	170	248	255	48	48	42	55	81	79	60	38
sgRNA0673	144	246	230	311	106	85	103	114	42	39	41	73	17	18	16	11
sgRNA0674	369	261	225	305	245	175	197	233	43	38	36	38	70	90	57	19
sgRNA0675	502	333	307	402	361	224	328	279	54	57	64	73	71	84	63	39
sgRNA0676	694	525	473	623	530	427	481	535	89	54	90	87	144	132	93	66
sgRNA0677	283	272	213	318	201	136	211	216	45	27	26	45	45	50	52	37
sgRNA0678	335	328	293	372	285	198	234	198	54	47	39	56	63	55	47	23
sgRNA0679	4	234	206	273	35	19	13	39	33	30	25	63	10	3	2	3
sgRNA0680	604	616	515	679	545	407	526	497	116	73	111	134	149	147	121	66
sgRNA0681	532	414	403	521	306	253	332	281	58	42	70	90	50	51	33	38
sgRNA0682	47	258	226	263	61	34	47	67	53	27	26	45	8	10	6	6
sgRNA0683	503	409	360	505	462	305	386	434	86	51	76	97	124	126	96	59
sgRNA0684	0	0	1	0	0	0	1	0	0	0	0	0	0	0	0	0
sgRNA0685	30	92	84	116	81	68	67	73	25	11	61	26	32	21	19	17
sgRNA0686	1	58	61	68	14	10	11	7	17	6	12	15	4	4	5	1
sgRNA0687	223	260	227	315	303	212	237	239	64	57	48	77	94	86	78	38
sgRNA0688	255	369	370	463	297	183	355	243	77	50	74	95	35	60	50	38
sgRNA0689	1161	1422	1361	1601	1496	1085	1207	1393	373	255	436	444	477	493	369	255
sgRNA0690	534	401	372	443	399	290	356	357	75	54	64	70	105	73	73	58
sgRNA0691	207	151	141	167	158	118	136	146	26	20	14	28	42	32	21	20
sgRNA0692	264	279	252	330	309	188	252	236	59	40	44	54	72	63	53	48
sgRNA0693	704	439	411	481	495	351	427	384	73	62	103	101	119	107	90	54
sgRNA0694	555	351	309	361	342	255	363	319	64	47	61	73	87	85	78	44
sgRNA0695	283	320	284	374	353	220	267	271	55	39	55	68	92	80	67	45
sgRNA0696	393	296	279	341	287	224	293	241	89	57	68	99	122	94	83	45
sgRNA0697	485	406	409	480	435	340	384	419	65	60	72	73	109	100	92	63
sgRNA0698	121	91	77	92	104	81	84	87	10	7	12	24	20	14	11	15
sgRNA0699	332	315	255	315	290	248	283	275	58	47	51	69	95	82	74	51
sgRNA0700	581	453	431	512	483	337	381	478	105	63	88	95	112	130	99	50
sgRNA0701	638	524	502	640	553	405	966	558	100	84	92	135	149	148	97	74
sgRNA0702	330	152	131	178	157	130	121	112	36	29	31	48	48	59	37	32
sgRNA0703	290	228	214	259	268	194	252	221	55	28	36	59	76	54	45	41
sgRNA0704	525	620	533	675	568	456	553	523	100	79	112	131	145	124	131	80
sgRNA0705	347	265	240	351	311	199	259	280	40	29	47	68	57	71	49	34
sgRNA0706	566	315	285	355	296	244	304	299	52	32	60	53	108	92	57	48
sgRNA0707	204	182	156	226	185	110	178	174	39	26	34	41	37	53	56	24
sgRNA0708	409	290	270	303	311	220	219	248	66	30	78	58	83	76	64	48
sgRNA0709	644	501	414	534	462	284	384	462	121	64	114	135	152	156	107	82
sgRNA0710	446	242	256	300	288	218	239	231	35	83	44	54	85	77	58	43
sgRNA0711	337	293	299	358	298	254	290	271	75	52	64	72	83	87	72	47
sgRNA0712	0	242	233	286	30	26	22	26	41	35	44	59	8	6	12	5
sgRNA0713	1	139	123	148	19	10	16	14	27	17	22	27	2	0	0	1
sgRNA0714	108	499	423	576	24	18	17	25	99	61	95	116	9	7	5	6
sgRNA0715	151	94	77	104	103	97	96	91	32	18	62	35	43	40	30	20
sgRNA0716	204	421	394	531	137	89	100	77	79	57	82	99	5	9	10	6
sgRNA0717	2	234	262	327	8	7	12	11	34	41	47	63	1	3	0	0
sgRNA0718	1	373	672	461	35	22	35	23	162	131	154	222	25	23	21	11
sgRNA0719	683	423	354	450	432	319	372	395	63	46	63	82	115	108	93	71
sgRNA0720	235	337	352	397	294	141	224	211	63	49	78	68	63	49	33	18
sgRNA0721	365	688	599	825	571	397	519	441	103	91	127	238	119	136	100	53
sgRNA0722	167	271	237	338	168	139	179	137	39	31	27	31	34	31	23	11
sgRNA0723	243	185	177	222	184	111	149	127	40	17	25	30	43	38	32	20
sgRNA0724	366	214	186	232	184	115	160	155	23	24	41	41	53	48	43	24
sgRNA0725	96	69	54	82	65	50	83	64	26	33	34	45	50	53	57	20
sgRNA0726	150	87	165	220	91	65	76	82	10	13	15	26	13	26	10	11
sgRNA0727	10	324	327	372	42	29	37	33	66	49	66	84	18	15	9	4
sgRNA0728	67	1099	1493	1347	135	109	134	113	258	158	234	333	26	21	26	10
sgRNA0729	430	373	298	377	362	267	326	311	60	52	41	58	93	77	64	54
sgRNA0730	434	383	354	476	384	284	283	331	67	71	63	67	96	95	57	41
sgRNA0731	122	451	400	522	98	76	102	110	93	55	96	116	20	11	17	14
sgRNA0732	6	11	20	24	3	4	3	1	5	2	8	6	1	0	0	1
sgRNA0733	458	424	380	552	365	266	315	345	89	50	68	72	85	71	66	61
sgRNA0734	14	42	40	43	28	9	24	17	7	5	3	10	1	0	3	0
sgRNA0735	420	624	542	703	546	428	580	519	128	79	81	118	122	85	93	68
sgRNA0736	65	189	207	252	37	41	59	34	41	35	39	38	7	8	3	4
sgRNA0737	133	178	156	192	104	72	82	80	30	18	30	29	23	12	21	11
sgRNA0738	1	292	276	357	27	19	25	30	44	32	55	65	3	12	11	4
sgRNA0739	48	516	504	625	78	36	63	84	67	83	103	111	15	12	12	7
sgRNA0740	18	417	413	494	32	31	45	49	71	66	84	96	3	10	6	4
sgRNA0741	1	424	433	514	70	44	67	58	107	57	88	121	26	15	21	10
sgRNA0742	69	363	313	390	69	29	59	36	65	36	65	66	13	11	2	2
sgRNA0743	5	391	407	454	36	22	20	22	71	54	70	96	6	12	9	6
sgRNA0744	422	232	188	275	218	201	220	220	42	41	38	56	54	59	53	23
sgRNA0745	553	384	383	456	412	325	376	371	91	61	85	87	79	121	96	60
sgRNA0746	85	230	274	335	102	78	94	93	47	30	61	71	25	27	19	14
sgRNA0747	573	475	440	592	485	355	451	459	101	55	86	86	85	98	76	48
sgRNA0748	746	491	384	450	458	276	378	397	70	58	93	104	102	107	96	51
sgRNA0749	442	424	393	522	446	339	423	419	85	76	68	94	103	102	79	58
sgRNA0750	456	425	357	484	377	309	393	408	95	62	72	110	125	121	99	61
sgRNA0751	149	280	275	335	196	122	189	227	69	47	69	74	58	45	27	15
sgRNA0752	208	170	163	217	137	109	135	113	25	17	39	32	25	22	16	17
sgRNA0753	265	408	367	439	96	94	109	77	78	52	92	79	18	20	8	11
sgRNA0754	2	207	172	234	23	18	23	11	45	24	46	43	6	3	2	10
sgRNA0755	9	356	296	413	40	27	26	29	65	44	52	89	2	1	6	8
sgRNA0756	0	110	76	112	18	14	19	12	20	8	18	34	5	7	6	4
sgRNA0757	5	420	379	482	63	59	46	40	73	55	83	97	13	14	11	7
sgRNA0758	8	425	415	487	44	32	45	30	77	51	74	70	10	15	9	5
sgRNA0759	112	324	338	398	124	95	1911	126	75	52	76	272	38	28	30	17
sgRNA0760	139	142	127	147	123	125	94	114	65	54	60	89	51	52	33	22
sgRNA0761	314	345	335	462	315	237	287	289	82	52	67	71	83	79	67	41
sgRNA0762	32	509	486	618	75	36	46	51	87	65	109	113	11	16	17	8
sgRNA0763	3	282	267	369	72	47	54	66	57	44	51	68	23	13	17	8
sgRNA0764	268	304	311	383	149	137	129	149	69	48	76	63	36	39	27	17
sgRNA0765	178	336	277	310	126	101	135	146	39	29	59	58	7	12	8	5
sgRNA0766	222	132	98	130	98	75	80	94	24	17	25	26	16	26	17	18
sgRNA0767	158	194	168	214	171	155	153	167	64	35	68	57	77	52	50	24
sgRNA0768	80	284	239	331	111	71	111	119	43	49	54	64	10	15	8	6
sgRNA0769	587	366	316	439	413	338	380	326	67	48	58	103	91	98	78	60
sgRNA0770	87	248	243	299	103	95	111	85	51	28	48	57	15	11	10	10
sgRNA0771	74	174	137	182	95	80	93	97	22	23	29	37	12	14	14	6
sgRNA0772	383	393	343	432	354	230	357	362	58	46	57	69	109	88	73	40
sgRNA0773	367	380	266	408	217	168	199	179	55	39	57	95	70	78	51	30
sgRNA0774	527	467	437	531	338	233	251	261	97	70	72	99	68	63	55	35
sgRNA0775	40	25	27	25	22	20	28	33	4	1	4	10	3	4	2	3
sgRNA0776	440	408	363	522	385	268	325	328	89	48	78	82	102	70	67	38
sgRNA0777	235	198	115	262	163	123	151	145	31	31	20	29	47	33	28	22
sgRNA0778	150	155	149	210	177	123	173	149	36	27	41	26	47	51	40	20
sgRNA0779	355	283	238	291	287	208	228	247	41	34	43	36	79	63	59	28
sgRNA0780	335	268	239	307	263	178	252	286	44	28	40	50	56	56	44	37
sgRNA0781	1	10	5	11	6	7	8	6	0	0	0	1	1	1	0	1
sgRNA0782	229	179	140	184	191	204	165	162	72	43	81	85	141	135	87	70
sgRNA0783	357	374	301	453	314	216	383	303	66	43	60	69	75	68	52	58
sgRNA0784	55	148	128	180	125	84	131	130	23	21	34	24	28	32	16	20
sgRNA0785	271	263	217	242	222	169	184	181	65	48	67	99	60	47	42	35
sgRNA0786	20	325	309	356	36	19	33	30	50	39	55	49	3	5	3	1
sgRNA0787	149	178	155	200	186	117	132	166	22	24	16	31	47	38	29	21
sgRNA0788	134	98	93	104	87	85	97	86	20	19	20	33	29	35	42	17
sgRNA0789	336	268	254	343	267	242	279	248	47	33	54	44	67	75	59	34
sgRNA0790	483	218	255	334	228	180	233	212	37	30	37	55	73	70	63	30
sgRNA0791	513	610	566	739	593	499	560	582	111	78	106	129	169	139	124	65
sgRNA0792	326	705	582	812	740	500	654	632	87	80	112	132	157	147	129	73
sgRNA0793	468	291	255	358	349	249	256	254	57	31	50	59	70	64	57	37
sgRNA0794	491	411	357	486	406	312	348	402	66	49	67	84	102	97	86	48
sgRNA0795	550	343	779	366	338	255	321	273	66	44	55	72	105	81	77	40
sgRNA0796	369	206	189	265	231	176	253	190	47	30	45	39	57	50	192	37
sgRNA0797	716	587	576	658	610	495	615	607	95	86	100	137	149	151	106	61
sgRNA0798	325	189	182	217	282	154	175	174	34	26	41	48	61	52	43	35
sgRNA0799	811	542	520	645	531	569	557	505	104	68	84	157	158	128	103	87
sgRNA0800	166	84	104	108	113	72	73	94	17	16	30	32	31	32	32	19
sgRNA0801	331	178	173	200	219	144	176	176	36	25	38	24	62	48	38	20
sgRNA0802	119	97	82	114	115	58	93	77	12	16	18	24	24	7	11	15
sgRNA0803	192	173	105	197	126	112	113	95	29	14	24	26	49	43	32	10
sgRNA0804	285	319	283	349	296	211	294	269	61	44	41	43	78	57	45	34
sgRNA0805	375	281	197	291	283	205	244	206	44	32	47	70	57	49	49	40
sgRNA0806	2072	1182	1051	1327	1292	929	1099	1136	221	134	260	253	265	284	269	166
sgRNA0807	832	735	630	825	770	543	674	636	130	70	129	145	183	202	190	110
sgRNA0808	138	128	98	117	127	86	93	102	28	16	27	23	40	42	30	16
sgRNA0809	269	279	263	330	267	194	244	269	65	26	36	68	63	67	63	28
sgRNA0810	477	612	311	675	367	212	300	336	75	63	113	99	117	113	85	60
sgRNA0811	486	341	341	389	324	306	321	298	67	46	61	68	63	108	69	44
sgRNA0812	354	275	235	274	273	192	239	233	35	24	25	44	62	49	38	22
sgRNA0813	293	389	339	482	411	277	360	373	68	47	78	70	113	76	79	66
sgRNA0814	449	260	248	277	261	178	214	223	32	31	39	50	70	59	50	23
sgRNA0815	639	505	432	577	515	440	542	525	112	67	108	119	138	110	125	85
sgRNA0816	433	394	329	467	391	311	384	351	55	54	75	101	112	76	79	44
sgRNA0817	153	226	181	265	107	107	104	91	49	29	42	72	31	15	18	13
sgRNA0818	281	270	229	271	241	176	227	238	42	29	46	37	46	60	60	45
sgRNA0819	402	371	372	473	349	275	322	353	55	44	51	57	78	85	71	37
sgRNA0820	13	580	536	709	93	66	71	72	109	111	125	142	30	22	12	17
sgRNA0821	2	373	335	455	47	33	53	46	80	58	97	101	11	17	14	8
sgRNA0822	25	261	233	273	27	18	20	22	35	29	35	58	4	9	5	1
sgRNA0823	450	347	319	431	392	266	332	352	63	64	79	96	112	84	83	60
sgRNA0824	362	209	223	263	221	176	175	188	43	29	50	49	46	49	48	36
sgRNA0825	327	373	297	395	301	293	325	301	73	68	62	82	90	90	67	45
sgRNA0826	299	303	207	271	239	222	207	173	35	32	34	51	49	36	40	29
sgRNA0827	853	804	1132	922	873	623	768	768	191	158	207	264	327	256	241	148
sgRNA0828	638	418	399	501	443	341	375	369	98	87	97	108	128	111	98	61
sgRNA0829	603	278	295	365	280	185	237	284	57	45	74	86	83	95	71	58
sgRNA0830	31	471	452	532	103	67	71	72	100	56	71	117	18	25	10	18
sgRNA0831	18	167	140	191	34	22	38	31	31	19	34	42	11	8	6	4
sgRNA0832	297	262	229	292	239	191	235	253	41	29	37	43	77	78	51	36
sgRNA0833	264	187	195	194	267	250	201	210	70	46	90	86	142	125	114	62
sgRNA0834	37	38	42	48	48	37	32	38	3	2	6	4	16	10	3	4
sgRNA0835	226	287	304	362	241	233	263	209	67	49	59	82	17	15	12	9
sgRNA0836	694	451	418	578	513	392	422	430	122	75	96	130	139	154	120	80
sgRNA0837	297	229	194	252	182	126	172	169	35	18	48	47	11	14	12	13
sgRNA0838	172	176	117	170	145	88	113	109	26	36	37	33	47	29	44	17
sgRNA0839	430	331	292	380	368	264	287	307	66	45	63	87	90	79	74	43
sgRNA0840	353	218	212	266	230	176	223	204	60	27	37	66	72	73	50	33
sgRNA0841	110	79	59	77	58	53	72	59	10	10	6	12	4	10	7	6
sgRNA0842	662	431	391	511	444	339	455	411	92	74	125	125	138	126	124	85
sgRNA0843	80	53	56	78	54	35	49	39	7	12	9	20	16	19	12	4
sgRNA0844	563	351	372	412	421	305	345	330	69	51	73	109	119	111	104	55
sgRNA0845	625	248	202	250	248	155	196	212	41	35	31	51	64	49	50	32
sgRNA0846	491	298	224	284	292	218	269	272	43	27	43	57	73	69	51	26
sgRNA0847	390	153	129	186	188	93	121	155	22	21	30	29	36	30	23	10
sgRNA0848	180	146	136	136	134	96	118	125	27	17	13	32	26	38	15	13
sgRNA0849	2	163	167	214	22	13	17	19	34	24	32	42	4	5	2	1
sgRNA0850	673	417	356	500	441	363	415	445	81	48	71	66	78	95	77	50
sgRNA0851	179	139	123	151	127	104	132	124	21	24	22	31	24	29	23	12
sgRNA0852	87	72	67	84	54	55	61	58	11	5	8	18	14	14	14	8
sgRNA0853	553	276	208	317	277	193	221	235	38	37	44	71	79	45	52	37
sgRNA0854	595	315	670	1142	345	221	271	270	54	34	54	59	80	71	66	40
sgRNA0855	481	484	412	521	474	475	409	430	97	37	86	105	142	118	137	72
sgRNA0856	19	3	4	2	7	1	0	2	1	0	3	0	1	0	2	1
sgRNA0857	216	169	129	190	161	96	151	129	41	10	27	31	55	49	35	31
sgRNA0858	169	158	126	206	175	105	103	100	32	19	27	23	45	25	29	19
sgRNA0859	410	311	324	351	386	280	326	356	63	41	65	75	86	79	62	53
sgRNA0860	282	338	199	364	187	176	181	176	26	36	46	78	42	35	33	23
sgRNA0861	673	521	527	709	589	380	455	517	90	71	100	113	142	150	141	72
sgRNA0862	499	488	422	525	489	318	439	461	89	57	75	88	138	116	101	72
sgRNA0863	355	246	224	285	236	181	224	217	60	24	38	58	56	58	54	34
sgRNA0864	262	191	194	222	234	174	180	168	39	25	43	49	79	75	48	32
sgRNA0865	128	125	132	168	125	99	85	111	38	19	28	32	70	65	62	39
sgRNA0866	380	197	182	217	207	179	187	178	31	39	49	47	79	59	56	42
sgRNA0867	251	422	342	466	240	217	248	240	67	56	68	88	59	47	45	23
sgRNA0868	81	182	139	185	156	116	158	151	30	17	22	37	44	34	29	18
sgRNA0869	480	401	370	448	423	260	357	370	81	43	69	71	86	71	119	54
sgRNA0870	195	298	281	327	337	223	284	290	60	39	46	63	78	64	51	43
sgRNA0871	198	111	108	119	73	88	74	90	34	18	30	35	47	31	32	19
sgRNA0872	117	38	23	38	52	23	31	25	8	38	7	5	14	8	10	1
sgRNA0873	226	242	237	273	251	174	200	313	43	28	50	48	73	70	49	24
sgRNA0874	278	275	222	268	258	237	231	243	77	40	69	70	79	111	71	35
sgRNA0875	211	226	199	270	126	104	136	152	49	37	74	41	24	18	14	11
sgRNA0876	458	257	247	321	279	192	211	208	41	36	38	54	67	50	49	32
sgRNA0877	47	93	95	101	94	67	90	83	17	13	14	14	25	19	27	11
sgRNA0878	255	256	217	263	241	195	189	206	28	30	26	33	54	63	40	19
sgRNA0879	128	219	234	269	233	191	224	202	35	30	56	72	64	52	46	24
sgRNA0880	276	153	158	190	148	127	150	151	40	19	43	34	42	36	33	13
sgRNA0881	152	220	178	245	166	91	133	125	66	29	38	31	18	26	19	17
sgRNA0882	13	289	272	324	25	23	26	25	47	32	59	114	8	5	3	4
sgRNA0883	6	194	158	215	11	18	8	7	63	19	39	48	3	5	5	2
sgRNA0884	19	238	212	292	32	32	33	33	48	33	29	69	9	10	12	6
sgRNA0885	363	249	190	257	254	186	217	181	41	26	37	49	67	67	55	38
sgRNA0886	402	256	233	312	277	196	254	260	58	27	54	61	59	74	59	34
sgRNA0887	286	198	173	243	180	158	173	196	24	16	16	35	41	43	35	19
sgRNA0888	292	354	296	399	376	303	306	322	70	63	71	74	134	108	79	116
sgRNA0889	362	366	350	484	345	231	334	322	55	38	56	78	93	88	72	43
sgRNA0890	308	359	293	409	362	282	262	386	83	35	57	66	86	82	74	46
sgRNA0891	202	255	239	311	255	134	239	244	52	41	56	47	67	65	60	32
sgRNA0892	139	102	112	142	118	73	87	110	22	21	26	30	31	31	19	17
sgRNA0893	393	248	225	276	206	177	221	208	32	25	37	29	57	34	50	26
sgRNA0894	461	309	295	335	369	292	326	354	64	47	68	76	99	98	86	56
sgRNA0895	182	129	105	148	119	77	97	117	18	11	26	27	30	26	18	10
sgRNA0896	165	373	353	453	280	236	276	286	102	53	96	126	28	29	25	17
sgRNA0897	50	238	215	288	71	71	74	86	52	40	53	49	11	6	7	5
sgRNA0898	557	263	211	286	274	165	203	193	46	35	44	54	67	62	53	31
sgRNA0899	2	167	154	165	10	7	16	5	37	25	43	41	1	1	0	1
sgRNA0900	10	252	218	278	27	20	21	29	74	53	46	83	8	4	5	5
sgRNA0901	28	373	377	410	70	66	56	61	61	42	60	67	18	15	17	11
sgRNA0902	48	400	325	475	58	39	40	45	73	37	61	89	8	12	9	4
sgRNA0903	395	216	228	294	249	206	244	217	43	25	33	53	63	47	50	26
sgRNA0904	76	160	160	201	182	124	172	174	38	25	29	35	55	48	37	23
sgRNA0905	477	291	279	340	407	364	405	315	69	51	68	63	204	182	173	110
sgRNA0906	612	270	207	304	363	214	320	327	51	34	47	48	107	83	79	43
sgRNA0907	411	408	397	493	583	385	524	590	69	60	87	97	235	216	198	95
sgRNA0908	78	22	12	15	32	12	27	26	3	2	0	2	7	4	4	5
sgRNA0909	468	308	195	296	264	166	227	203	54	23	48	49	67	61	70	37
sgRNA0910	274	188	183	234	199	132	183	198	29	26	33	43	38	40	40	20
sgRNA0911	58	225	159	227	42	41	48	27	26	15	35	23	23	17	21	6
sgRNA0912	127	235	197	274	61	38	53	43	40	30	47	52	25	13	18	12
sgRNA0913	254	212	150	207	164	99	127	137	30	23	24	37	58	37	30	25
sgRNA0914	194	272	297	358	141	118	136	116	82	69	76	129	37	34	28	10
sgRNA0915	42	365	346	345	30	27	17	28	65	44	70	64	6	8	12	5
sgRNA0916	481	318	276	386	266	229	303	296	64	54	61	83	79	86	63	53
sgRNA0917	215	219	189	219	217	157	224	215	36	24	21	36	49	42	38	26
sgRNA0918	576	645	579	754	387	312	402	363	148	84	117	156	76	61	44	30
sgRNA0919	98	237	200	238	51	29	54	29	41	26	36	57	14	2	9	2
sgRNA0920	491	406	796	1246	332	289	372	342	87	58	122	89	92	72	62	34
sgRNA0921	123	104	133	167	138	100	110	124	30	18	15	24	30	22	11	27
sgRNA0922	318	258	218	316	247	161	271	244	67	38	55	76	94	79	72	37
sgRNA0923	223	497	439	632	79	73	112	121	107	67	104	102	16	21	21	5
sgRNA0924	231	258	251	337	297	213	281	239	49	43	41	59	71	73	63	40
sgRNA0925	395	311	256	344	269	200	235	238	65	38	47	56	70	60	39	30
sgRNA0926	247	232	231	280	247	191	241	245	48	42	50	49	70	63	64	33
sgRNA0927	368	198	171	212	196	126	145	195	37	22	43	45	48	50	32	25
sgRNA0928	373	474	425	506	455	333	442	450	86	45	89	108	119	79	83	71
sgRNA0929	238	206	199	239	247	185	216	200	50	40	48	56	57	61	52	37
sgRNA0930	548	517	457	562	561	385	460	441	115	89	101	128	135	135	113	84
sgRNA0931	564	573	454	609	569	389	486	540	115	70	114	108	154	175	129	102
sgRNA0932	400	311	263	346	274	243	237	255	71	65	61	110	103	76	68	50
sgRNA0933	126	107	83	127	117	91	92	102	27	12	18	34	36	26	26	16
sgRNA0934	167	96	102	131	81	92	74	90	22	8	11	16	20	25	18	16
sgRNA0935	610	323	251	358	440	197	278	246	53	32	60	58	65	91	61	46
sgRNA0936	463	216	227	264	243	162	189	181	42	30	39	59	71	68	50	36
sgRNA0937	299	195	177	188	181	155	179	167	33	28	27	43	48	62	36	36
sgRNA0938	665	333	239	329	336	226	255	263	44	47	48	56	61	58	44	39
sgRNA0939	533	482	436	549	450	346	412	423	77	48	94	99	136	100	98	70
sgRNA0940	527	390	466	680	359	266	319	333	58	46	39	85	91	63	65	33
sgRNA0941	143	201	195	238	212	186	194	205	52	34	34	62	75	54	45	34
sgRNA0942	384	402	336	509	466	299	365	377	83	48	85	93	148	113	100	68
sgRNA0943	543	199	164	232	215	141	174	201	35	29	32	34	52	47	32	34
sgRNA0944	366	228	209	258	193	158	210	189	44	21	33	48	53	51	43	33
sgRNA0945	179	207	175	216	189	136	159	175	34	22	36	52	62	39	54	23
sgRNA0946	15	33	28	42	26	23	20	34	3	0	6	8	4	1	7	2
sgRNA0947	317	414	371	461	378	307	343	359	76	53	70	90	94	106	84	43
sgRNA0948	306	138	108	146	147	105	116	75	29	21	30	37	32	36	22	13
sgRNA0949	137	98	101	121	106	76	103	100	15	14	18	22	36	37	24	21
sgRNA0950	724	765	622	911	719	572	612	625	107	81	129	122	196	161	140	106
sgRNA0951	484	296	258	312	251	197	276	276	41	34	49	72	86	79	56	27
sgRNA0952	814	379	373	414	440	459	354	376	75	86	82	82	107	115	107	56
sgRNA0953	344	217	206	251	234	179	173	189	31	23	29	42	46	40	29	34
sgRNA0954	362	327	271	375	341	237	285	271	43	36	47	74	77	99	67	38
sgRNA0955	289	203	192	245	194	140	184	178	53	34	47	72	77	70	54	40
sgRNA0956	537	462	383	502	500	332	424	473	64	59	66	92	140	114	85	52
sgRNA0957	324	173	147	185	165	138	145	170	26	25	30	35	48	36	37	21
sgRNA0958	305	272	253	319	300	200	245	270	58	40	39	49	74	71	72	36
sgRNA0959	540	596	605	795	730	510	612	681	101	78	115	135	168	119	117	58
sgRNA0960	617	620	613	778	675	490	594	591	122	95	135	143	207	197	161	155
sgRNA0961	519	326	281	384	354	232	300	314	49	29	55	52	71	89	76	38
sgRNA0962	449	621	588	749	662	494	565	585	87	78	135	119	128	145	127	73
sgRNA0963	534	521	403	570	471	324	405	436	93	67	64	103	111	121	92	65
sgRNA0964	319	302	276	365	278	217	289	244	60	37	48	72	48	77	69	44
sgRNA0965	298	311	332	382	321	271	316	322	52	46	54	80	111	77	65	36
sgRNA0966	503	444	432	526	470	344	405	390	93	55	79	117	118	133	103	53
sgRNA0967	1722	1664	1609	1908	1703	1197	1612	1653	558	371	534	686	788	722	599	365
sgRNA0968	548	465	345	463	404	328	385	406	81	62	91	87	128	120	144	73
sgRNA0969	516	420	342	460	398	304	357	371	74	53	72	79	119	93	91	57
sgRNA0970	383	467	360	530	439	305	394	423	99	57	105	100	106	124	82	69
sgRNA0971	477	485	499	776	388	326	372	396	83	75	81	148	131	142	108	72
sgRNA0972	394	422	322	450	381	277	312	374	64	48	67	71	90	84	63	47
sgRNA0973	437	221	184	253	216	213	233	219	33	20	42	46	43	45	39	37
sgRNA0974	315	449	433	496	481	392	403	423	134	72	92	129	195	145	140	82
sgRNA0975	642	275	249	310	261	188	226	241	47	32	42	53	71	63	52	35
sgRNA0976	506	411	341	465	417	279	386	356	66	60	46	99	106	101	71	47
sgRNA0977	214	221	178	243	237	183	203	232	53	41	52	81	66	87	70	35
sgRNA0978	702	439	355	518	473	335	403	334	57	58	78	90	86	103	103	50
sgRNA0979	346	346	298	382	361	327	329	348	75	23	67	97	80	72	91	50
sgRNA0980	100	196	198	182	207	147	198	174	14	15	23	29	34	35	22	14
sgRNA0981	724	449	430	519	443	356	394	416	72	57	80	80	85	94	82	54
sgRNA0982	268	253	262	354	204	157	168	174	37	31	48	53	70	72	49	28
sgRNA0983	512	393	365	497	342	260	342	320	76	37	76	82	75	65	49	40
sgRNA0984	487	446	394	453	414	298	360	368	79	44	73	91	98	99	84	51
sgRNA0985	58	112	77	106	39	38	32	43	15	8	11	22	7	9	2	9
sgRNA0986	539	377	334	462	409	264	319	336	87	58	75	75	105	91	86	48
sgRNA0987	687	416	391	484	410	308	436	399	88	60	79	106	151	112	106	64
sgRNA0988	461	448	377	544	450	369	410	398	97	73	81	110	106	135	108	61
sgRNA0989	889	848	757	1033	864	549	716	793	157	102	141	153	206	191	154	91
sgRNA0990	11	154	129	160	62	53	57	66	23	5	21	14	2	2	2	3
sgRNA0991	4	322	285	425	16	8	13	19	79	63	61	85	8	3	5	2
sgRNA0992	711	422	345	449	403	322	352	357	64	44	68	82	92	81	70	42
sgRNA0993	688	625	450	753	579	455	508	507	127	121	130	224	204	253	142	87
sgRNA0994	373	426	400	505	428	293	343	371	85	56	64	102	120	118	105	60
sgRNA0995	17	479	406	555	58	44	42	37	107	47	89	102	7	10	7	0
sgRNA0996	385	303	310	370	303	239	266	297	65	38	69	84	122	90	81	50
sgRNA0997	655	578	530	662	634	588	539	586	101	66	86	93	134	121	79	77
sgRNA0998	268	224	205	227	187	139	147	122	72	37	52	76	17	20	10	6
sgRNA0999	198	286	303	332	180	137	153	138	57	45	48	77	18	12	8	13
sgRNA1000	443	810	678	916	284	261	299	257	138	91	140	164	17	9	15	5
sgRNA1001	26	388	364	477	57	43	58	46	46	36	58	61	9	10	14	3
sgRNA1002	166	523	427	677	185	137	153	164	88	61	99	107	15	29	22	8
sgRNA1003	390	378	315	418	359	276	323	349	61	50	74	93	100	96	73	50
sgRNA1004	96	266	265	261	45	26	43	40	67	52	71	92	7	8	9	2
sgRNA1005	306	195	171	226	187	155	151	157	40	30	42	66	58	53	48	23
sgRNA1006	752	507	499	623	600	387	568	604	99	60	91	87	126	140	100	67
sgRNA1007	702	541	509	660	608	475	568	518	104	77	119	132	183	174	130	92
sgRNA1008	804	565	560	680	828	617	738	734	102	67	124	150	222	237	196	108
sgRNA1009	245	35	37	53	53	27	58	45	5	4	9	19	19	15	15	13
sgRNA1010	117	61	52	59	59	43	63	74	10	2	9	11	12	16	11	11
sgRNA1011	112	136	97	138	117	100	112	115	10	5	18	21	19	25	15	12
sgRNA1012	101	162	200	199	184	118	182	146	27	24	28	53	41	37	31	15
sgRNA1013	255	308	306	353	284	235	303	309	46	40	34	59	73	68	65	42
sgRNA1014	312	459	448	567	513	441	472	467	84	56	85	105	129	109	105	60
sgRNA1015	294	148	120	172	175	112	136	155	14	19	15	38	26	40	28	21
sgRNA1016	439	395	384	421	311	234	300	236	59	46	214	91	55	60	63	25
sgRNA1017	361	386	344	425	331	230	298	295	64	45	81	79	86	80	60	30
sgRNA1018	595	604	682	687	571	408	548	590	140	115	128	191	124	130	82	72
sgRNA1019	1042	532	499	684	549	434	484	473	113	60	92	128	132	132	91	58
sgRNA1020	224	233	198	268	256	197	211	230	62	40	39	52	46	58	43	32
sgRNA1021	169	280	261	323	191	131	170	140	48	37	57	57	29	22	33	17
sgRNA1022	220	102	98	109	82	69	85	83	24	23	22	26	29	33	29	9
sgRNA1023	2	266	266	324	31	37	36	38	71	51	59	77	10	23	11	8
sgRNA1024	3	513	498	661	45	27	49	35	109	78	133	142	14	9	8	9
sgRNA1025	405	424	273	454	317	208	276	291	52	34	40	68	79	79	59	28
sgRNA1026	2	1076	919	1212	115	87	102	98	229	176	238	307	29	44	36	21
sgRNA1027	148	262	259	303	257	118	149	158	48	28	48	51	36	30	24	15
sgRNA1028	268	225	193	274	256	147	200	285	35	32	38	46	59	59	55	34
sgRNA1029	18	735	484	678	74	61	65	67	101	59	109	143	10	13	17	11
sgRNA1030	339	215	195	286	256	199	210	193	44	21	29	35	55	37	43	28
sgRNA1031	26	161	150	208	47	53	60	45	41	23	37	32	45	40	19	14
sgRNA1032	352	253	211	292	235	168	224	241	34	28	46	39	40	80	44	27
sgRNA1033	49	431	350	411	133	113	144	153	53	38	43	58	17	20	15	9
sgRNA1034	180	106	110	146	128	108	94	133	30	19	24	48	53	41	36	14
sgRNA1035	294	214	176	254	192	117	205	189	30	20	41	41	45	42	19	24
sgRNA1036	249	502	456	568	291	224	257	261	94	74	84	134	36	43	36	34
sgRNA1037	587	373	351	482	451	364	499	378	77	55	77	74	134	138	95	90
sgRNA1038	156	265	201	269	125	85	95	109	57	34	73	64	42	30	26	11
sgRNA1039	277	235	214	297	225	194	228	224	49	30	44	42	69	69	50	40
sgRNA1040	207	186	141	230	183	112	155	145	43	15	23	37	35	29	30	21
sgRNA1041	499	591	573	673	576	325	536	557	152	90	142	140	193	177	157	104
sgRNA1042	15	155	154	207	28	14	25	28	40	40	32	59	5	1	3	0
sgRNA1043	131	153	147	180	136	117	130	128	19	11	19	22	29	33	23	28
sgRNA1044	617	441	412	548	447	338	404	371	91	53	90	104	132	125	114	56
sgRNA1045	844	390	392	488	444	340	359	389	89	106	100	117	122	131	115	70
sgRNA1046	295	206	181	241	207	145	173	169	26	24	33	34	46	54	34	23
sgRNA1047	286	260	233	296	279	211	248	254	47	27	43	53	65	61	43	35
sgRNA1048	451	464	495	672	426	329	357	388	79	46	78	100	130	110	109	73
sgRNA1049	7	498	431	568	46	39	34	35	77	54	81	109	12	9	9	9
sgRNA1050	16	257	229	324	35	31	40	41	44	37	55	55	17	5	11	3
sgRNA1051	586	332	292	368	303	265	294	241	70	52	87	92	73	73	43	28
sgRNA1052	1	313	319	402	41	36	25	38	43	33	68	66	15	12	6	9
sgRNA1053	600	536	521	649	593	423	494	574	136	87	144	178	182	194	143	120
sgRNA1054	105	198	174	221	234	158	191	242	39	20	36	44	57	45	48	27
sgRNA1055	467	458	377	466	452	384	371	402	80	63	79	76	140	135	94	83
sgRNA1056	222	290	238	299	291	181	232	270	58	42	75	118	78	84	53	44
sgRNA1057	395	292	240	330	255	194	238	268	89	64	69	88	110	98	78	60
sgRNA1058	5	433	339	459	29	23	33	18	51	35	72	76	11	8	3	3
sgRNA1059	357	441	348	518	231	180	212	221	69	38	66	93	66	63	48	35
sgRNA1060	521	340	259	393	349	284	316	319	57	39	58	62	71	65	60	31
sgRNA1061	580	437	409	518	312	247	306	245	91	66	71	118	90	81	98	31
sgRNA1062	353	110	121	152	230	132	206	178	24	12	15	23	66	59	48	25
sgRNA1063	7	370	318	380	26	25	29	23	66	64	62	61	15	8	11	3
sgRNA1064	1	633	546	705	77	48	79	69	117	88	126	157	23	27	14	6
sgRNA1065	295	287	260	304	270	208	247	220	47	28	54	74	61	62	42	38
sgRNA1066	356	580	513	642	476	382	447	425	170	122	150	178	278	247	178	94
sgRNA1067	380	121	120	130	128	133	131	142	37	30	45	50	66	91	53	38
sgRNA1068	358	229	198	297	254	177	244	235	39	34	55	46	80	81	44	37
sgRNA1069	119	113	89	123	100	97	104	101	5	6	5	15	18	13	9	4
sgRNA1070	333	250	216	271	250	188	208	205	43	29	59	50	58	71	55	33
sgRNA1071	3	940	597	1004	46	34	31	48	146	96	139	170	14	8	18	12
sgRNA1072	1	376	345	451	31	25	46	55	50	51	54	74	8	13	9	11
sgRNA1073	743	650	525	698	648	459	521	562	86	60	92	121	161	136	116	56
sgRNA1074	712	395	333	499	405	309	361	337	104	69	105	111	151	128	103	64
sgRNA1075	55	364	301	398	55	56	54	60	65	36	47	95	5	5	4	5
sgRNA1076	58	150	157	206	109	96	88	85	32	21	29	42	22	25	22	9
sgRNA1077	45	296	291	379	90	43	49	56	64	65	67	68	11	14	6	4
sgRNA1078	12	39	31	43	13	16	17	9	5	3	4	5	5	4	4	1
sgRNA1079	331	324	280	393	350	273	337	283	74	46	61	72	80	80	75	51
sgRNA1080	384	460	394	487	481	337	423	402	100	70	82	145	158	135	107	64
sgRNA1081	0	29	41	56	0	2	0	1	5	7	8	14	1	0	0	0
sgRNA1082	4	356	331	454	29	34	25	23	131	94	91	154	11	14	11	13
sgRNA1083	73	462	396	593	54	32	55	46	76	69	87	75	12	17	10	3
sgRNA1084	72	257	235	322	77	61	57	81	74	63	59	91	21	15	11	8
sgRNA1085	259	459	427	568	326	209	253	260	93	54	88	79	59	52	43	26
sgRNA1086	409	242	219	278	292	188	267	215	37	33	27	59	66	62	45	49
sgRNA1087	631	464	493	564	496	434	463	457	92	56	86	134	194	144	101	56
sgRNA1088	242	215	267	269	251	181	211	237	32	29	45	36	66	51	36	31
sgRNA1089	381	422	341	439	366	255	336	314	82	63	83	96	109	91	102	59
sgRNA1090	81	79	82	98	89	54	79	87	9	5	9	6	13	11	7	8
sgRNA1091	499	362	317	385	314	287	318	356	106	34	57	70	93	80	59	39
sgRNA1092	13	297	267	311	30	36	34	27	53	46	54	53	7	7	8	6
sgRNA1093	53	617	552	768	133	270	139	99	106	83	106	124	27	29	12	17
sgRNA1094	538	423	431	484	579	430	463	470	80	67	125	112	118	95	81	66
sgRNA1095	34	239	213	293	35	18	33	35	35	32	46	58	12	9	4	6
sgRNA1096	606	778	637	884	661	506	561	596	175	119	160	224	200	170	154	81
sgRNA1097	495	474	449	592	535	363	495	402	111	69	105	125	146	136	135	78
sgRNA1098	322	449	399	510	453	387	376	394	68	53	76	91	87	102	89	45
sgRNA1099	115	93	81	99	86	68	81	78	15	10	16	16	17	17	17	14
sgRNA1100	497	475	413	544	466	408	435	448	107	79	107	142	169	138	116	77
sgRNA1101	390	297	306	350	315	298	268	485	74	47	66	82	83	85	71	41
sgRNA1102	510	405	395	515	544	384	473	425	98	75	80	90	146	126	104	62
sgRNA1103	345	456	447	555	221	165	221	169	97	62	100	85	14	29	18	8
sgRNA1104	428	246	228	297	299	235	252	216	65	37	63	63	120	101	103	67
sgRNA1105	146	101	75	102	85	63	95	77	19	14	13	18	29	25	18	9
sgRNA1106	534	416	375	466	316	261	321	312	56	56	78	77	81	84	53	29
sgRNA1107	678	678	638	806	669	544	593	643	128	80	142	164	245	200	175	124
sgRNA1108	329	277	243	337	196	146	156	174	45	33	52	41	28	14	25	10
sgRNA1109	644	1460	374	439	383	304	359	390	84	51	72	103	104	118	88	60
sgRNA1110	126	331	317	405	137	114	138	157	87	45	48	50	31	31	23	12
sgRNA1111	333	360	342	416	452	337	410	369	63	46	65	83	112	78	62	56
sgRNA1112	2	2	3	1	2	2	2	2	1	0	0	0	0	1	1	0
sgRNA1113	233	226	173	224	202	144	174	172	36	29	32	37	68	41	41	36
sgRNA1114	188	133	156	182	166	129	141	119	29	24	26	41	47	36	38	22
sgRNA1115	417	349	339	379	377	303	341	323	93	67	118	132	155	141	128	68
sgRNA1116	402	320	288	389	314	251	309	286	82	64	95	102	135	99	115	67
sgRNA1117	16	627	551	689	84	43	71	65	148	117	110	180	15	28	11	5
sgRNA1118	385	303	248	341	318	252	274	285	48	33	43	47	56	67	47	30
sgRNA1119	10	599	533	656	73	52	57	58	88	90	110	142	10	15	16	6
sgRNA1120	546	419	350	499	464	343	431	402	72	43	67	101	107	96	102	54
sgRNA1121	330	290	258	294	284	226	256	227	81	38	68	94	134	95	70	49
sgRNA1122	425	345	308	386	323	261	321	328	66	57	74	89	125	102	109	45
sgRNA1123	539	536	500	640	629	386	544	515	75	67	75	108	143	148	113	51
sgRNA1124	1187	1513	1326	1874	1613	1216	1428	1558	232	166	260	261	373	331	260	186
sgRNA1125	573	462	403	542	491	362	387	392	82	44	93	88	92	84	94	60
sgRNA1126	30	137	147	153	22	19	36	20	40	18	26	33	3	8	5	3
sgRNA1127	269	543	491	606	349	264	291	287	83	80	94	128	89	86	60	44
sgRNA1128	837	446	349	431	606	509	591	603	46	58	65	77	214	297	136	91
sgRNA1129	428	495	427	515	437	319	357	349	74	62	65	106	114	104	93	56
sgRNA1130	25	523	439	617	80	73	67	73	82	84	80	108	22	17	16	9
sgRNA1131	3	121	115	148	27	17	19	22	31	25	25	28	8	3	5	4
sgRNA1132	10	494	494	533	44	32	41	32	67	38	52	72	4	6	3	6
sgRNA1133	396	350	310	338	382	274	309	294	67	36	55	70	91	84	142	47
sgRNA1134	69	80	72	68	87	47	51	66	9	6	14	26	17	16	16	13
sgRNA1135	207	136	121	149	149	97	167	131	37	24	30	48	49	58	46	21
sgRNA1136	269	649	567	732	275	194	282	319	122	89	108	123	73	71	62	38
sgRNA1137	340	257	236	286	271	194	233	453	61	43	67	89	84	86	78	51
sgRNA1138	608	776	873	1138	762	515	655	608	126	72	116	124	64	70	44	37
sgRNA1139	3	248	224	250	23	28	25	19	47	43	38	52	6	7	10	2
sgRNA1140	885	428	383	475	442	479	410	419	77	52	55	67	81	111	78	36
sgRNA1141	693	462	408	510	440	411	439	449	102	62	96	115	137	149	110	57
sgRNA1142	8	305	287	374	30	23	27	39	66	44	66	74	11	9	14	6
sgRNA1143	509	406	407	500	471	296	432	426	56	59	70	73	115	126	79	72
sgRNA1144	231	337	301	403	340	243	337	325	48	39	42	60	80	94	54	31
sgRNA1145	1426	4133	1642	1962	1542	950	1339	1226	442	390	459	548	807	731	619	417
sgRNA1146	1209	581	525	695	584	440	583	585	109	94	111	133	134	144	125	90
sgRNA1147	622	385	390	509	450	295	364	372	80	57	82	82	101	97	65	53
sgRNA1148	531	430	399	509	459	345	439	408	83	68	71	106	101	168	99	107
sgRNA1149	281	278	246	324	270	197	232	235	54	19	53	62	64	65	57	37
sgRNA1150	283	368	328	381	353	289	329	327	80	61	75	103	148	141	94	85
sgRNA1151	458	316	281	358	333	264	325	298	49	52	50	58	76	75	66	46
sgRNA1152	839	634	522	702	610	446	574	616	114	91	109	113	237	204	158	99
sgRNA1153	1272	790	734	889	723	575	699	679	118	94	147	164	160	168	131	86
sgRNA1154	378	594	522	644	586	356	558	608	103	91	121	151	173	148	95	80
sgRNA1155	656	778	655	864	749	576	655	649	128	94	154	167	199	176	152	89
sgRNA1156	704	580	560	657	605	429	518	499	89	79	86	121	152	120	118	63
sgRNA1157	118	176	156	186	161	143	157	160	28	22	31	36	55	33	33	36
sgRNA1158	923	463	494	572	645	550	593	615	107	87	91	104	128	144	108	59
sgRNA1159	829	931	893	1038	874	708	840	868	177	88	151	175	229	237	145	135
sgRNA1160	275	171	154	201	178	173	166	163	70	43	48	83	100	79	57	46
sgRNA1161	73	486	467	509	209	172	159	179	92	68	75	131	54	26	44	28
sgRNA1162	172	513	461	585	170	109	182	171	108	97	114	148	44	39	29	15
sgRNA1163	650	736	676	772	705	584	635	628	149	109	132	158	198	153	142	84
sgRNA1164	608	585	575	701	514	346	440	504	125	86	109	170	194	157	160	67
sgRNA1165	222	183	163	232	200	141	185	164	45	30	28	51	46	37	33	30
sgRNA1166	431	713	648	764	844	576	791	679	102	85	97	160	209	176	166	110
sgRNA1167	317	453	362	478	437	361	401	431	65	51	80	91	86	98	99	69
sgRNA1168	882	986	844	1008	1009	714	1169	869	164	126	150	170	206	247	190	128
sgRNA1169	579	374	354	449	391	351	327	371	92	59	85	87	122	142	95	60
sgRNA1170	388	324	278	386	330	245	331	287	58	52	65	86	114	98	70	64
sgRNA1171	699	580	541	614	602	408	526	559	123	111	130	139	169	153	136	92
sgRNA1172	277	254	245	303	278	182	267	294	45	26	46	56	71	68	48	20
sgRNA1173	825	712	593	763	723	446	773	580	124	95	122	150	160	154	140	82
sgRNA1174	777	374	377	404	466	436	345	331	87	58	90	136	140	121	126	64
sgRNA1175	392	300	282	342	299	233	286	272	74	38	50	58	80	67	41	45
sgRNA1176	703	383	326	407	367	281	339	329	67	38	67	56	92	71	81	55
sgRNA1177	914	686	660	825	683	520	660	652	126	101	131	152	218	207	178	119
sgRNA1178	649	757	592	742	705	479	649	629	213	149	194	262	264	269	208	131
sgRNA1179	140	113	93	99	126	116	87	120	26	19	32	38	39	36	34	21
sgRNA1180	826	651	3138	719	620	555	578	612	147	98	127	162	222	206	166	86
sgRNA1181	456	335	310	408	357	227	297	276	76	43	48	81	79	58	59	46
sgRNA1182	447	257	247	306	282	188	272	236	31	34	43	42	59	42	48	20
sgRNA1183	357	197	180	213	216	159	196	188	47	29	27	35	54	59	61	27
sgRNA1184	777	611	501	661	603	441	572	573	81	69	102	117	144	140	132	64
sgRNA1185	283	212	158	262	180	173	182	176	51	9	39	29	48	51	40	37
sgRNA1186	607	408	395	426	495	289	375	386	65	59	64	100	117	119	87	41
sgRNA1187	509	499	403	577	522	337	405	406	158	60	79	94	112	135	84	72
sgRNA1188	342	319	277	338	286	204	312	248	56	36	58	79	96	82	74	45
sgRNA1189	297	164	145	202	184	140	168	156	33	23	27	36	32	45	37	35
sgRNA1190	910	375	328	376	312	261	293	296	104	49	74	84	105	90	99	49
sgRNA1191	570	498	372	493	406	309	355	409	68	57	72	97	128	122	82	67
sgRNA1192	617	544	510	638	571	396	479	473	128	72	108	134	129	135	100	82
sgRNA1193	783	584	512	647	627	401	479	548	99	68	114	116	152	154	137	68
sgRNA1194	800	642	676	735	688	515	593	574	102	68	121	149	173	194	309	94
sgRNA1195	857	285	281	378	356	240	286	312	50	40	62	62	86	61	62	35
sgRNA1196	547	561	449	572	508	402	517	471	87	54	82	111	128	113	99	73
sgRNA1197	683	663	518	700	688	471	565	528	76	77	129	116	106	150	109	98
sgRNA1198	610	296	311	411	352	273	321	337	55	40	55	59	78	92	52	33
sgRNA1199	585	354	361	498	404	280	350	377	66	47	74	75	101	91	79	50
sgRNA1200	109	97	77	104	84	67	65	89	12	12	14	20	16	18	10	8
sgRNA1201	993	820	648	925	810	738	732	727	170	126	187	255	294	280	251	127
sgRNA1202	533	309	297	334	321	208	292	294	54	38	47	59	71	77	45	33
sgRNA1203	1032	963	774	1049	1017	737	925	825	208	142	151	186	238	244	202	140
sgRNA1204	586	434	616	885	401	329	398	360	71	30	66	98	32	35	38	15
sgRNA1205	294	358	324	403	265	196	234	270	51	28	55	68	54	33	27	20
sgRNA1206	403	806	804	948	557	373	458	538	170	112	182	217	159	154	115	82
sgRNA1207	832	473	421	511	455	322	376	381	79	53	74	98	107	100	74	69
sgRNA1208	807	1478	1368	1728	1162	886	1089	1089	225	187	272	285	313	314	236	144
sgRNA1209	766	458	393	514	458	316	414	454	54	38	71	91	108	101	96	56
sgRNA1210	837	569	530	610	514	421	515	506	138	114	125	191	225	201	170	140
sgRNA1211	1586	1616	1384	1810	1563	1148	1703	1523	294	154	244	352	539	559	458	282
sgRNA1212	1468	886	828	971	906	750	854	811	190	146	179	223	261	253	231	207
sgRNA1213	626	504	539	577	527	407	504	457	78	65	58	87	94	135	102	44
sgRNA1214	1153	771	767	922	782	625	727	759	163	146	166	202	290	228	230	139
sgRNA1215	1089	760	547	658	650	454	637	622	91	77	102	123	186	158	124	94
sgRNA1216	466	483	434	561	475	382	461	429	92	60	81	101	126	125	111	70
sgRNA1217	638	926	905	1103	1096	964	996	1198	183	109	168	211	139	110	97	67
sgRNA1218	533	308	290	358	304	351	291	269	183	138	186	260	248	249	219	111
sgRNA1219	945	677	627	825	882	552	627	614	134	136	157	200	208	193	199	123
sgRNA1220	1294	2003	1852	2198	2108	1463	2025	2118	488	370	437	614	682	657	534	384
sgRNA1221	0	0	0	0	0	0	0	0	0	0	0	0	0	0	0	0
sgRNA1222	1381	895	830	1127	931	745	897	903	171	111	127	247	257	236	185	139
sgRNA1223	842	714	613	839	799	565	676	660	125	118	132	143	202	188	166	113
sgRNA1224	894	1107	926	1188	892	673	809	863	187	105	132	204	175	180	159	103
sgRNA1225	896	690	587	758	705	497	643	628	127	71	119	162	204	188	134	82
sgRNA1226	556	805	1680	906	630	448	557	572	114	91	115	130	101	101	91	55
sgRNA1227	993	609	610	783	673	464	627	622	135	72	111	151	162	156	130	84
sgRNA1228	917	715	663	793	769	573	677	682	138	64	103	128	209	143	135	73
sgRNA1229	1038	791	688	861	700	1000	640	639	143	89	142	182	127	118	94	44
sgRNA1230	182	197	177	188	165	148	144	123	26	19	27	45	32	22	23	22
sgRNA1231	672	603	555	651	628	462	576	512	121	75	101	133	162	140	137	74
sgRNA1232	393	470	466	603	222	160	218	204	128	91	121	159	28	47	31	19
sgRNA1233	789	823	751	970	818	596	755	786	139	125	146	169	176	187	143	118
sgRNA1234	1360	812	724	899	732	531	675	670	152	123	140	190	224	185	147	114
sgRNA1235	1357	1188	1085	1354	1154	879	1081	1056	226	141	210	247	337	305	240	120
sgRNA1236	2480	1826	1631	2092	1849	1277	1629	1591	293	242	307	400	404	364	308	199
sgRNA1237	402	590	525	691	465	345	423	438	84	52	86	116	157	182	145	86
sgRNA1238	860	784	683	962	824	627	778	991	152	87	116	161	208	182	184	93
sgRNA1239	238	213	224	288	234	188	182	209	39	28	51	55	48	57	26	30
sgRNA1240	450	351	329	460	386	258	335	352	73	49	72	107	119	115	78	53
sgRNA1241	2044	1257	1161	1529	1392	1031	1162	1206	224	167	252	302	423	319	322	181
sgRNA1242	717	624	546	706	616	376	775	560	97	82	112	109	149	117	117	60
sgRNA1243	910	851	820	1034	873	578	813	822	162	114	157	209	242	209	203	110
sgRNA1244	2151	1714	1530	1977	1745	1276	1486	1587	310	201	293	373	482	407	352	226
sgRNA1245	670	869	759	998	875	578	731	758	227	109	148	169	225	219	167	122
sgRNA1246	740	621	505	690	598	794	527	602	106	72	114	119	158	142	125	90
sgRNA1247	690	539	516	683	525	393	521	684	106	65	88	117	123	122	105	63
sgRNA1248	63	95	91	83	99	71	88	95	12	10	10	13	21	19	19	10
sgRNA1249	224	143	126	152	137	70	133	109	28	18	19	31	34	40	47	26
sgRNA1250	500	392	351	477	396	286	362	320	63	43	75	77	115	94	69	53
sgRNA1251	286	283	263	323	267	191	228	241	47	32	38	64	78	68	57	37
sgRNA1252	267	266	260	299	303	200	248	211	43	19	43	52	62	60	46	38
sgRNA1253	734	447	435	551	850	362	455	444	81	60	105	101	151	140	119	74
sgRNA1254	85	121	133	145	130	132	131	133	21	20	35	36	44	52	33	22
sgRNA1255	238	318	292	351	453	238	346	319	55	48	59	66	65	86	80	50
sgRNA1256	356	813	546	632	663	508	549	570	98	65	91	101	157	132	125	61
sgRNA1257	183	185	152	218	207	143	173	174	15	24	28	20	26	31	21	22
sgRNA1258	270	416	360	467	419	262	371	395	78	63	90	118	105	107	79	51
sgRNA1259	465	369	328	377	348	249	328	326	89	55	77	101	115	122	97	62
sgRNA1260	210	624	569	691	234	186	228	228	94	62	117	129	48	56	37	24
sgRNA1261	495	241	250	323	267	190	237	229	64	30	49	70	66	54	61	32
sgRNA1262	386	188	151	234	210	140	177	181	41	30	31	59	43	42	41	24
sgRNA1263	282	195	199	236	229	193	196	216	29	30	29	52	51	51	34	30
sgRNA1264	2	280	293	339	32	25	30	44	36	25	39	42	12	7	6	6
sgRNA1265	763	342	286	399	341	205	314	311	56	42	57	72	84	82	64	47
sgRNA1266	268	112	126	152	125	95	127	122	27	9	18	27	31	25	34	10
sgRNA1267	310	231	217	291	258	169	220	236	34	25	32	43	68	64	63	39
sgRNA1268	371	189	194	204	180	150	161	181	29	21	31	33	45	52	41	16
sgRNA1269	309	177	151	182	162	128	138	156	30	24	35	40	38	36	34	20
sgRNA1270	6	148	150	190	11	8	19	10	23	20	27	21	0	2	2	2
sgRNA1271	0	91	78	91	11	10	11	9	15	7	14	18	2	1	1	0
sgRNA1272	302	322	277	394	307	255	307	271	55	48	50	78	74	79	46	30
sgRNA1273	517	429	372	524	363	262	321	377	79	53	67	120	53	45	37	37
sgRNA1274	256	329	298	423	133	85	123	100	69	24	59	62	13	10	3	8
sgRNA1275	196	197	179	204	616	148	178	168	31	25	37	42	38	32	48	21
sgRNA1276	188	185	156	220	166	140	147	132	30	18	33	36	45	45	29	23
sgRNA1277	235	153	161	169	167	109	142	145	26	19	29	28	37	39	26	27
sgRNA1278	111	75	61	76	56	59	66	69	14	12	8	16	34	21	15	12
sgRNA1279	25	155	149	200	24	14	23	16	41	22	25	35	6	2	2	3
sgRNA1280	335	493	302	512	323	292	323	288	83	61	69	79	117	92	81	43
sgRNA1281	246	224	197	259	227	190	224	255	37	26	44	48	77	57	44	31
sgRNA1282	143	172	137	143	128	106	100	110	17	14	22	31	29	37	21	13
sgRNA1283	499	544	471	646	514	377	404	475	94	69	104	119	151	152	124	78
sgRNA1284	286	245	227	277	238	197	215	203	33	25	29	41	56	67	46	22
sgRNA1285	111	479	512	553	158	138	210	172	99	63	82	141	48	44	45	22
sgRNA1286	192	229	190	243	220	168	193	200	42	29	48	49	71	60	54	31
sgRNA1287	307	282	258	356	312	206	248	246	59	27	53	54	77	51	45	44
sgRNA1288	195	591	490	580	609	415	493	538	98	63	118	117	130	135	115	68
sgRNA1289	623	452	352	523	457	353	414	434	106	81	96	108	124	147	102	69
sgRNA1290	340	219	193	262	215	192	237	205	49	38	33	57	65	56	60	28
sgRNA1291	628	338	314	399	459	309	380	399	73	54	64	77	72	81	61	32
sgRNA1292	568	358	284	358	433	269	341	327	46	41	53	70	54	53	46	26
sgRNA1293	97	74	91	84	85	65	85	83	9	8	10	15	7	20	12	10
sgRNA1294	352	287	275	386	282	186	269	250	55	25	57	60	66	63	54	48
sgRNA1295	191	104	116	116	107	79	101	91	43	28	26	25	32	40	33	28
sgRNA1296	528	379	373	409	385	311	339	323	58	41	53	70	63	78	81	40
sgRNA1297	861	451	461	511	452	354	426	442	67	44	83	93	108	109	90	62
sgRNA1298	333	280	255	338	272	206	261	263	49	36	46	55	59	50	51	38
sgRNA1299	510	381	377	452	396	312	343	372	86	55	82	104	119	107	92	45
sgRNA1300	400	233	214	280	229	181	236	196	44	30	43	48	69	72	60	32
sgRNA1301	325	337	280	369	333	257	308	270	53	41	59	63	65	82	68	47
sgRNA1302	363	234	263	285	262	208	221	228	55	43	52	64	85	80	63	44
sgRNA1303	375	302	205	271	273	204	241	282	38	14	44	45	46	49	39	25
sgRNA1304	321	202	223	271	246	154	196	203	42	32	52	44	77	57	53	31
sgRNA1305	711	610	563	672	615	484	537	521	119	80	108	148	199	183	134	99
sgRNA1306	582	336	373	456	413	261	316	344	95	44	81	74	89	107	110	48
sgRNA1307	261	305	335	373	351	275	406	293	55	49	63	69	80	77	67	41
sgRNA1308	552	401	347	478	394	358	389	391	75	70	76	108	158	130	105	54
sgRNA1309	291	281	225	281	280	204	234	234	35	22	36	42	48	51	40	18
sgRNA1310	447	188	148	178	181	137	142	148	40	27	29	46	57	51	38	27
sgRNA1311	356	296	268	321	276	211	235	219	40	24	44	51	60	57	49	20
sgRNA1312	328	240	215	268	240	183	240	237	58	29	41	54	77	83	45	32
sgRNA1313	221	117	101	120	142	76	97	101	19	13	22	28	41	26	20	12
sgRNA1314	363	227	239	285	211	184	246	208	50	33	32	50	70	58	36	34
sgRNA1315	661	260	248	310	295	222	248	243	59	39	48	72	65	70	60	40
sgRNA1316	568	476	383	525	460	320	446	427	71	56	59	104	102	93	83	55
sgRNA1317	315	244	230	321	288	226	226	240	41	30	41	58	70	78	44	31
sgRNA1318	299	315	327	400	328	235	293	401	56	38	64	77	91	95	80	45
sgRNA1319	289	368	293	390	325	271	357	289	65	60	59	82	100	108	65	56
sgRNA1320	473	352	375	473	409	336	358	377	82	49	74	75	105	92	80	51
sgRNA1321	253	372	336	467	381	304	335	352	76	48	64	100	138	107	76	64
sgRNA1322	380	375	379	442	408	265	383	365	75	46	64	76	108	96	75	52
sgRNA1323	455	458	384	517	457	337	467	500	70	48	82	98	83	130	67	75
sgRNA1324	518	1107	978	1289	1083	839	1010	1072	208	158	201	242	312	282	236	156
sgRNA1325	237	122	120	153	135	106	157	151	39	31	38	50	47	44	44	16
sgRNA1326	118	58	68	88	68	49	64	69	27	15	14	27	32	18	32	17
sgRNA1327	409	455	337	377	400	288	338	368	67	44	71	86	91	103	66	55
sgRNA1328	167	272	287	321	269	225	239	236	64	36	50	92	80	78	59	53
sgRNA1329	553	239	210	258	252	151	209	207	30	31	41	50	45	54	49	27
sgRNA1330	262	307	271	348	328	188	296	265	64	44	58	68	88	61	71	41
sgRNA1331	304	201	206	284	238	145	199	223	40	30	56	60	56	64	65	28
sgRNA1332	524	518	477	566	516	370	467	467	86	70	102	104	116	145	106	74
sgRNA1333	597	345	311	405	331	244	270	330	58	43	61	75	103	100	69	61
sgRNA1334	369	234	280	380	285	189	229	229	31	38	49	36	62	60	37	35
sgRNA1335	538	446	421	513	460	385	401	441	86	75	99	101	113	123	86	51
sgRNA1336	141	183	172	173	162	119	161	163	37	30	34	37	62	44	43	26
sgRNA1337	501	411	390	442	417	342	366	436	109	64	115	129	178	136	140	85
sgRNA1338	429	421	375	442	426	298	409	375	67	54	77	93	93	87	82	53
sgRNA1339	748	509	466	553	530	369	446	454	70	72	119	138	129	110	119	80
sgRNA1340	401	363	351	397	320	238	307	311	41	40	47	61	86	67	73	42
sgRNA1341	444	830	715	835	745	591	719	799	116	67	114	119	153	144	127	93
sgRNA1342	484	379	398	479	431	313	399	361	74	48	45	79	107	104	66	46
sgRNA1343	561	210	209	281	256	178	224	227	55	25	51	67	62	64	45	23
sgRNA1344	335	270	261	344	255	220	244	261	46	28	51	50	68	52	59	23
sgRNA1345	261	209	169	255	225	157	183	189	75	44	73	77	81	91	75	46
sgRNA1346	199	126	103	139	122	65	138	101	17	12	13	36	32	26	26	17
sgRNA1347	76	112	128	134	150	102	130	121	28	20	23	36	42	33	27	19
sgRNA1348	274	324	291	323	314	193	283	257	52	43	66	74	90	83	57	33
sgRNA1349	159	62	56	68	62	38	61	61	6	8	7	10	11	5	9	7
sgRNA1350	193	235	209	268	235	195	205	183	60	39	69	69	86	87	69	43
sgRNA1351	488	848	638	863	783	482	702	876	122	82	128	152	179	174	144	93
sgRNA1352	435	382	352	494	400	309	346	345	58	61	75	86	103	107	82	81
sgRNA1353	616	450	401	494	403	332	409	408	86	64	76	98	119	106	89	80
sgRNA1354	278	160	163	204	191	143	158	150	36	11	28	31	32	34	21	40
sgRNA1355	259	182	148	205	185	151	143	160	47	27	46	43	47	62	54	26
sgRNA1356	300	241	192	272	232	183	194	225	41	30	46	53	46	52	52	48
sgRNA1357	423	654	623	778	705	508	642	658	109	106	123	171	175	161	172	102
sgRNA1358	493	220	199	230	239	163	215	195	33	23	43	38	54	62	35	27
sgRNA1359	125	97	126	131	122	84	118	134	25	11	19	25	22	36	26	13
sgRNA1360	106	221	168	255	106	80	91	96	29	16	22	25	7	9	7	8
sgRNA1361	277	128	119	174	162	90	125	107	24	15	20	23	21	26	18	26
sgRNA1362	366	367	312	415	469	275	331	319	71	55	60	79	105	89	82	54
sgRNA1363	252	290	235	310	285	207	261	223	44	32	41	51	103	75	37	36
sgRNA1364	311	260	203	266	287	205	262	243	45	29	49	56	58	67	63	38
sgRNA1365	263	154	145	200	152	110	116	118	41	17	31	44	30	34	35	13
sgRNA1366	387	311	280	351	328	216	223	265	60	32	50	62	58	61	64	29
sgRNA1367	32	49	47	64	47	37	52	50	12	6	8	9	16	6	2	6
sgRNA1368	194	117	122	149	112	120	127	105	60	49	69	66	97	90	77	40
sgRNA1369	350	343	270	341	293	253	287	288	65	41	67	87	83	90	53	49
sgRNA1370	190	114	107	142	137	103	104	117	38	24	28	34	52	55	31	27
sgRNA1371	139	336	284	417	141	104	150	128	48	34	57	64	47	33	34	14
sgRNA1372	406	275	225	313	281	189	234	250	60	34	43	69	73	69	50	33
sgRNA1373	409	222	211	269	227	139	210	202	27	25	37	61	58	61	34	36
sgRNA1374	3	384	338	446	34	23	22	29	68	41	75	92	15	7	7	3
sgRNA1375	139	103	84	105	113	75	94	86	15	10	18	13	28	19	20	16
sgRNA1376	346	273	253	295	287	261	258	265	91	49	70	75	71	108	109	40
sgRNA1377	132	146	156	155	180	162	153	144	46	22	38	38	57	36	32	21
sgRNA1378	161	96	86	94	89	85	82	84	34	31	32	27	59	39	45	29
sgRNA1379	533	434	434	584	492	372	476	422	96	54	92	121	151	151	132	65
sgRNA1380	262	217	187	246	193	144	198	191	32	20	26	44	45	49	45	24
sgRNA1381	400	212	188	270	201	200	191	185	40	32	35	59	69	48	31	39
sgRNA1382	351	347	293	369	376	311	341	404	59	31	47	64	85	94	84	52
sgRNA1383	212	206	166	199	155	103	139	125	26	23	37	33	38	22	18	11
sgRNA1384	264	241	245	313	275	199	229	220	60	48	48	59	75	76	61	40
sgRNA1385	313	397	328	455	419	287	350	418	77	50	84	84	81	107	86	56
sgRNA1386	374	182	157	216	198	117	163	181	46	33	41	34	53	41	34	23
sgRNA1387	0	70	45	70	11	8	10	15	14	9	9	17	4	4	4	1
sgRNA1388	329	224	203	232	200	169	180	171	64	38	67	72	45	36	38	23
sgRNA1389	242	134	136	193	136	108	115	137	18	16	22	34	29	29	18	11
sgRNA1390	114	80	53	85	86	44	70	68	27	12	17	23	40	26	21	14
sgRNA1391	147	92	80	94	126	84	84	101	9	16	9	16	29	26	24	11
sgRNA1392	6	150	138	173	7	3	7	13	18	15	27	22	4	0	1	0
sgRNA1393	256	134	116	162	155	83	126	131	17	13	16	35	33	30	27	24
sgRNA1394	387	338	287	378	318	261	286	327	55	38	56	73	64	66	56	46
sgRNA1395	266	346	288	356	265	251	303	287	52	53	62	58	82	86	56	41
sgRNA1396	207	219	193	254	202	151	167	185	39	26	39	43	54	47	48	34
sgRNA1397	657	324	301	415	309	270	318	328	70	56	63	70	81	96	96	34
sgRNA1398	235	178	142	173	94	66	82	100	27	20	33	35	10	6	18	4
sgRNA1399	178	160	161	220	186	168	163	173	33	16	26	37	37	38	28	27
sgRNA1400	205	238	223	287	274	185	249	217	42	49	45	62	68	65	51	27
sgRNA1401	60	119	101	119	51	38	39	54	19	13	15	19	6	12	6	6
sgRNA1402	109	153	120	190	67	61	63	74	36	8	25	28	26	24	10	3
sgRNA1403	891	241	260	269	349	288	319	276	48	29	36	58	74	55	45	34
sgRNA1404	9	364	253	415	22	21	31	27	52	34	59	66	6	2	5	3
sgRNA1405	12	114	98	139	19	26	23	20	18	6	16	20	4	3	1	1
sgRNA1406	5	276	231	306	31	39	53	47	62	33	58	61	11	7	12	4
sgRNA1407	412	364	311	411	338	230	303	308	67	49	48	60	79	95	71	57
sgRNA1408	414	484	420	572	471	343	379	416	72	51	65	94	114	99	84	60
sgRNA1409	17	25	13	21	17	11	10	11	3	7	2	6	7	6	9	2
sgRNA1410	145	315	270	365	134	102	131	121	54	38	51	62	25	25	22	17
sgRNA1411	134	54	27	39	39	27	28	39	4	2	8	12	8	9	4	5
sgRNA1412	4	303	243	352	24	11	16	14	43	34	41	53	3	4	4	3
sgRNA1413	263	256	211	235	122	99	153	85	38	25	43	56	121	94	105	76
sgRNA1414	276	430	378	451	482	354	398	442	66	52	58	99	84	100	72	36
sgRNA1415	138	315	291	335	168	130	155	145	59	41	56	69	26	26	15	29
sgRNA1416	520	391	301	395	287	224	283	271	61	54	60	78	115	90	80	41
sgRNA1417	149	105	110	132	118	104	81	99	15	11	12	19	23	33	9	8
sgRNA1418	191	239	204	267	262	209	199	226	47	18	36	42	66	51	37	17
sgRNA1419	4	7	9	4	4	3	4	4	1	2	0	1	0	3	0	1
sgRNA1420	340	208	180	255	244	155	181	204	28	17	35	28	48	34	35	29
sgRNA1421	314	396	339	443	453	291	378	371	85	59	64	92	128	128	75	60
sgRNA1422	261	129	104	156	122	118	102	141	14	24	17	27	38	35	29	13
sgRNA1423	320	464	392	516	486	369	478	447	72	51	67	112	94	76	76	64
sgRNA1424	395	213	182	220	220	417	181	196	25	30	22	37	45	47	35	30
sgRNA1425	77	95	102	104	47	30	52	54	13	13	19	22	8	10	5	9
sgRNA1426	273	264	215	253	268	212	254	244	47	34	49	50	66	60	70	38
sgRNA1427	41	20	21	27	30	27	17	11	1	4	3	6	4	2	3	2
sgRNA1428	342	174	151	166	136	108	143	129	20	23	38	49	31	37	33	23
sgRNA1429	499	311	275	371	273	212	225	254	55	50	47	68	97	73	55	34
sgRNA1430	201	109	101	137	137	80	110	115	43	24	30	34	47	53	53	25
sgRNA1431	319	239	216	266	247	180	192	218	58	27	47	62	76	67	72	38
sgRNA1432	287	196	187	242	219	141	207	180	46	30	42	57	67	60	48	29
sgRNA1433	232	273	235	291	285	183	246	225	36	28	57	52	65	58	51	43
sgRNA1434	595	318	279	393	334	258	299	307	68	48	57	58	99	95	75	45
sgRNA1435	2	101	85	106	19	5	9	4	12	16	18	21	0	2	1	0
sgRNA1436	329	407	353	437	400	301	496	409	54	47	72	87	116	96	89	53
sgRNA1437	341	142	140	143	126	88	105	115	14	12	14	24	16	34	20	12
sgRNA1438	363	387	414	530	483	366	427	435	98	61	72	114	127	126	94	62
sgRNA1439	536	181	184	228	189	169	222	175	24	26	36	36	55	51	41	29
sgRNA1440	258	351	294	385	365	268	278	291	64	60	75	97	87	80	65	54
sgRNA1441	947	739	600	890	722	483	678	623	111	90	112	146	159	147	149	96
sgRNA1442	547	425	350	473	432	294	614	374	78	47	80	94	99	88	90	57
sgRNA1443	11	255	241	322	20	23	18	26	49	34	53	82	6	7	4	2
sgRNA1444	987	642	545	724	625	445	553	520	124	88	112	156	187	168	148	86
sgRNA1445	460	315	284	370	285	855	288	248	64	51	55	76	122	85	78	53
sgRNA1446	606	247	291	264	281	183	232	243	44	27	26	40	76	67	53	23
sgRNA1447	427	474	439	608	612	400	497	509	73	40	77	99	135	126	90	82
sgRNA1448	835	551	493	664	598	379	489	514	85	55	98	117	126	143	108	92
sgRNA1449	247	449	378	523	465	365	379	388	100	68	115	130	182	138	118	89
sgRNA1450	497	536	478	638	478	362	493	493	100	58	87	122	131	152	90	75
sgRNA1451	516	496	418	567	494	364	457	498	99	60	74	108	126	124	120	80
sgRNA1452	349	500	481	649	555	395	565	513	84	59	70	93	121	107	115	78
sgRNA1453	573	911	620	923	753	525	675	862	144	82	127	129	173	171	164	80
sgRNA1454	255	204	229	279	192	148	174	169	41	34	39	62	73	63	55	25
sgRNA1455	846	445	457	527	459	333	432	434	81	74	65	103	94	98	97	69
sgRNA1456	738	479	402	534	442	325	396	420	81	63	67	107	129	100	87	59
sgRNA1457	543	389	363	406	384	320	360	367	55	68	43	72	106	74	85	60
sgRNA1458	469	558	512	656	614	466	503	883	125	99	108	148	203	186	144	96
sgRNA1459	653	408	371	474	402	328	404	410	58	48	50	75	103	71	70	44
sgRNA1460	718	619	626	745	544	355	463	516	188	112	196	227	261	234	204	138
sgRNA1461	332	118	105	134	135	105	138	126	28	10	17	30	32	25	29	21
sgRNA1462	447	336	328	458	381	258	346	341	102	53	69	93	143	103	79	65
sgRNA1463	798	460	434	488	454	362	415	444	91	49	102	99	107	128	89	64
sgRNA1464	169	194	157	177	173	146	147	148	53	25	57	71	80	89	54	58
sgRNA1465	448	521	304	558	377	251	300	309	67	44	61	75	103	113	66	46
sgRNA1466	296	255	244	310	262	181	249	217	61	37	73	85	91	85	66	63
sgRNA1467	649	416	350	490	402	403	385	350	98	85	112	101	152	119	107	77
sgRNA1468	365	578	440	623	547	439	531	540	121	75	77	116	147	157	98	77
sgRNA1469	29	78	111	71	51	47	50	62	6	5	8	7	8	7	5	3
sgRNA1470	334	290	245	282	304	242	538	277	94	42	90	82	100	111	78	48
sgRNA1471	305	214	205	250	218	193	175	200	32	25	32	55	62	60	34	40
sgRNA1472	524	479	446	559	471	333	436	431	75	51	93	118	137	155	104	51
sgRNA1473	359	253	228	304	291	238	259	257	58	39	60	78	82	86	77	45
sgRNA1474	356	285	254	317	295	220	270	245	40	50	66	67	75	57	53	44
sgRNA1475	582	378	314	412	360	286	326	353	86	49	73	70	94	105	68	53
sgRNA1476	430	437	378	483	414	354	388	379	83	57	85	77	85	112	107	57
sgRNA1477	375	415	421	516	421	365	430	380	76	57	84	93	108	88	92	68
sgRNA1478	270	393	340	481	1756	273	311	379	78	58	76	82	106	113	99	69
sgRNA1479	266	444	391	499	429	332	329	389	78	78	93	110	137	129	66	58
sgRNA1480	506	613	546	674	611	467	564	552	100	59	96	120	147	131	118	82
sgRNA1481	580	248	209	288	268	194	254	214	40	44	45	51	80	68	64	41
sgRNA1482	538	460	380	515	471	351	444	415	80	54	71	101	108	99	106	53
sgRNA1483	689	499	445	627	554	362	517	452	134	76	134	154	185	175	158	96
sgRNA1484	499	415	403	488	469	389	424	447	101	64	93	99	144	152	98	65
sgRNA1485	321	242	237	282	249	177	236	208	53	60	63	90	92	89	86	52
sgRNA1486	1	380	366	410	27	18	18	22	98	68	81	128	5	12	5	4
sgRNA1487	502	325	351	372	319	258	299	299	58	54	64	68	93	82	67	40
sgRNA1488	0	195	188	247	31	16	31	25	39	31	41	42	5	9	3	0
sgRNA1489	0	0	1	1	0	0	0	0	0	0	0	0	0	0	0	0
sgRNA1490	380	471	401	551	450	390	426	394	82	69	91	122	130	105	112	72
sgRNA1491	421	453	428	491	519	394	448	462	69	56	66	76	112	116	86	51
sgRNA1492	369	285	259	315	285	231	263	427	40	23	39	58	51	54	41	23
sgRNA1493	297	229	222	238	193	129	195	150	40	29	39	52	42	55	39	30
sgRNA1494	305	266	247	300	287	211	256	250	40	33	46	59	63	60	39	28
sgRNA1495	287	273	242	309	221	128	204	186	30	36	35	50	57	49	54	42
sgRNA1496	247	249	260	329	208	141	171	185	54	33	34	66	40	44	42	34
sgRNA1497	412	350	295	404	360	277	368	311	45	47	48	68	93	101	64	45
sgRNA1498	0	104	109	161	17	19	19	14	19	17	12	27	7	6	1	3
sgRNA1499	225	200	179	203	210	146	182	177	38	24	39	54	41	38	41	31
sgRNA1500	295	229	193	270	204	170	204	222	42	24	30	43	69	62	57	26
sgRNA1501	450	175	162	227	182	122	170	179	33	26	37	75	51	39	40	38
sgRNA1502	548	455	413	498	512	353	383	403	73	66	85	97	114	133	86	58
sgRNA1503	440	415	343	486	384	293	466	333	72	77	74	79	94	99	67	56
sgRNA1504	273	128	136	131	152	104	117	137	17	10	31	25	37	17	21	15
sgRNA1505	745	332	334	402	363	209	283	328	54	42	66	87	95	89	81	29
sgRNA1506	395	498	500	534	563	368	499	505	101	67	116	128	130	139	95	74
sgRNA1507	280	306	297	420	341	241	290	305	60	51	50	73	66	74	51	56
sgRNA1508	491	318	310	349	324	246	280	265	73	47	51	55	86	86	75	52
sgRNA1509	766	1546	1416	1633	1473	1205	1354	1439	293	186	282	328	373	394	298	198
sgRNA1510	214	145	117	179	143	101	122	124	23	22	19	28	42	44	31	17
sgRNA1511	686	489	422	556	436	374	434	432	92	57	94	121	122	146	117	60
sgRNA1512	797	676	578	752	629	470	569	546	102	62	95	122	145	134	116	66
sgRNA1513	431	271	275	319	368	341	305	296	51	37	48	70	89	82	60	41
sgRNA1514	420	307	326	379	353	263	376	327	55	47	56	48	72	66	74	49
sgRNA1515	611	276	230	318	299	220	266	257	58	33	49	49	64	63	66	38
sgRNA1516	227	380	306	435	382	276	420	376	63	43	58	79	125	93	64	53
sgRNA1517	797	854	803	897	778	626	737	804	205	144	208	258	278	290	262	162
sgRNA1518	192	196	177	231	199	163	194	254	24	12	22	30	27	32	22	20
sgRNA1519	686	588	508	620	600	375	533	506	105	57	94	133	137	141	122	71
sgRNA1520	553	573	530	660	571	411	487	557	104	58	76	103	133	121	135	60
sgRNA1521	355	148	162	198	159	108	120	132	46	21	35	49	62	53	42	35
sgRNA1522	382	503	481	554	502	384	446	416	74	48	68	110	122	98	91	72
sgRNA1523	412	333	314	346	387	271	312	286	53	49	51	98	114	98	62	46
sgRNA1524	346	279	266	322	310	195	257	271	70	33	59	70	70	82	65	47
sgRNA1525	238	202	212	280	245	118	210	178	33	30	40	53	68	65	50	34
sgRNA1526	279	188	165	214	162	103	127	133	35	24	33	40	30	34	31	18
sgRNA1527	153	164	149	188	189	111	147	169	23	20	23	29	40	50	32	24
sgRNA1528	571	330	276	362	324	293	333	297	55	36	63	96	104	94	70	52
sgRNA1529	286	202	169	228	189	154	193	186	27	31	32	53	62	53	41	25
sgRNA1530	453	288	273	292	259	146	213	228	55	30	51	52	69	50	47	23
sgRNA1531	498	472	411	505	455	360	473	470	82	47	75	107	142	111	90	71
sgRNA1532	422	290	267	313	293	222	272	294	64	41	58	76	91	85	68	40
sgRNA1533	398	286	266	344	334	223	262	264	38	31	42	59	60	50	54	33
sgRNA1534	136	151	135	168	120	97	121	124	20	7	17	18	30	38	23	14
sgRNA1535	226	165	153	200	164	169	156	132	41	42	59	60	84	64	48	25
sgRNA1536	203	143	118	183	141	95	111	137	12	26	26	28	28	27	20	16
sgRNA1537	238	247	222	266	215	162	214	213	39	31	35	52	53	55	63	33
sgRNA1538	238	154	138	161	154	92	119	150	24	12	15	30	37	38	18	25
sgRNA1539	778	445	380	544	448	425	385	383	72	67	70	86	104	101	87	73
sgRNA1540	399	443	440	561	461	323	397	449	88	44	95	103	136	113	99	55
sgRNA1541	439	357	310	384	299	224	332	277	55	31	51	64	65	74	51	42
sgRNA1542	102	157	144	162	148	148	147	155	27	18	26	41	52	37	37	22
sgRNA1543	308	209	166	243	227	164	223	224	50	22	46	45	72	60	38	35
sgRNA1544	917	824	702	962	1291	1069	1278	1251	114	79	134	160	349	324	248	168
sgRNA1545	211	198	182	237	193	152	199	170	29	19	28	34	31	42	25	24
sgRNA1546	446	190	145	222	179	150	200	178	35	30	34	38	57	48	22	23
sgRNA1547	262	242	217	285	224	170	225	232	43	26	48	46	35	56	42	31
sgRNA1548	123	84	68	101	80	63	96	78	14	6	8	17	16	17	11	7
sgRNA1549	207	216	227	243	194	193	203	199	55	40	46	57	79	71	52	36
sgRNA1550	261	313	271	360	276	211	282	275	58	33	48	59	96	79	65	40
sgRNA1551	98	148	160	192	177	140	140	184	24	17	41	50	57	49	29	29
sgRNA1552	268	316	264	342	321	252	277	263	44	33	47	62	87	84	59	40
sgRNA1553	356	293	291	343	351	206	270	306	49	32	87	55	79	69	51	46
sgRNA1554	84	103	94	89	87	67	80	89	12	12	16	17	21	33	24	13
sgRNA1555	395	187	159	214	182	135	192	153	30	23	37	39	53	37	35	29
sgRNA1556	367	196	187	234	233	162	212	200	38	31	32	45	73	68	64	39
sgRNA1557	404	210	164	234	166	135	198	188	34	54	40	46	58	61	29	34
sgRNA1558	202	153	138	216	197	114	162	162	22	26	31	37	33	32	26	19
sgRNA1559	163	117	102	112	95	80	94	111	22	20	20	20	21	20	20	17
sgRNA1560	477	167	146	195	175	142	158	155	33	24	28	47	34	40	41	19
sgRNA1561	437	242	207	288	291	236	270	239	42	30	41	43	63	60	74	41
sgRNA1562	455	471	464	549	389	251	285	325	92	76	101	107	127	135	102	62
sgRNA1563	114	147	114	157	135	79	105	112	27	16	25	23	40	29	23	15
sgRNA1564	683	507	466	606	619	469	539	528	112	69	90	141	151	129	128	74
sgRNA1565	264	123	128	179	139	81	149	123	25	19	27	28	33	33	22	19
sgRNA1566	385	314	263	387	287	240	259	292	59	41	40	67	80	79	66	32
sgRNA1567	152	174	259	311	207	174	174	166	52	36	51	70	79	60	68	41
sgRNA1568	158	266	236	304	264	212	254	243	63	23	48	68	69	52	43	35
sgRNA1569	273	623	542	652	621	529	609	635	114	67	104	143	200	168	116	88
sgRNA1570	225	159	146	176	168	115	148	134	23	29	31	33	40	51	36	24
sgRNA1571	238	199	143	228	163	133	156	122	30	24	35	25	40	27	33	20
sgRNA1572	343	400	397	469	356	288	304	330	75	41	89	95	91	93	73	43
sgRNA1573	396	332	292	350	304	271	278	299	49	27	49	41	73	98	64	41
sgRNA1574	513	388	357	444	368	302	298	342	85	61	74	81	117	90	82	49
sgRNA1575	189	137	116	143	107	81	114	128	14	12	29	26	28	31	24	46
sgRNA1576	455	224	220	280	266	191	227	229	40	32	40	70	50	84	59	30
sgRNA1577	562	419	350	524	442	282	371	495	67	56	68	86	141	89	71	56
sgRNA1578	248	178	174	187	166	123	164	181	18	24	35	45	60	33	36	14
sgRNA1579	210	198	195	235	246	155	203	209	31	27	25	47	62	49	52	24
sgRNA1580	432	250	213	289	274	238	212	229	61	47	60	60	89	88	52	33
sgRNA1581	3217	6628	6247	6970	5894	3609	5262	6161	2407	1939	2136	2704	3049	2817	2246	1585
sgRNA1582	517	310	279	319	281	217	260	313	34	48	44	59	70	56	58	34
sgRNA1583	468	423	397	486	487	360	411	423	99	65	89	85	132	114	91	75
sgRNA1584	91	58	75	91	84	71	85	76	19	13	23	27	30	22	13	20
sgRNA1585	478	594	466	610	622	387	517	546	122	70	114	125	165	151	124	85
sgRNA1586	467	238	215	262	244	191	205	207	39	15	31	46	47	43	33	27
sgRNA1587	369	398	334	425	355	242	317	321	57	57	59	93	109	79	94	74
sgRNA1588	427	124	115	160	141	109	127	125	27	19	25	29	43	27	27	18
sgRNA1589	530	424	395	452	419	328	327	325	62	46	68	75	123	97	69	57
sgRNA1590	552	483	435	577	528	399	449	440	82	64	71	113	117	112	98	75
sgRNA1591	144	148	138	162	119	97	98	90	34	18	42	48	44	51	44	21
sgRNA1592	765	909	861	1091	908	749	807	896	206	149	183	239	276	257	208	138
sgRNA1593	125	89	105	107	81	65	78	84	9	16	16	20	30	17	22	11
sgRNA1594	135	152	153	165	156	104	140	135	18	22	26	24	29	35	26	13
sgRNA1595	154	249	228	293	253	203	253	233	49	35	38	60	68	69	72	34
sgRNA1596	264	117	127	125	136	110	99	93	27	14	30	18	26	35	24	18
sgRNA1597	308	151	128	191	135	130	123	113	28	29	28	35	46	53	45	25
sgRNA1598	294	138	112	169	190	134	136	138	26	12	29	25	37	39	21	16
sgRNA1599	172	74	58	78	96	78	92	76	20	7	7	12	32	24	23	9
sgRNA1600	534	276	283	349	294	211	252	257	52	45	74	60	118	102	64	53
sgRNA1601	247	143	117	154	136	121	142	160	49	18	48	40	47	40	33	20
sgRNA1602	377	261	270	330	307	213	270	265	46	32	57	54	66	63	61	51
sgRNA1603	197	190	184	208	177	125	162	152	44	36	35	41	64	50	41	23
sgRNA1604	37	20	8	7	13	14	9	13	22	19	15	21	30	23	31	6
sgRNA1605	232	208	187	278	233	172	210	192	36	33	48	47	61	47	57	25
sgRNA1606	77	108	97	129	129	77	94	107	27	13	26	25	37	28	33	27
sgRNA1607	192	151	137	185	175	114	154	146	23	24	30	22	33	40	28	20
sgRNA1608	434	409	395	511	457	377	420	395	110	85	90	129	170	156	103	63
sgRNA1609	171	122	106	162	124	92	99	121	20	14	31	30	28	30	38	12
sgRNA1610	283	195	135	195	164	121	148	165	25	28	33	24	36	41	32	13
sgRNA1611	449	344	282	400	340	223	303	285	94	49	55	70	80	71	68	52
sgRNA1612	515	613	442	692	603	445	510	570	106	80	66	95	132	126	87	82
sgRNA1613	196	424	129	165	137	117	124	113	30	22	24	34	52	38	30	27
sgRNA1614	303	333	294	368	358	229	282	268	77	49	60	73	108	80	67	55
sgRNA1615	419	238	239	284	257	193	242	230	52	38	64	68	86	78	68	55
sgRNA1616	295	143	129	149	142	112	134	125	22	23	23	31	49	33	27	20
sgRNA1617	259	273	419	337	318	202	276	253	37	30	41	80	71	77	119	39
sgRNA1618	445	800	643	879	850	596	704	727	154	117	147	231	239	219	188	138
sgRNA1619	430	189	164	227	172	135	168	176	28	21	20	30	45	39	29	25
sgRNA1620	291	280	252	351	298	241	221	235	55	54	46	62	88	86	72	36
sgRNA1621	126	194	177	235	208	118	183	182	46	33	52	42	77	62	43	34
sgRNA1622	172	130	113	121	104	77	124	97	14	13	20	15	28	34	17	19
sgRNA1623	462	298	284	383	360	256	267	275	63	51	65	71	84	86	72	52
sgRNA1624	213	116	147	150	160	98	128	138	26	14	22	28	31	38	29	20
sgRNA1625	182	265	241	312	288	234	207	218	44	36	51	57	71	48	64	30
sgRNA1626	402	414	357	464	381	321	360	391	66	60	70	105	109	115	100	59
sgRNA1627	324	389	365	448	353	307	354	335	59	52	67	96	97	96	55	58
sgRNA1628	294	278	281	321	310	232	280	276	44	33	38	66	73	66	48	31
sgRNA1629	170	82	72	88	81	54	79	68	10	11	13	22	18	23	14	9
sgRNA1630	630	521	474	596	571	391	453	480	94	54	73	107	154	124	94	62
sgRNA1631	667	263	352	326	259	236	246	257	46	44	48	72	74	68	60	40
sgRNA1632	446	301	249	324	255	219	240	284	55	40	55	76	100	78	65	52
sgRNA1633	198	127	123	131	125	82	113	109	23	16	16	31	36	34	21	20
sgRNA1634	185	157	122	148	156	126	151	134	23	19	18	42	41	31	25	23
sgRNA1635	448	212	252	391	188	141	181	190	33	31	32	24	47	41	32	30
sgRNA1636	319	166	146	241	198	152	155	170	24	17	29	40	43	40	45	20
sgRNA1637	355	201	182	224	211	133	177	191	33	21	28	27	52	50	49	30
sgRNA1638	218	180	159	225	204	146	176	167	32	14	46	43	42	40	38	26
sgRNA1639	494	657	625	839	692	518	628	629	120	55	113	137	147	171	104	82
sgRNA1640	404	271	262	331	275	201	249	242	57	34	49	63	90	61	56	34
sgRNA1641	386	200	203	271	227	167	176	205	34	23	39	41	52	51	52	23
sgRNA1642	139	166	124	174	145	93	154	137	31	22	33	33	44	28	30	28
sgRNA1643	342	326	326	411	357	296	307	361	73	51	64	72	126	134	78	57
sgRNA1644	171	203	191	237	207	163	215	204	46	35	36	50	65	54	55	29
sgRNA1645	399	215	208	269	233	191	258	204	48	36	33	47	64	64	46	30
sgRNA1646	229	237	228	258	232	157	175	183	49	28	35	46	57	71	64	37
sgRNA1647	305	295	241	339	298	267	236	280	51	71	52	72	77	78	53	35
sgRNA1648	169	224	181	243	207	136	186	161	33	28	41	39	50	41	44	22
sgRNA1649	328	220	178	253	219	172	220	218	38	27	41	32	58	53	50	38
sgRNA1650	123	125	111	118	130	94	118	102	28	19	15	29	33	21	39	19
sgRNA1651	220	207	194	219	199	129	180	150	29	27	34	49	65	57	38	22
sgRNA1652	220	190	173	191	177	142	177	184	33	28	36	59	74	74	47	41
sgRNA1653	189	314	254	301	288	211	284	290	56	44	54	64	90	104	48	38
sgRNA1654	145	139	109	156	146	106	113	142	14	20	22	23	32	46	29	19
sgRNA1655	152	136	138	158	146	105	119	102	26	15	17	40	34	50	26	9
sgRNA1656	175	435	383	546	396	320	365	398	75	58	74	107	129	109	75	76
sgRNA1657	250	223	158	239	206	155	166	166	24	20	41	51	52	47	46	31
sgRNA1658	92	117	98	117	93	58	53	64	21	17	15	14	25	25	29	10
sgRNA1659	399	310	270	358	336	222	294	296	44	39	51	69	66	66	61	35
sgRNA1660	186	188	177	224	300	180	181	166	39	26	27	30	55	49	45	21
sgRNA1661	599	337	351	419	341	277	322	331	72	49	61	66	84	69	57	49
sgRNA1662	332	331	297	386	311	268	298	294	92	74	98	122	150	119	108	75
sgRNA1663	260	153	156	196	170	120	135	146	25	20	26	44	52	30	51	18
sgRNA1664	414	351	313	415	340	231	292	320	51	35	52	57	64	71	45	23
sgRNA1665	257	304	255	358	332	215	322	310	81	53	80	85	140	95	87	67
sgRNA1666	294	113	100	123	107	60	98	102	25	6	21	17	22	22	16	8
sgRNA1667	203	191	281	407	267	167	180	171	22	16	45	28	44	35	32	88
sgRNA1668	199	500	438	514	547	414	459	469	129	80	109	123	161	152	121	83
sgRNA1669	178	174	139	219	182	144	172	172	26	11	20	41	47	45	33	15
sgRNA1670	163	53	44	80	52	48	58	48	12	8	7	7	7	12	9	3
sgRNA1671	378	252	195	249	225	169	235	225	37	36	38	44	63	56	65	27
sgRNA1672	950	447	439	458	468	356	388	372	84	62	71	84	106	116	74	58
sgRNA1673	188	170	146	188	176	119	154	150	32	29	24	22	104	43	31	23
sgRNA1674	487	360	320	414	367	249	291	297	70	41	61	75	85	90	93	38
sgRNA1675	474	374	326	418	385	290	371	306	72	43	49	81	104	87	83	44
sgRNA1676	446	275	243	347	265	197	274	228	44	47	52	56	71	37	62	53
sgRNA1677	68	73	63	98	65	49	81	81	18	13	13	17	24	25	16	13
sgRNA1678	203	212	210	239	227	202	203	226	48	38	58	59	77	79	59	38
sgRNA1679	315	254	238	307	276	214	242	264	60	33	54	86	93	110	80	43
sgRNA1680	406	334	339	436	414	279	322	319	53	44	70	69	91	87	78	47
sgRNA1681	554	510	420	574	546	398	479	470	104	82	100	116	166	150	103	76
sgRNA1682	208	52	61	73	69	43	54	61	13	9	10	11	19	18	10	6
sgRNA1683	423	348	257	340	286	208	239	242	62	29	54	67	68	61	61	29
sgRNA1684	325	225	192	296	95	68	83	97	61	28	53	62	8	7	7	8
sgRNA1685	229	208	168	224	226	180	174	215	40	30	32	44	69	44	32	32
sgRNA1686	658	517	477	541	489	368	410	510	85	62	77	114	137	106	112	59
sgRNA1687	517	416	400	436	387	315	359	379	82	56	65	86	125	112	82	54
sgRNA1688	600	328	285	375	330	280	340	309	70	36	65	68	116	87	72	51
sgRNA1689	234	148	153	212	210	135	167	161	31	29	40	51	54	55	37	25
sgRNA1690	253	194	154	191	188	150	168	192	21	18	35	58	59	49	41	32
sgRNA1691	473	329	278	366	331	265	290	307	55	33	47	71	87	78	72	30
sgRNA1692	153	163	131	197	76	82	94	63	35	18	18	31	1	4	4	1
sgRNA1693	270	259	195	280	240	171	209	201	37	23	56	47	74	56	55	26
sgRNA1694	732	1017	969	1146	1055	689	883	981	223	160	189	255	282	306	251	151
sgRNA1695	168	92	62	102	71	86	94	60	19	18	23	30	29	34	22	13
sgRNA1696	472	223	196	286	214	183	212	203	42	37	41	33	61	58	51	39
sgRNA1697	227	158	133	153	157	100	123	148	29	20	16	25	27	33	19	13
sgRNA1698	138	380	311	437	373	296	375	370	51	27	58	82	81	81	53	40
sgRNA1699	483	254	232	319	266	189	260	231	41	38	34	42	69	59	38	35
sgRNA1700	433	253	223	296	257	188	246	233	53	45	42	44	64	70	56	42
sgRNA1701	388	190	161	208	179	200	186	161	41	32	44	48	64	69	50	32
sgRNA1702	332	210	193	263	235	170	209	210	77	60	56	88	99	166	91	43
sgRNA1703	495	212	211	284	255	185	243	195	30	24	29	49	52	58	40	32
sgRNA1704	316	190	172	203	180	132	157	154	39	20	23	36	40	37	41	27
sgRNA1705	406	243	224	253	243	189	239	227	42	40	44	45	65	63	51	37
sgRNA1706	482	300	240	282	241	191	280	268	55	34	62	70	79	67	64	36
sgRNA1707	217	206	212	251	216	181	216	199	47	23	47	52	72	50	41	24
sgRNA1708	477	444	396	471	457	402	428	440	77	61	88	123	110	138	112	59
sgRNA1709	65	97	91	114	114	105	86	83	55	34	47	67	76	65	70	46
sgRNA1710	169	192	124	195	167	124	127	146	26	25	28	26	36	34	37	16
sgRNA1711	233	184	140	198	199	115	140	816	29	16	25	42	56	50	41	15
sgRNA1712	857	664	577	722	709	491	591	625	158	122	135	168	238	213	199	133
sgRNA1713	209	105	89	127	117	83	120	117	18	12	19	23	28	36	19	13
sgRNA1714	446	412	387	470	408	293	434	417	85	77	74	108	117	98	97	69
sgRNA1715	378	245	210	306	235	211	199	214	46	30	38	46	62	63	44	30
sgRNA1716	180	128	110	120	132	79	107	102	20	15	21	20	24	32	14	16
sgRNA1717	419	294	325	407	385	290	329	306	65	46	81	87	91	86	98	39
sgRNA1718	302	589	557	729	595	451	572	530	106	73	117	114	135	169	116	88
sgRNA1719	319	282	277	336	293	233	227	290	76	25	62	79	78	72	53	38
sgRNA1720	310	159	142	193	146	125	183	144	17	16	27	32	53	23	38	28
sgRNA1721	229	227	210	291	228	186	198	195	39	23	55	50	71	49	60	40
sgRNA1722	489	458	381	524	443	315	413	397	61	60	89	81	105	103	90	46
sgRNA1723	229	144	133	181	180	127	149	135	30	23	34	30	45	38	46	20
sgRNA1724	232	191	132	181	175	189	173	159	60	34	52	86	81	72	52	40
sgRNA1725	314	335	302	440	389	291	351	341	59	39	49	59	95	74	69	57
sgRNA1726	87	167	135	172	171	93	150	143	23	16	19	36	38	34	23	19
sgRNA1727	443	515	320	530	330	227	331	329	67	36	62	69	92	77	68	44
sgRNA1728	279	227	228	233	240	171	208	213	39	28	37	42	46	42	36	22
sgRNA1729	224	88	92	107	106	50	99	130	18	15	19	18	28	22	26	13
sgRNA1730	423	304	396	561	290	240	261	286	72	42	71	84	89	79	66	49
sgRNA1731	300	355	322	378	390	300	336	344	61	60	70	103	105	105	89	61
sgRNA1732	910	972	945	1198	1093	740	901	941	204	152	155	219	287	247	235	161
sgRNA1733	420	432	359	480	438	303	353	379	67	42	53	70	80	93	61	44
sgRNA1734	119	91	93	98	76	72	81	77	17	6	10	19	31	34	19	17
sgRNA1735	38	346	372	454	40	34	43	32	67	37	70	74	6	4	5	3
sgRNA1736	32	366	272	408	67	46	62	46	65	27	35	63	7	5	6	4
sgRNA1737	238	227	199	261	219	173	205	183	27	20	32	57	50	49	46	23
sgRNA1738	400	358	344	449	367	279	347	336	57	54	66	72	114	90	76	60
sgRNA1739	530	478	412	555	527	372	444	450	87	72	97	100	141	124	114	72
sgRNA1740	421	295	258	344	341	230	282	306	56	39	59	60	90	82	52	41
sgRNA1741	370	187	182	244	225	175	199	218	37	36	43	45	59	56	50	27
sgRNA1742	260	233	239	327	282	174	230	240	61	40	43	73	71	112	51	33
sgRNA1743	442	457	440	597	457	366	440	427	87	67	83	110	150	132	101	60
sgRNA1744	256	258	239	302	267	184	250	220	42	25	29	49	62	44	49	30
sgRNA1745	681	425	402	586	470	349	441	404	71	69	93	100	138	103	98	77
sgRNA1746	495	235	211	223	195	184	218	218	36	50	48	59	68	70	66	32
sgRNA1747	391	337	259	408	328	244	316	338	64	48	68	120	98	81	71	54
sgRNA1748	272	303	224	293	299	188	263	210	66	44	63	59	87	77	66	44
sgRNA1749	608	488	390	524	454	352	439	438	83	53	81	99	110	122	79	57
sgRNA1750	532	375	315	429	432	290	369	356	75	49	60	68	92	94	80	58
sgRNA1751	412	269	211	295	248	210	245	217	45	25	42	49	62	61	49	35
sgRNA1752	912	389	416	457	571	471	530	534	52	43	52	70	73	111	74	53
sgRNA1753	64	14	13	24	22	18	16	16	4	2	2	2	10	6	5	4
sgRNA1754	165	235	190	256	107	48	97	100	36	24	31	48	27	27	26	11
sgRNA1755	370	473	455	581	523	438	544	526	92	69	78	127	161	151	100	69
sgRNA1756	314	264	279	286	228	237	250	235	55	29	63	70	84	76	57	34
sgRNA1757	212	220	211	267	240	167	234	205	30	32	43	58	55	41	56	30
sgRNA1758	372	310	235	323	297	205	260	248	53	24	37	56	68	58	49	32
sgRNA1759	195	130	116	152	125	110	95	129	35	35	41	49	67	56	33	27
sgRNA1760	210	122	113	152	121	86	108	103	27	15	39	28	31	51	25	21
sgRNA1761	299	232	242	260	286	206	241	212	49	43	45	54	74	58	62	37
sgRNA1762	221	211	162	258	220	197	233	197	44	31	52	37	61	56	48	30
sgRNA1763	689	309	231	337	368	351	334	346	42	33	46	64	105	107	76	42
sgRNA1764	634	454	394	537	570	459	489	506	68	60	82	95	142	129	111	92
sgRNA1765	412	451	385	530	476	337	428	384	65	55	61	103	104	114	100	69
sgRNA1766	421	196	208	257	209	160	191	181	31	25	27	47	42	39	60	28
sgRNA1767	465	529	477	629	570	433	500	486	124	72	102	105	164	137	104	102
sgRNA1768	297	283	318	392	318	165	280	231	65	37	55	83	87	76	72	33
sgRNA1769	397	439	331	528	510	272	327	375	79	60	77	119	126	126	94	45
sgRNA1770	514	260	232	312	273	169	256	254	68	37	54	58	92	69	61	59
sgRNA1771	525	488	389	527	447	356	385	418	100	72	102	111	159	118	89	76
sgRNA1772	437	239	286	322	309	268	268	278	50	48	56	78	75	83	51	32
sgRNA1773	374	447	423	520	502	310	443	467	81	68	85	91	117	117	92	60
sgRNA1774	216	208	168	232	232	148	179	196	36	23	40	37	50	48	35	24
sgRNA1775	258	244	234	283	279	218	236	216	77	49	75	72	103	101	74	41
sgRNA1776	298	221	199	269	267	178	214	192	43	37	59	52	64	57	52	26
sgRNA1777	496	312	282	351	337	247	317	299	67	40	54	71	76	89	74	29
sgRNA1778	378	296	266	301	294	207	260	265	55	36	51	68	79	73	69	45
sgRNA1779	340	388	363	404	379	292	359	381	49	31	52	55	84	71	67	46
sgRNA1780	680	472	420	544	517	387	438	476	97	60	83	115	112	119	93	61
sgRNA1781	722	2682	671	2951	794	492	674	713	165	117	173	202	223	219	218	152
sgRNA1782	524	309	286	332	332	227	293	303	36	29	44	70	69	66	52	27
sgRNA1783	374	178	181	206	212	148	198	186	32	27	36	47	39	35	26	31
sgRNA1784	322	362	333	429	370	302	386	375	63	48	82	82	98	76	86	42
sgRNA1785	200	100	72	102	99	77	76	71	9	4	14	12	21	15	15	14
sgRNA1786	701	774	706	887	775	563	660	653	135	92	116	168	167	390	160	92
sgRNA1787	425	371	321	449	390	290	357	308	61	50	49	73	78	86	62	42
sgRNA1788	358	278	276	314	298	260	280	267	62	38	51	60	79	75	65	44
sgRNA1789	386	395	378	531	323	240	300	259	84	73	86	89	92	90	62	50
sgRNA1790	189	182	133	197	140	102	125	152	28	19	34	29	39	36	23	11
sgRNA1791	350	286	293	448	272	194	254	252	64	54	63	92	85	75	78	50
sgRNA1792	257	148	138	166	162	106	131	130	30	16	40	52	32	39	28	24
sgRNA1793	389	334	290	378	347	281	327	288	48	51	49	77	98	83	68	33
sgRNA1794	194	127	147	159	155	114	164	198	24	21	29	23	41	34	33	11
sgRNA1795	366	282	257	331	332	241	247	249	35	40	55	58	66	65	42	40
sgRNA1796	365	408	417	475	425	299	377	366	103	71	77	109	164	200	127	66
sgRNA1797	473	387	368	489	429	322	357	360	64	51	62	89	117	108	86	66
sgRNA1798	747	319	254	364	353	222	311	288	58	39	68	88	85	80	72	46
sgRNA1799	766	678	661	802	746	533	622	689	132	109	158	178	191	162	155	97
sgRNA1800	202	243	222	280	273	202	258	245	48	34	44	65	71	62	70	42
sgRNA1801	628	404	379	491	488	318	440	396	88	61	85	107	127	111	107	61
sgRNA1802	568	384	320	453	361	260	356	303	99	50	71	100	138	94	105	48
sgRNA1803	273	192	131	198	169	165	158	153	37	23	33	53	33	39	26	17
sgRNA1804	495	615	542	710	580	471	539	548	137	108	135	175	199	186	150	104
sgRNA1805	536	449	450	491	442	332	394	408	82	46	72	86	137	110	88	59
sgRNA1806	325	226	208	256	228	181	236	230	42	29	52	61	85	73	44	40
sgRNA1807	581	446	392	525	484	354	444	432	65	48	82	105	114	106	106	50
sgRNA1808	228	320	330	398	384	256	339	315	103	99	108	96	163	147	118	80
sgRNA1809	599	465	470	491	452	339	371	377	88	69	76	114	114	114	94	52
sgRNA1810	442	458	410	525	477	366	435	453	77	47	86	81	112	101	103	64
sgRNA1811	554	209	152	237	206	156	176	191	28	22	21	35	35	29	36	25
sgRNA1812	540	572	527	650	618	425	543	549	122	73	110	184	180	159	130	97
sgRNA1813	472	783	679	853	731	552	668	702	146	114	123	165	220	185	158	97
sgRNA1814	305	160	185	232	188	139	171	147	39	22	33	26	38	33	35	26
sgRNA1815	388	213	222	278	292	198	225	221	53	36	44	45	75	81	64	25
sgRNA1816	534	452	452	548	511	364	412	439	87	50	81	96	99	92	90	53
sgRNA1817	435	304	292	406	329	239	303	281	57	44	50	72	86	66	82	46
sgRNA1818	237	403	370	461	342	233	314	315	61	60	55	71	77	86	67	35
sgRNA1819	160	272	214	301	226	147	203	210	58	33	53	48	68	74	59	32
sgRNA1820	329	283	223	340	283	255	239	244	43	27	45	51	59	53	58	32
sgRNA1821	477	435	392	514	430	306	375	370	76	62	69	89	105	105	85	48
sgRNA1822	613	285	253	339	276	217	245	286	42	30	39	41	73	53	51	27
sgRNA1823	415	262	233	306	265	196	278	232	58	26	47	57	106	64	67	23
sgRNA1824	514	251	245	311	238	168	197	227	24	28	24	50	59	46	34	21
sgRNA1825	280	245	220	246	265	152	243	234	34	28	41	54	74	45	40	32
sgRNA1826	405	356	294	413	336	272	303	320	52	41	64	71	104	90	74	51
sgRNA1827	303	564	480	599	610	492	543	485	94	73	107	104	157	158	134	77
sgRNA1828	119	158	109	165	131	111	135	107	35	20	19	28	31	28	23	14
sgRNA1829	630	420	390	494	422	305	415	379	68	62	69	94	125	114	71	62
sgRNA1830	996	924	807	1044	1035	751	830	797	219	150	186	233	272	275	219	151
sgRNA1831	687	595	608	720	643	455	579	634	105	75	91	126	164	132	131	70
sgRNA1832	232	187	162	231	182	138	180	194	29	20	34	50	43	44	33	33
sgRNA1833	794	612	519	675	637	440	547	538	82	74	103	104	171	138	115	72
sgRNA1834	111	614	587	689	296	175	273	316	108	76	104	123	76	93	49	42
sgRNA1835	1083	863	773	947	873	576	700	720	211	130	177	175	269	241	190	126
sgRNA1836	256	164	167	192	173	119	172	169	35	23	33	31	60	50	34	30
sgRNA1837	517	526	503	575	566	389	466	495	106	69	102	131	158	138	99	63
sgRNA1838	753	387	385	526	471	343	396	396	71	41	76	92	131	92	94	55
sgRNA1839	209	113	92	126	71	46	67	45	12	11	19	17	24	32	9	7
sgRNA1840	204	181	146	209	194	163	172	176	35	34	26	45	44	40	32	26
sgRNA1841	138	135	117	138	147	94	120	127	20	26	18	32	33	39	21	18
sgRNA1842	585	514	431	571	585	397	498	537	95	75	92	109	160	118	94	70
sgRNA1843	312	265	202	254	268	255	249	269	70	41	63	70	91	84	73	45
sgRNA1844	114	37	39	49	53	30	38	44	10	8	9	8	10	10	5	8
sgRNA1845	715	981	893	1126	960	711	868	900	208	125	165	231	284	265	211	141
sgRNA1846	466	461	411	537	503	283	459	543	97	45	92	123	117	122	89	65
sgRNA1847	490	479	418	558	473	359	434	428	144	65	74	107	115	145	97	67
sgRNA1848	425	503	446	552	530	372	533	451	109	72	104	161	251	154	134	148
sgRNA1849	579	407	390	501	479	383	380	432	114	76	99	149	140	158	136	85
sgRNA1850	374	221	169	227	239	158	181	178	33	23	39	45	58	62	46	32
sgRNA1851	326	403	292	333	259	212	250	208	42	28	52	30	63	46	50	38
sgRNA1852	393	359	266	359	328	248	300	574	57	39	55	59	89	70	70	26
sgRNA1853	77	116	124	151	119	95	113	109	18	8	26	20	31	35	29	17
sgRNA1854	791	699	655	868	735	528	634	713	100	87	93	116	160	146	141	70
sgRNA1855	518	525	451	583	531	431	503	528	94	62	108	114	152	153	118	81
sgRNA1856	526	320	297	331	324	256	332	301	43	33	36	63	77	57	54	32
sgRNA1857	967	712	700	901	767	727	676	692	140	114	133	185	206	228	150	117
sgRNA1858	675	518	449	578	468	371	450	451	82	53	90	98	135	194	101	92
sgRNA1859	697	400	412	488	476	329	436	440	65	44	85	106	85	100	80	57
sgRNA1860	367	266	267	344	301	229	270	282	63	35	70	87	83	104	81	47
sgRNA1861	627	478	387	533	471	393	397	408	101	86	118	119	161	131	127	69
sgRNA1862	661	543	461	625	558	399	490	428	111	84	106	129	184	172	161	67
sgRNA1863	817	734	623	709	610	598	572	594	108	93	108	130	153	155	141	93
sgRNA1864	221	215	183	220	221	156	168	183	26	24	30	43	57	47	38	30
sgRNA1865	281	281	264	289	304	234	375	267	37	34	58	71	87	108	53	35
sgRNA1866	480	416	366	470	481	371	452	403	64	51	71	78	123	113	92	56
sgRNA1867	429	301	236	332	297	237	261	270	54	48	56	63	84	72	45	39
sgRNA1868	210	297	253	372	300	221	399	274	77	56	65	64	159	122	90	47
sgRNA1869	912	633	550	655	568	470	515	592	123	81	117	142	188	185	137	122
sgRNA1870	470	389	287	437	355	235	297	345	75	63	48	77	95	73	78	56
sgRNA1871	672	624	588	743	675	471	555	548	99	72	98	125	155	132	115	94
sgRNA1872	243	180	2439	4092	171	144	149	218	36	20	28	33	35	36	33	14
sgRNA1873	339	466	421	532	499	378	434	392	94	79	117	141	159	163	124	100
sgRNA1874	334	381	325	423	354	296	333	323	89	60	77	79	97	85	99	53
sgRNA1875	951	796	731	881	1202	801	798	703	135	96	127	149	206	184	161	109
sgRNA1876	1771	3677	3349	4163	1353	952	1192	1422	1448	1010	1387	1577	429	393	264	197
sgRNA1877	241	238	209	237	133	98	136	138	51	41	39	70	43	36	27	11
sgRNA1878	142	319	254	345	112	50	88	102	73	59	81	90	19	14	16	11
sgRNA1879	172	870	805	1046	306	206	245	295	161	133	150	249	36	38	34	18
sgRNA1880	181	395	341	440	146	98	148	159	60	51	65	82	9	17	10	9
sgRNA1881	8	177	173	197	10	6	5	3	38	30	34	40	1	2	0	0
sgRNA1882	560	643	631	702	612	434	587	577	104	89	126	149	164	177	155	88
sgRNA1883	446	416	385	516	427	304	378	347	78	65	71	88	123	112	94	56
sgRNA1884	953	535	445	584	546	476	477	463	91	47	119	100	146	144	133	73
sgRNA1885	591	292	1541	2646	331	224	276	284	71	36	49	78	96	85	81	48
sgRNA1886	384	280	239	321	208	136	187	184	40	41	35	34	43	37	34	19
sgRNA1887	509	483	459	536	443	282	383	478	68	64	85	90	119	114	92	48
sgRNA1888	462	330	330	348	367	322	330	287	69	54	64	91	105	90	67	47
sgRNA1889	442	317	270	350	302	183	270	289	65	40	44	53	73	77	55	36
sgRNA1890	318	224	199	271	239	164	184	204	55	26	45	54	76	84	68	36
sgRNA1891	218	297	244	363	287	218	286	225	51	47	54	65	70	47	51	29
sgRNA1892	935	477	374	544	447	308	361	420	76	57	84	73	108	115	94	66
sgRNA1893	93	285	188	278	94	76	93	81	40	33	45	49	14	12	11	2
sgRNA1894	365	223	199	253	248	770	209	215	40	26	30	48	45	45	49	27
sgRNA1895	261	226	598	239	220	176	220	193	29	41	43	41	48	60	54	24
sgRNA1896	431	257	244	295	250	208	254	198	40	20	50	52	46	58	51	40
sgRNA1897	199	214	181	216	202	143	141	158	45	30	37	43	53	57	54	39
sgRNA1898	550	327	309	361	307	249	313	295	55	34	53	66	80	51	68	27
sgRNA1899	690	471	432	526	460	323	448	407	78	62	66	111	125	103	100	52
sgRNA1900	853	613	552	738	709	543	617	577	127	86	131	141	231	159	127	90
sgRNA1901	885	542	490	625	530	374	464	454	89	60	98	110	132	125	83	58
sgRNA1902	332	250	240	287	252	234	237	203	49	28	50	65	48	65	63	33
sgRNA1903	2	716	642	794	170	116	133	149	197	120	176	243	81	95	61	69
sgRNA1904	426	230	194	242	179	140	179	185	39	29	29	40	49	41	33	13
sgRNA1905	510	357	333	434	373	298	316	356	55	62	68	87	70	106	78	52
sgRNA1906	709	434	374	439	442	277	353	392	79	61	91	110	120	116	78	70
sgRNA1907	758	524	496	624	570	370	494	479	72	60	85	92	127	130	83	71
sgRNA1908	203	125	103	123	113	94	91	93	19	13	11	19	30	23	29	16
sgRNA1909	301	308	288	374	352	299	269	286	48	33	47	55	77	76	61	42
sgRNA1910	928	484	427	558	505	382	465	474	83	54	60	83	124	107	99	57
sgRNA1911	245	225	187	239	235	157	223	203	46	35	36	48	60	47	45	25
sgRNA1912	78	52	59	60	65	38	42	50	6	9	12	16	14	15	13	10
sgRNA1913	848	511	374	515	508	339	421	447	70	81	83	82	125	114	82	53
sgRNA1914	273	101	100	106	101	74	86	101	12	10	17	18	52	35	20	7
sgRNA1915	457	238	231	239	209	116	136	152	37	45	33	61	43	57	55	21
sgRNA1916	380	215	186	209	203	223	210	182	32	17	40	37	54	59	45	32
sgRNA1917	1371	1076	1072	1194	1015	718	928	1502	235	190	229	310	382	347	273	226
sgRNA1918	493	364	276	366	376	247	351	307	55	59	68	63	94	81	58	46
sgRNA1919	1	81	69	89	5	6	6	8	27	16	17	38	5	10	2	0
sgRNA1920	1	2	4	4	4	2	2	6	0	0	1	2	0	0	3	0
sgRNA1921	81	107	113	131	107	63	93	83	49	23	33	47	55	53	38	21
sgRNA1922	145	119	109	150	128	74	139	105	27	10	26	24	24	16	19	17
sgRNA1923	19	101	86	99	17	8	19	18	38	43	37	87	20	11	10	8
sgRNA1924	1	165	152	174	15	16	11	14	35	26	41	34	10	7	1	3
sgRNA1925	114	46	37	77	55	42	37	45	12	15	9	13	8	18	14	9
sgRNA1926	192	68	80	122	81	61	89	90	16	13	11	20	23	23	17	11
sgRNA1927	0	0	0	0	0	0	0	0	0	0	0	0	0	0	0	0
sgRNA1928	1	148	121	179	11	14	12	15	13	17	12	16	1	6	3	3

## Sheet: S12_NCTC8325-4_fitness
sgRNA	locus_tag	target	gen12_log2FC	gen12_padj	gen12_fitness	gen20_log2FC	gen20_padj	gen20_fitness	interaction_padj	conserved_essential_published
sgRNA0001	SAOUHSC_00001	dnaA	-3.0953	3.03817e-37	essential	-3.18282	2.71664e-14	essential	1	essential
sgRNA0002	SAOUHSC_00002	dnaN	-0.433015	1	neutral	-0.796457	1	neutral	1
sgRNA0003	SAOUHSC_00003	SAOUHSC_00003	-0.0390699	1	neutral	-0.655025	1	neutral	1	essential
sgRNA0004	SAOUHSC_00007	nnrD	-0.0346634	1	neutral	0.442157	1	neutral	1
sgRNA0005	SAOUHSC_00008	hutH	0.189114	1	neutral	0.0223443	1	neutral	1
sgRNA0006	SAOUHSC_00009	serS	-1.7629	6.67467e-12	essential	-1.46411	0.0544825	neutral	1	essential
sgRNA0007	SAOUHSC_00010	SAOUHSC_00010	0.0697897	1	neutral	0.00498748	1	neutral	1
sgRNA0008	SAOUHSC_00013	metX	0.0608186	1	neutral	0.0727511	1	neutral	1
sgRNA0009	SAOUHSC_00014	SAOUHSC_00014	0.423144	1	neutral	0.73371	1	neutral	1	essential
sgRNA0010	SAOUHSC_00019	purA	0.0846367	1	neutral	-0.18764	1	neutral	1
sgRNA0011	SAOUHSC_00020	walR	-3.29128	2.20344e-29	essential	-4.07624	6.15646e-11	essential	1	essential
sgRNA0012	SAOUHSC_00024	walJ	0.156568	1	neutral	0.7152	1	neutral	1
sgRNA0013	SAOUHSC_00025	adsA	-0.459386	1	neutral	-0.053763	1	neutral	1
sgRNA0014	SAOUHSC_00026	SAOUHSC_00026	0.104227	1	neutral	0.0607265	1	neutral	1
sgRNA0015	SAOUHSC_00027	orfX	0.0886065	1	neutral	0.0153964	1	neutral	1
sgRNA0016	SAOUHSC_00029	SAOUHSC_00029	0.0839453	1	neutral	0.0819943	1	neutral	1
sgRNA0017	SAOUHSC_00030	SAOUHSC_00030	-0.567381	1	neutral	0.0891493	1	neutral	1
sgRNA0018	SAOUHSC_00034	ctsR	0.255684	1	neutral	0.343098	1	neutral	1
sgRNA0019	SAOUHSC_00035	ctsA	0.153198	1	neutral	0.1102	1	neutral	1
sgRNA0020	SAOUHSC_00036	ctsB	0.101144	1	neutral	0.171226	1	neutral	1
sgRNA0021	SAOUHSC_00037	sqr	0.14886	1	neutral	-0.0501264	1	neutral	1
sgRNA0022	SAOUHSC_00039	dus	0.0236932	1	neutral	0.0294372	1	neutral	1
sgRNA0023	SAOUHSC_00040	SAOUHSC_00040	0.103742	1	neutral	0.339719	1	neutral	1
sgRNA0024	SAOUHSC_00042	SAOUHSC_00042	0.0673989	1	neutral	0.337054	1	neutral	1
sgRNA0025	SAOUHSC_00043	SAOUHSC_00043	0.229902	1	neutral	0.362204	1	neutral	1
sgRNA0026	SAOUHSC_00044	SAOUHSC_00044	0.0664046	1	neutral	0.0458373	1	neutral	1
sgRNA0027	SAOUHSC_00045	SAOUHSC_00045	0.0717827	1	neutral	0.128668	1	neutral	1
sgRNA0028	SAOUHSC_00046	SAOUHSC_00046	-0.0411998	1	neutral	0.134548	1	neutral	1
sgRNA0029	SAOUHSC_00047	SAOUHSC_00047	0.0548034	1	neutral	0.156552	1	neutral	1
sgRNA0030	SAOUHSC_00049	SAOUHSC_00049	0.0195979	1	neutral	-0.11924	1	neutral	1
sgRNA0031	SAOUHSC_00050	SAOUHSC_00050	0.0598226	1	neutral	0.131312	1	neutral	1
sgRNA0032	SAOUHSC_00051	plc	-0.0523152	1	neutral	0.0936058	1	neutral	1
sgRNA0033	SAOUHSC_00052	csa1A	2.83829			0.59257
sgRNA0034	SAOUHSC_00053	SAOUHSC_00053	0.00640863	1	neutral	-0.1255	1	neutral	1
sgRNA0035	SAOUHSC_00056	SAOUHSC_00056	0.0710217	1	neutral	0.310666	1	neutral	1
sgRNA0036	SAOUHSC_00057	SAOUHSC_00057	0.026909	1	neutral	0.119246	1	neutral	1
sgRNA0037	SAOUHSC_00060	nptA	0.109274	1	neutral	0.18607	1	neutral	1
sgRNA0038	SAOUHSC_00061	SAOUHSC_00061	0.0894041	1	neutral	0.156006	1	neutral	1
sgRNA0039	SAOUHSC_00062	SAOUHSC_00062	0.344275	1	neutral	0.295638	1	neutral	1
sgRNA0040	SAOUHSC_00064	norG	-0.0710593	1	neutral	0.0863221	1	neutral	1
sgRNA0041	SAOUHSC_00065	SAOUHSC_00065	-0.00757095	1	neutral	0.0638011	1	neutral	1
sgRNA0042	SAOUHSC_00067	lctP1	-0.0602623	1	neutral	0.10385	1	neutral	1
sgRNA0043	SAOUHSC_00069	spa	-0.00326184	1	neutral	-0.133544	1	neutral	1
sgRNA0044	SAOUHSC_00070	sarS	0.0899992	1	neutral	0.0809522	1	neutral	1
sgRNA0045	SAOUHSC_00074	sirA	0.116943	1	neutral	0.0403428	1	neutral	1
sgRNA0046	SAOUHSC_00075	sbnA	0.0664684	1	neutral	0.309283	1	neutral	1
sgRNA0047	SAOUHSC_00084	SAOUHSC_00084	0.0414412	1	neutral	0.0754302	1	neutral	1
sgRNA0048	SAOUHSC_00085	SAOUHSC_00085	0.131654	1	neutral	0.116418	1	neutral	1
sgRNA0049	SAOUHSC_00086	butA	0.141596	1	neutral	0.11471	1	neutral	1
sgRNA0050	SAOUHSC_00087	SAOUHSC_00087	0.135693	1	neutral	0.137098	1	neutral	1
sgRNA0051	SAOUHSC_00088	SAOUHSC_00088	0.062336	1	neutral	0.204457	1	neutral	1
sgRNA0052	SAOUHSC_00089	SAOUHSC_00089	-0.0360441	1	neutral	-0.000117385	1	neutral	1
sgRNA0053	SAOUHSC_00090	SAOUHSC_00090	0.0652674	1	neutral	0.0146608	1	neutral	1
sgRNA0054	SAOUHSC_00091	SAOUHSC_00091	0.0929008	1	neutral	0.192515	1	neutral	1
sgRNA0055	SAOUHSC_00092	SAOUHSC_00092	0.130088	1	neutral	-0.0402596	1	neutral	1
sgRNA0056	SAOUHSC_00093	sodM	0.107314	1	neutral	0.0201156	1	neutral	1
sgRNA0057	SAOUHSC_00094	sasD	0.0301822	1	neutral	-0.08697	1	neutral	1
sgRNA0058	SAOUHSC_00096	SAOUHSC_00096	-0.063165	1	neutral	0.192628	1	neutral	1
sgRNA0059	SAOUHSC_00097	deoD	-0.0108596	1	neutral	0.152033	1	neutral	1
sgRNA0060	SAOUHSC_00099	tet38	0.0868955	1	neutral	0.160644	1	neutral	1
sgRNA0061	SAOUHSC_00101	deoB	0.385941	1	neutral	0.143694	1	neutral	1
sgRNA0062	SAOUHSC_00102	phnE1	0.0653989	1	neutral	0.0741734	1	neutral	1
sgRNA0063	SAOUHSC_00103	phnE2	-0.00318064	1	neutral	0.246122	1	neutral	1
sgRNA0064	SAOUHSC_00104	phnC	0.0463275	1	neutral	0.109592	1	neutral	1
sgRNA0065	SAOUHSC_00105	phnD	0.0940526	1	neutral	-0.132008	1	neutral	1
sgRNA0066	SAOUHSC_00106	SAOUHSC_00106	0.0103746	1	neutral	0.0726013	1	neutral	1
sgRNA0067	SAOUHSC_00107	SAOUHSC_00107	0.121485	1	neutral	0.607055	1	neutral	1
sgRNA0068	SAOUHSC_00108	SAOUHSC_00108	0.0617591	1	neutral	0.0481943	1	neutral	1
sgRNA0069	SAOUHSC_00109	SAOUHSC_00109	0.11363	1	neutral	0.0410146	1	neutral	1
sgRNA0070	SAOUHSC_00110	SAOUHSC_00110	0.0190802	1	neutral	0.0894956	1	neutral	1
sgRNA0071	SAOUHSC_00111	SAOUHSC_00111	0.0561153	1	neutral	-0.0432964	1	neutral	1
sgRNA0072	SAOUHSC_00113	adhE	0.00290421	1	neutral	0.0763228	1	neutral	1
sgRNA0073	SAOUHSC_00114	capA	-0.0814347	1	neutral	0.150715	1	neutral	1
sgRNA0074	SAOUHSC_00128	capO	0.108104	1	neutral	0.199383	1	neutral	1
sgRNA0075	SAOUHSC_00131	SAOUHSC_00131	0.0506258	1	neutral	0.224678	1	neutral	1
sgRNA0076	SAOUHSC_00132	aldA	0.171454	1	neutral	0.161763	1	neutral	1
sgRNA0077	SAOUHSC_00133	SAOUHSC_00133	-0.0146845	1	neutral	0.0920989	1	neutral	1
sgRNA0078	SAOUHSC_00134	SAOUHSC_00134	0.0334079	1	neutral	0.104016	1	neutral	1
sgRNA0079	SAOUHSC_00135	SAOUHSC_00135	0.114342	1	neutral	0.135475	1	neutral	1
sgRNA0080	SAOUHSC_00136	ssuB	0.0222529	1	neutral	0.352116	1	neutral	1
sgRNA0081	SAOUHSC_00141	SAOUHSC_00141	-0.0295335	1	neutral	-0.0611996	1	neutral	1
sgRNA0082	SAOUHSC_00142	fdh	0.0661253	1	neutral	0.198187	1	neutral	1
sgRNA0083	SAOUHSC_00143	lmrP	0.0403243	1	neutral	-0.00672738	1	neutral	1
sgRNA0084	SAOUHSC_00144	ausA	0.0411603	1	neutral	0.094132	1	neutral	1
sgRNA0085	SAOUHSC_00146	SAOUHSC_00146	-0.0906623	1	neutral	0.150216	1	neutral	1
sgRNA0086	SAOUHSC_00147	argB	0.0041257	1	neutral	0.171334	1	neutral	1
sgRNA0087	SAOUHSC_00148	argJ	0.0531797	1	neutral	0.333341	1	neutral	1
sgRNA0088	SAOUHSC_00149	argC	0.104275	1	neutral	0.153334	1	neutral	1
sgRNA0089	SAOUHSC_00150	argD	0.0368	1	neutral	0.117195	1	neutral	1
sgRNA0090	SAOUHSC_00151	brnQ1	-0.0583891	1	neutral	0.232546	1	neutral	1
sgRNA0091	SAOUHSC_00152	entB	-0.148969	1	neutral	0.0817065	1	neutral	1
sgRNA0092	SAOUHSC_00153	ipdC	0.0949036	1	neutral	0.377922	1	neutral	1
sgRNA0093	SAOUHSC_00154	SAOUHSC_00154	0.00468775	1	neutral	0.0969506	1	neutral	1
sgRNA0094	SAOUHSC_00155	ptsG	0.102395	1	neutral	0.00766645	1	neutral	1
sgRNA0095	SAOUHSC_00156	mupG	0.0995974	1	neutral	0.155975	1	neutral	1
sgRNA0096	SAOUHSC_00161	SAOUHSC_00161	0.166355	1	neutral	-0.394099	1	neutral	1
sgRNA0097	SAOUHSC_00162	hsdR	0.134855	1	neutral	0.0288768	1	neutral	1
sgRNA0098	SAOUHSC_00163	SAOUHSC_00163	0.16282	1	neutral	0.00783388	1	neutral	1
sgRNA0099	SAOUHSC_00167	SAOUHSC_00167	-0.0542334	1	neutral	0.22076	1	neutral	1
sgRNA0100	SAOUHSC_00168	truncated-oppB	0.167556	1	neutral	0.297037	1	neutral	1
sgRNA0101	SAOUHSC_00169	SAOUHSC_00169	0.0128307	1	neutral	-0.0668747	1	neutral	1
sgRNA0102	SAOUHSC_00172	SAOUHSC_00172	-0.034594	1	neutral	0.141881	1	neutral	1
sgRNA0103	SAOUHSC_00173	acpD	0.0453801	1	neutral	-0.272562	1	neutral	1
sgRNA0104	SAOUHSC_00174	SAOUHSC_00174	0.0240223	1	neutral	0.141031	1	neutral	1
sgRNA0105	SAOUHSC_00175	malK	0.0147224	1	neutral	0.0307839	1	neutral	1
sgRNA0106	SAOUHSC_00176	malE	0.218279	1	neutral	0.253182	1	neutral	1
sgRNA0107	SAOUHSC_00177	malF	0.105063	1	neutral	0.238429	1	neutral	1
sgRNA0108	SAOUHSC_00178	SAOUHSC_00178	-0.0829247	1	neutral	0.135896	1	neutral	1
sgRNA0109	SAOUHSC_00179	SAOUHSC_00179	0.0254066	1	neutral	0.145136	1	neutral	1
sgRNA0110	SAOUHSC_00180	SAOUHSC_00180	0.0890472	1	neutral	0.14409	1	neutral	1
sgRNA0111	SAOUHSC_00181	SAOUHSC_00181	0.0872824	1	neutral	0.170813	1	neutral	1
sgRNA0112	SAOUHSC_00182	SAOUHSC_00182	-0.0112895	1	neutral	0.0194076	1	neutral	1
sgRNA0113	SAOUHSC_00183	uhpT	0.0370155	1	neutral	0.0458587	1	neutral	1
sgRNA0114	SAOUHSC_00184	hptR	0.179362	1	neutral	0.19153	1	neutral	1
sgRNA0115	SAOUHSC_00185	hptS	0.0576334	1	neutral	-0.15353	1	neutral	1
sgRNA0116	SAOUHSC_00186	hptA	0.481706	1	neutral	0.106364	1	neutral	1
sgRNA0117	SAOUHSC_00187	pflB	-0.195656	1	neutral	-0.137053	1	neutral	1
sgRNA0118	SAOUHSC_00189	SAOUHSC_00189	-0.150541	1	neutral	0.00303357	1	neutral	1
sgRNA0119	SAOUHSC_00190	SAOUHSC_00190	-0.0531196	1	neutral	-0.179768	1	neutral	1
sgRNA0120	SAOUHSC_00191	SAOUHSC_00191	0.0418753	1	neutral	0.206006	1	neutral	1
sgRNA0121	SAOUHSC_00192	coa	-0.0217979	1	neutral	0.186081	1	neutral	1
sgRNA0122	SAOUHSC_00194	SAOUHSC_00194	0.0738673	1	neutral	0.146736	1	neutral	1
sgRNA0123	SAOUHSC_00196	fadB	0.0229129	1	neutral	-0.203614	1	neutral	1
sgRNA0124	SAOUHSC_00197	fadD	0.0430624	1	neutral	0.109861	1	neutral	1
sgRNA0125	SAOUHSC_00199	fadX	0.102264	1	neutral	0.127191	1	neutral	1
sgRNA0126	SAOUHSC_00200	prsS	-0.0131105	1	neutral	-0.0162682	1	neutral	1
sgRNA0127	SAOUHSC_00201	opp-5A	0.155793	1	neutral	-0.0111561	1	neutral	1
sgRNA0128	SAOUHSC_00202	SAOUHSC_00202	0.211708	1	neutral	0.15457	1	neutral	1
sgRNA0129	SAOUHSC_00204	hmp	-0.659023	1	neutral	0.553084	1	neutral	1
sgRNA0130	SAOUHSC_00205	SAOUHSC_00205	0.110982	1	neutral	0.134937	1	neutral	1
sgRNA0131	SAOUHSC_00206	ldh1	-0.0433371	1	neutral	0.508084	1	neutral	1
sgRNA0132	SAOUHSC_00208	SAOUHSC_00208	0.262324	1	neutral	0.121098	1	neutral	1
sgRNA0133	SAOUHSC_00209	glcC	0.0902587	1	neutral	0.00969127	1	neutral	1
sgRNA0134	SAOUHSC_00211	SAOUHSC_00211	0.07504	1	neutral	0.0548415	1	neutral	1
sgRNA0135	SAOUHSC_00213	SAOUHSC_00213	-0.155217	1	neutral	0.29635	1	neutral	1
sgRNA0136	SAOUHSC_00214	SAOUHSC_00214	0.0159965	1	neutral	0.235948	1	neutral	1
sgRNA0137	SAOUHSC_00215	gatB	0.0153098	1	neutral	-0.0938103	1	neutral	1
sgRNA0138	SAOUHSC_00216	gatC	0.0242193	1	neutral	0.299206	1	neutral	1
sgRNA0139	SAOUHSC_00217	gutB	0.0494695	1	neutral	0.0485942	1	neutral	1
sgRNA0140	SAOUHSC_00218	SAOUHSC_00218	0.089735	1	neutral	-0.0274052	1	neutral	1
sgRNA0141	SAOUHSC_00219	SAOUHSC_00219	0.0064072	1	neutral	-0.0751053	1	neutral	1
sgRNA0142	SAOUHSC_00220	tarI'	0.0208877	1	neutral	-0.0155151	1	neutral	1
sgRNA0143	SAOUHSC_00222	SAOUHSC_00222	-0.0505429	1	neutral	0.254125	1	neutral	1
sgRNA0144	SAOUHSC_00223	tagF	-0.196918	1	neutral	-0.67485	1	neutral	1
sgRNA0145	SAOUHSC_00225	ispD	-0.802599	1	neutral	-1.2486	0.780324	neutral	1	essential
sgRNA0146	SAOUHSC_00229	scdA	0.123158	1	neutral	0.0517908	1	neutral	1
sgRNA0147	SAOUHSC_00230	lytS	-0.089523	1	neutral	0.232131	1	neutral	1
sgRNA0148	SAOUHSC_00232	lrgA	0.186891	1	neutral	0.31243	1	neutral	1
sgRNA0149	SAOUHSC_00234	bglR	-0.170777	1	neutral	-0.0822843	1	neutral	1
sgRNA0150	SAOUHSC_00235	SAOUHSC_00235	0.113527	1	neutral	-0.21855	1	neutral	1
sgRNA0151	SAOUHSC_00237	SAOUHSC_00237	0.00695878	1	neutral	-0.00827969	1	neutral	1
sgRNA0152	SAOUHSC_00239	rbsK	0.25046	1	neutral	-0.0438805	1	neutral	1
sgRNA0153	SAOUHSC_00240	rbsD	0.106351	1	neutral	0.0712135	1	neutral	1
sgRNA0154	SAOUHSC_00241	rbsU	-0.00240187	1	neutral	-0.0961037	1	neutral	1
sgRNA0155	SAOUHSC_00242	SAOUHSC_00242	0.00600093	1	neutral	-0.128621	1	neutral	1
sgRNA0156	SAOUHSC_00243	SAOUHSC_00243	-0.45038	1	neutral	0.234388	1	neutral	1
sgRNA0157	SAOUHSC_00244	SAOUHSC_00244	0.176996	1	neutral	0.146104	1	neutral	1
sgRNA0158	SAOUHSC_00245	SAOUHSC_00245	-0.00233032	1	neutral	0.284049	1	neutral	1
sgRNA0159	SAOUHSC_00246	SAOUHSC_00246	0.0427739	1	neutral	0.111849	1	neutral	1
sgRNA0160	SAOUHSC_00247	SAOUHSC_00247	0.046806	1	neutral	-0.105035	1	neutral	1
sgRNA0161	SAOUHSC_00248	lytM	0.025822	1	neutral	0.245488	1	neutral	1
sgRNA0162	SAOUHSC_00249	SAOUHSC_00249	0.126971	1	neutral	0.283512	1	neutral	1
sgRNA0163	SAOUHSC_00250	SAOUHSC_00250	-0.164915	1	neutral	0.0349693	1	neutral	1
sgRNA0164	SAOUHSC_00251	SAOUHSC_00251	-0.00316859	1	neutral	0.421886	1	neutral	1
sgRNA0165	SAOUHSC_00253	SAOUHSC_00253	0.224817	1	neutral	0.157181	1	neutral	1
sgRNA0166	SAOUHSC_00254	SAOUHSC_00254	0.0565166	1	neutral	0.0679647	1	neutral	1
sgRNA0167	SAOUHSC_00256	SAOUHSC_00256	0.0647605	1	neutral	0.142881	1	neutral	1
sgRNA0168	SAOUHSC_00257	esxA	0.0906015	1	neutral	0.100141	1	neutral	1
sgRNA0169	SAOUHSC_00258	esaA	-0.0255056	1	neutral	0.0461155	1	neutral	1
sgRNA0170	SAOUHSC_00259	essA	0.0222319	1	neutral	0.00883931	1	neutral	1
sgRNA0171	SAOUHSC_00260	esaB	-0.0138091	1	neutral	-0.0254806	1	neutral	1
sgRNA0172	SAOUHSC_00261	essB	-0.0769299	1	neutral	-0.0149646	1	neutral	1
sgRNA0173	SAOUHSC_00262	essC	-0.113845	1	neutral	0.14043	1	neutral	1
sgRNA0174	SAOUHSC_00264	esaC	-0.0395426	1	neutral	0.0508426	1	neutral	1
sgRNA0175	SAOUHSC_00265	esxB	0.0342108	1	neutral	0.00112603	1	neutral	1
sgRNA0176	SAOUHSC_00266	esaE	-0.0129347	1	neutral	0.347194	1	neutral	1
sgRNA0177	SAOUHSC_00267	esxD	0.0778399	1	neutral	0.411139	1	neutral	1
sgRNA0178	SAOUHSC_00268	esaD	0.11409	1	neutral	-0.133191	1	neutral	1
sgRNA0179	SAOUHSC_00269	esaG	0.0635721	1	neutral	-0.185942	1	neutral	1
sgRNA0180	SAOUHSC_00270	SAOUHSC_00270	3.29932			-0.0706284
sgRNA0181	SAOUHSC_00271	SAOUHSC_00271	0.0987592	1	neutral	0.00487669	1	neutral	1
sgRNA0182	SAOUHSC_00272	SAOUHSC_00272	0.137507	1	neutral	0.184381	1	neutral	1
sgRNA0183	SAOUHSC_00274	SAOUHSC_00274	0.0781198	1	neutral	-0.0156363	1	neutral	1
sgRNA0184	SAOUHSC_00277	SAOUHSC_00277	-0.013082	1	neutral	0.203168	1	neutral	1
sgRNA0185	SAOUHSC_00278	SAOUHSC_00278	0.0648326	1	neutral	0.075092	1	neutral	1
sgRNA0186	SAOUHSC_00279	SAOUHSC_00279	0.206615	1	neutral	0.0755646	1	neutral	1
sgRNA0187	SAOUHSC_00280	SAOUHSC_00280	0.134283	1	neutral	0.00396439	1	neutral	1
sgRNA0188	SAOUHSC_00281	SAOUHSC_00281	0.063468	1	neutral	-0.0792001	1	neutral	1
sgRNA0189	SAOUHSC_00282	brnQ2	-0.0241973	1	neutral	-0.00580921	1	neutral	1
sgRNA0190	SAOUHSC_00284	SAOUHSC_00284	0.0562651	1	neutral	0.2419	1	neutral	1
sgRNA0191	SAOUHSC_00285	SAOUHSC_00285	-0.0277196	1	neutral	0.473862	1	neutral	1
sgRNA0192	SAOUHSC_00289	SAOUHSC_00289	0.0369465	1	neutral	0.0426137	1	neutral	1
sgRNA0193	SAOUHSC_00290	pfoR	0.0538312	1	neutral	-0.0428096	1	neutral	1
sgRNA0194	SAOUHSC_00291	SAOUHSC_00291	-0.0028372	1	neutral	-0.0642971	1	neutral	1
sgRNA0195	SAOUHSC_00292	psuG	0.00777364	1	neutral	0.761568	1	neutral	1
sgRNA0196	SAOUHSC_00293	SAOUHSC_00293	0.178706	1	neutral	0.494709	1	neutral	1
sgRNA0197	SAOUHSC_00294	nanT	0.114943	1	neutral	-0.0269967	1	neutral	1
sgRNA0198	SAOUHSC_00295	nanA	0.0291572	1	neutral	0.0564732	1	neutral	1
sgRNA0199	SAOUHSC_00296	nanK	0.0161872	1	neutral	0.264033	1	neutral	1
sgRNA0200	SAOUHSC_00297	nanR	-0.255017	1	neutral	-0.00564921	1	neutral	1
sgRNA0201	SAOUHSC_00298	nanE	-0.425282	1	neutral	0.197959	1	neutral	1
sgRNA0202	SAOUHSC_00299	SAOUHSC_00299	-0.038608	1	neutral	0.198431	1	neutral	1
sgRNA0203	SAOUHSC_00300	gehB	0.0354277	1	neutral	-0.136384	1	neutral	1
sgRNA0204	SAOUHSC_00301	SAOUHSC_00301	0.0212005	1	neutral	0.206436	1	neutral	1
sgRNA0205	SAOUHSC_00302	SAOUHSC_00302	0.113557	1	neutral	0.110375	1	neutral	1
sgRNA0206	SAOUHSC_00304	SAOUHSC_00304	0.152855	1	neutral	0.198269	1	neutral	1
sgRNA0207	SAOUHSC_00309	SAOUHSC_00309	0.0893639	1	neutral	0.0705804	1	neutral	1
sgRNA0208	SAOUHSC_00313	SAOUHSC_00313	0.188884	1	neutral	0.10347	1	neutral	1
sgRNA0209	SAOUHSC_00314	mepR	0.0866613	1	neutral	0.0675993	1	neutral	1
sgRNA0210	SAOUHSC_00315	mepA	0.164695	1	neutral	0.193533	1	neutral	1
sgRNA0211	SAOUHSC_00316	mepB	0.149856	1	neutral	0.152081	1	neutral	1
sgRNA0212	SAOUHSC_00317	glpT	0.0597446	1	neutral	0.0371718	1	neutral	1
sgRNA0213	SAOUHSC_00318	SAOUHSC_00318	-1.66437	0.438366	neutral	0.110901	1	neutral	1
sgRNA0214	SAOUHSC_00322	SAOUHSC_00322	0.103116	1	neutral	-0.0964116	1	neutral	1
sgRNA0215	SAOUHSC_00323	SAOUHSC_00323	0.0593698	1	neutral	0.0224098	1	neutral	1
sgRNA0216	SAOUHSC_00324	SAOUHSC_00324	0.182224	1	neutral	0.080097	1	neutral	1
sgRNA0217	SAOUHSC_00325	fepA	0.111982	1	neutral	-0.0140315	1	neutral	1
sgRNA0218	SAOUHSC_00326	fepB	0.00346794	1	neutral	0.186539	1	neutral	1
sgRNA0219	SAOUHSC_00327	fepC	-0.130812	1	neutral	0.00339089	1	neutral	1
sgRNA0220	SAOUHSC_00329	tatA	0.0897062	1	neutral	0.218819	1	neutral	1
sgRNA0221	SAOUHSC_00330	SAOUHSC_00330	-0.013711	1	neutral	0.0447859	1	neutral	1
sgRNA0222	SAOUHSC_00331	SAOUHSC_00331	0.0821317	1	neutral	-0.0153295	1	neutral	1
sgRNA0223	SAOUHSC_00335	ltrA	0.174131	1	neutral	-0.808169	1	neutral	1
sgRNA0224	SAOUHSC_00336	thl	-0.562019	1	neutral	-0.431401	1	neutral	1
sgRNA0225	SAOUHSC_00341	metI	0.142067	1	neutral	0.209801	1	neutral	1
sgRNA0226	SAOUHSC_00342	parB	-0.083422	1	neutral	0.338704	1	neutral	1
sgRNA0227	SAOUHSC_00344	SAOUHSC_00344	-0.0817066	1	neutral	-0.238493	1	neutral	1
sgRNA0228	SAOUHSC_00347	SAOUHSC_00347	0.114258	1	neutral	0.194611	1	neutral	1
sgRNA0229	SAOUHSC_00348	rpsF	-3.04344	4.47885e-33	essential	-2.65257	7.63142e-06	essential	1	essential
sgRNA0230	SAOUHSC_00351	SAOUHSC_00351	0.129487	1	neutral	0.300332	1	neutral	1
sgRNA0231	SAOUHSC_00352	SAOUHSC_00352	0.153145	1	neutral	-0.131924	1	neutral	1
sgRNA0232	SAOUHSC_00354	selX	0.0454634	1	neutral	0.0705682	1	neutral	1
sgRNA0233	SAOUHSC_00355	SAOUHSC_00355	0.0944113	1	neutral	0.277496	1	neutral	1
sgRNA0234	SAOUHSC_00356	SAOUHSC_00356	-0.174635	1	neutral	0.0597276	1	neutral	1
sgRNA0235	SAOUHSC_00357	SAOUHSC_00357	0.0304719	1	neutral	0.049209	1	neutral	1
sgRNA0236	SAOUHSC_00358	SAOUHSC_00358	0.190239	1	neutral	0.0376945	1	neutral	1
sgRNA0237	SAOUHSC_00359	SAOUHSC_00359	0.115567	1	neutral	0.115707	1	neutral	1
sgRNA0238	SAOUHSC_00360	SAOUHSC_00360	0.0217465	1	neutral	0.150043	1	neutral	1
sgRNA0239	SAOUHSC_00363	SAOUHSC_00363	0.030386	1	neutral	-0.0374079	1	neutral	1
sgRNA0240	SAOUHSC_00365	ahpC	-0.0440318	1	neutral	-0.27351	1	neutral	1
sgRNA0241	SAOUHSC_00366	nfrA	0.0226119	1	neutral	0.151155	1	neutral	1
sgRNA0242	SAOUHSC_00367	tcyP	0.270419	1	neutral	-0.0486131	1	neutral	1
sgRNA0243	SAOUHSC_00368	SAOUHSC_00368	0.114901	1	neutral	0.149714	1	neutral	1
sgRNA0244	SAOUHSC_00369	SAOUHSC_00369	-0.130116	1	neutral	-0.218491	1	neutral	1
sgRNA0245	SAOUHSC_00370	SAOUHSC_00370	-0.067965	1	neutral	0.141142	1	neutral	1
sgRNA0246	SAOUHSC_00371	SAOUHSC_00371	0.233605	1	neutral	0.0729357	1	neutral	1
sgRNA0247	SAOUHSC_00372	xpt	-1.58376	2.2884e-05	essential	-1.32772	0.410395	neutral	1	essential
sgRNA0248	SAOUHSC_00376	SAOUHSC_00376	0.0331731	1	neutral	0.0638061	1	neutral	1
sgRNA0249	SAOUHSC_00377	SAOUHSC_00377	0.188469	1	neutral	0.157923	1	neutral	1
sgRNA0250	SAOUHSC_00378	SAOUHSC_00378	0.0170383	1	neutral	0.148287	1	neutral	1
sgRNA0251	SAOUHSC_00380	SAOUHSC_00380	-0.0400214	1	neutral	0.110943	1	neutral	1
sgRNA0252	SAOUHSC_00382	SAOUHSC_00382	0.0966078	1	neutral	-0.074304	1	neutral	1
sgRNA0253	SAOUHSC_00383	ssl1	-0.0203274	1	neutral	0.0712564	1	neutral	1
sgRNA0254	SAOUHSC_00384	ssl2	-0.00788578	1	neutral	-0.0796648	1	neutral	1
sgRNA0255	SAOUHSC_00386	ssl3	0.256565	1	neutral	0.141675	1	neutral	1
sgRNA0256	SAOUHSC_00387	SAOUHSC_00387	0.24797	1	neutral	0.0863007	1	neutral	1
sgRNA0257	SAOUHSC_00389	ssl4	0.0397886	1	neutral	-0.118684	1	neutral	1
sgRNA0258	SAOUHSC_00390	ssl5	0.258481	1	neutral	0.00169231	1	neutral	1
sgRNA0259	SAOUHSC_00391	ssl6	0.0917962	1	neutral	0.067644	1	neutral	1
sgRNA0260	SAOUHSC_00392	ssl7	0.145164	1	neutral	0.264255	1	neutral	1
sgRNA0261	SAOUHSC_00393	ssl8	0.0310313	1	neutral	-0.0919257	1	neutral	1
sgRNA0262	SAOUHSC_00394	ssl9	0.0630618	1	neutral	0.185284	1	neutral	1
sgRNA0263	SAOUHSC_00395	ssl10	0.0923862	1	neutral	0.354419	1	neutral	1
sgRNA0264	SAOUHSC_00396	SAOUHSC_00396	0.929512	1	neutral	0.224826	1	neutral	1
sgRNA0265	SAOUHSC_00398	hsdS	0.0682612	1	neutral	-0.0147991	1	neutral	1
sgRNA0266	SAOUHSC_00399	ssl11	0.00150979	1	neutral	0.173468	1	neutral	1
sgRNA0267	SAOUHSC_00401	SAOUHSC_00401	0.134542	1	neutral	0.375697	1	neutral	1
sgRNA0268	SAOUHSC_00402	lpl3	-0.129123	1	neutral	0.406137	1	neutral	1
sgRNA0269	SAOUHSC_00409	SAOUHSC_00409	0.00865699	1	neutral	0.0123107	1	neutral	1
sgRNA0270	SAOUHSC_00410	SAOUHSC_00410	0.0264688	1	neutral	0.114106	1	neutral	1
sgRNA0271	SAOUHSC_00411	psma	0.0220105	1	neutral	0.195744	1	neutral	1
sgRNA0272	SAOUHSC_00412	mpsA	-1.21623	1	neutral	-2.10289	2.47804e-05	essential	1
sgRNA0273	SAOUHSC_00414	mpsC	-1.08237	1	neutral	-2.12862	0.142	neutral	1
sgRNA0274	SAOUHSC_00415	SAOUHSC_00415	0.185271	1	neutral	-0.0517435	1	neutral	1
sgRNA0275	SAOUHSC_00416	SAOUHSC_00416	-0.00439822	1	neutral	0.028218	1	neutral	1
sgRNA0276	SAOUHSC_00418	SAOUHSC_00418	0.0568408	1	neutral	0.0968849	1	neutral	1
sgRNA0277	SAOUHSC_00420	SAOUHSC_00420	-0.482114	1	neutral	-0.942608	1	neutral	1
sgRNA0278	SAOUHSC_00421	mccA	0.100981	1	neutral	0.16412	1	neutral	1
sgRNA0279	SAOUHSC_00423	metN2	0.202152	1	neutral	0.0663061	1	neutral	1
sgRNA0280	SAOUHSC_00427	sle1	-0.0747516	1	neutral	0.00271755	1	neutral	1
sgRNA0281	SAOUHSC_00428	SAOUHSC_00428	0.114549	1	neutral	0.0294353	1	neutral	1
sgRNA0282	SAOUHSC_00429	SAOUHSC_00429	0.0817159	1	neutral	0.502393	1	neutral	1
sgRNA0283	SAOUHSC_00433	SAOUHSC_00433	0.0314658	1	neutral	0.229816	1	neutral	1
sgRNA0284	SAOUHSC_00434	gltC	0.0618972	1	neutral	0.10023	1	neutral	1
sgRNA0285	SAOUHSC_00435	gltB	0.103852	1	neutral	0.135746	1	neutral	1
sgRNA0286	SAOUHSC_00437	treP	0.117321	1	neutral	0.128947	1	neutral	1
sgRNA0287	SAOUHSC_00438	treC	0.0410803	1	neutral	0.165464	1	neutral	1
sgRNA0288	SAOUHSC_00439	treR	0.0345283	1	neutral	0.135207	1	neutral	1
sgRNA0289	SAOUHSC_00441	SAOUHSC_00441	0.10879	1	neutral	0.0212784	1	neutral	1	essential
sgRNA0290	SAOUHSC_00444	SAOUHSC_00444	-2.58802	9.83996e-41	essential	-3.0532	2.04704e-21	essential	1	essential
sgRNA0291	SAOUHSC_00450	SAOUHSC_00450	0.0787504	1	neutral	-0.229314	1	neutral	1
sgRNA0292	SAOUHSC_00451	tmk	-2.54544	9.83996e-41	essential	-2.64498	3.15409e-15	essential	1	essential
sgRNA0293	SAOUHSC_00452	pstA	-3.57293	6.19681e-42	essential	-3.23524	3.7558e-13	essential	1
sgRNA0294	SAOUHSC_00453	SAOUHSC_00453	-0.262393	1	neutral	-0.213902	1	neutral	1
sgRNA0295	SAOUHSC_00454	holB	-3.258	2.01689e-34	essential	-3.95564	1.19427e-16	essential	1	essential
sgRNA0296	SAOUHSC_00457	SAOUHSC_00457	0.0648582	1	neutral	0.280068	1	neutral	1
sgRNA0297	SAOUHSC_00460	SAOUHSC_00460	0.0362367	1	neutral	-0.0168531	1	neutral	1
sgRNA0298	SAOUHSC_00461	metS	-3.61609	6.0515e-118	essential	-3.02613	1.24368e-30	essential	1	essential
sgRNA0299	SAOUHSC_00463	rnmV	-0.0970514	1	neutral	-0.562202	1	neutral	1
sgRNA0300	SAOUHSC_00465	veg	-0.288036	1	neutral	-0.84495	1	neutral	1
sgRNA0301	SAOUHSC_00466	ipk	0.102477	1	neutral	-0.137277	1	neutral	1
sgRNA0302	SAOUHSC_00468	yabJ	0.0725919	1	neutral	-0.113548	1	neutral	1
sgRNA0303	SAOUHSC_00470	SAOUHSC_00470	-2.68806	7.68166e-37	essential	-3.38965	4.95692e-18	essential	1
sgRNA0304	SAOUHSC_00471	glmU	-2.0078	1.9962e-17	essential	-3.57713	9.58473e-30	essential	1	essential
sgRNA0305	SAOUHSC_00472	prs	-3.18716	7.23773e-61	essential	-3.53503	8.70901e-30	essential	1	essential
sgRNA0306	SAOUHSC_00473	SAOUHSC_00473	-0.010918	1	neutral	0.002907	1	neutral	1
sgRNA0307	SAOUHSC_00474	rplY	-1.04347	1	neutral	-1.7203	0.000279496	essential	1
sgRNA0308	SAOUHSC_00475	pth	-0.720429	1	neutral	-0.443835	1	neutral	1	essential
sgRNA0309	SAOUHSC_00483	SAOUHSC_00483	-1.37923	0.000144401	essential	-2.12573	8.47963e-11	essential	1
sgRNA0310	SAOUHSC_00484	tilS	-1.94792	1.94324e-08	essential	-2.4959	1.03092e-07	essential	1	essential
sgRNA0311	SAOUHSC_00485	hpt	-3.26349	5.56831e-67	essential	-2.98802	6.30136e-46	essential	1
sgRNA0312	SAOUHSC_00486	ftsH	-0.351641	1	neutral	0.0546362	1	neutral	1
sgRNA0313	SAOUHSC_00487	hslO	0.0244047	1	neutral	0.0149181	1	neutral	1
sgRNA0314	SAOUHSC_00488	cysK	0.0686373	1	neutral	-0.164321	1	neutral	1
sgRNA0315	SAOUHSC_00489	folP	-0.642097	1	neutral	-0.489227	1	neutral	1	essential
sgRNA0316	SAOUHSC_00497	SAOUHSC_00497	0.130741	1	neutral	-0.0465461	1	neutral	1
sgRNA0317	SAOUHSC_00499	pdxS	0.144087	1	neutral	-0.010621	1	neutral	1
sgRNA0318	SAOUHSC_00501	nupC	-0.0993468	1	neutral	0.385708	1	neutral	1
sgRNA0319	SAOUHSC_00502	ctsR	0.495749	1	neutral	0.785087	1	neutral	1
sgRNA0320	SAOUHSC_00506	SAOUHSC_00506	0.0606347	1	neutral	0.288798	1	neutral	1
sgRNA0321	SAOUHSC_00507	radA	-0.0748737	1	neutral	0.0841316	1	neutral	1
sgRNA0322	SAOUHSC_00509	gltX	-3.67818	1.28043e-58	essential	-3.59929	2.49589e-14	essential	1
sgRNA0323	SAOUHSC_00510	cysE	-1.86963	5.94191e-11	essential	-2.05252	1.08947e-05	essential	1	essential
sgRNA0324	SAOUHSC_00515	sigH	0.275248	1	neutral	-0.0854251	1	neutral	1
sgRNA0325	SAOUHSC_00516	secE	-2.32508	3.10929e-07	essential	-3.02525	0.000321802	essential	1
sgRNA0326	SAOUHSC_00518	rplK	-2.91003	3.25839e-60	essential	-2.92651	9.37358e-22	essential	1	essential
sgRNA0327	SAOUHSC_00519	rplA	-2.24093	2.32531e-31	essential	-2.41948	1.09049e-15	essential	1	essential
sgRNA0328	SAOUHSC_00520	rplJ	-2.84573	3.47343e-38	essential	-3.00759	3.71046e-11	essential	1	essential
sgRNA0329	SAOUHSC_00523	rsmC	0.0294689	1	neutral	0.285659	1	neutral	1
sgRNA0330	SAOUHSC_00524	rpoB	-2.61134	7.49425e-42	essential	-2.62902	7.05853e-13	essential	1	essential
sgRNA0331	SAOUHSC_00525	rpoC	-2.56465	4.86972e-46	essential	-3.29627	3.83668e-23	essential	1	essential
sgRNA0332	SAOUHSC_00526	rplGB	-4.3261	1.70115e-33	essential	-4.15453	5.99628e-15	essential	1	essential
sgRNA0333	SAOUHSC_00529	fusA	-3.75587	8.73738e-103	essential	-3.5817	3.60187e-27	essential	1	essential
sgRNA0334	SAOUHSC_00530	tuf	-3.91394	4.78057e-74	essential	-3.97807	9.37358e-22	essential	1	essential
sgRNA0335	SAOUHSC_00531	SAOUHSC_00531	0.165606	1	neutral	-0.407021	1	neutral	1
sgRNA0336	SAOUHSC_00532	kbl	0.195836	1	neutral	0.151969	1	neutral	1
sgRNA0337	SAOUHSC_00533	hchA	-0.0139579	1	neutral	0.0235279	1	neutral	1
sgRNA0338	SAOUHSC_00534	araB	0.120189	1	neutral	0.162014	1	neutral	1
sgRNA0339	SAOUHSC_00535	SAOUHSC_00535	0.15489	1	neutral	-0.132678	1	neutral	1
sgRNA0340	SAOUHSC_00536	ilvE	0.0141955	1	neutral	-0.586624	1	neutral	1
sgRNA0341	SAOUHSC_00538	SAOUHSC_00538	0.0550636	1	neutral	0.236763	1	neutral	1
sgRNA0342	SAOUHSC_00540	dgk	-0.0179936	1	neutral	0.199495	1	neutral	1
sgRNA0343	SAOUHSC_00541	tadA	0.14314	1	neutral	0.0589985	1	neutral	1
sgRNA0344	SAOUHSC_00542	SAOUHSC_00542	0.0300381	1	neutral	-0.151411	1	neutral	1
sgRNA0345	SAOUHSC_00544	sdrC	0.0220807	1	neutral	0.215896	1	neutral	1
sgRNA0346	SAOUHSC_00545	sdrD	0.0633547	1	neutral	0.22402	1	neutral	1
sgRNA0347	SAOUHSC_00547	SAOUHSC_00547	0.135613	1	neutral	0.212623	1	neutral	1
sgRNA0348	SAOUHSC_00548	SAOUHSC_00548	-0.0238397	1	neutral	0.17793	1	neutral	1
sgRNA0349	SAOUHSC_00551	SAOUHSC_00551	-0.890526	1	neutral	-1.5248	0.121487	neutral	1
sgRNA0350	SAOUHSC_00552	nagB	0.0655179	1	neutral	0.0269939	1	neutral	1
sgRNA0351	SAOUHSC_00553	hxlA	-0.157043	1	neutral	-0.194166	1	neutral	1
sgRNA0352	SAOUHSC_00555	SAOUHSC_00555	-0.0570673	1	neutral	-0.0135516	1	neutral	1
sgRNA0353	SAOUHSC_00556	proP	0.165996	1	neutral	0.180083	1	neutral	1
sgRNA0354	SAOUHSC_00557	vraA	0.319511	1	neutral	-0.100446	1	neutral	1
sgRNA0355	SAOUHSC_00561	vraX	-0.303401	1	neutral	-0.362021	1	neutral	1
sgRNA0356	SAOUHSC_00562	pdxK	-0.0215485	1	neutral	-0.29683	1	neutral	1
sgRNA0357	SAOUHSC_00564	ung	0.0141963	1	neutral	0.11292	1	neutral	1
sgRNA0358	SAOUHSC_00567	SAOUHSC_00567	-2.30673	5.79822e-26	essential	-2.98774	2.28722e-17	essential	1
sgRNA0359	SAOUHSC_00569	SAOUHSC_00569	0.132727	1	neutral	-0.18382	1	neutral	1
sgRNA0360	SAOUHSC_00572	SAOUHSC_00572	-0.0288146	1	neutral	0.130338	1	neutral	1
sgRNA0361	SAOUHSC_00573	hemQ	-0.517278	1	neutral	-0.40699	1	neutral	1
sgRNA0362	SAOUHSC_00574	eutD	-1.51639	0.0123868	essential	-2.61728	2.6118e-10	essential	1	essential
sgRNA0363	SAOUHSC_00577	mvaK1	-3.12476	1.56283e-53	essential	-3.49524	8.1705e-20	essential	1	essential
sgRNA0364	SAOUHSC_00579	mvaK2	-2.40592	1.62108e-32	essential	-2.59211	1.5224e-11	essential	1	essential
sgRNA0365	SAOUHSC_00580	SAOUHSC_00580	-0.0654626	1	neutral	0.000650477	1	neutral	1
sgRNA0366	SAOUHSC_00582	SAOUHSC_00582	0.0248683	1	neutral	0.297441	1	neutral	1
sgRNA0367	SAOUHSC_00584	SAOUHSC_00584	0.220264	1	neutral	-0.00338405	1	neutral	1
sgRNA0368	SAOUHSC_00586	SAOUHSC_00586	0.24257	1	neutral	0.0601093	1	neutral	1
sgRNA0369	SAOUHSC_00587	SAOUHSC_00587	0.0366378	1	neutral	0.186483	1	neutral	1
sgRNA0370	SAOUHSC_00592	SAOUHSC_00592	-0.0572151	1	neutral	-0.196858	1	neutral	1
sgRNA0371	SAOUHSC_00596	SAOUHSC_00596	0.0588691	1	neutral	0.129001	1	neutral	1
sgRNA0372	SAOUHSC_00598	SAOUHSC_00598	0.0106745	1	neutral	0.185778	1	neutral	1
sgRNA0373	SAOUHSC_00599	SAOUHSC_00599	0.171175	1	neutral	0.150457	1	neutral	1
sgRNA0374	SAOUHSC_00600	SAOUHSC_00600	0.0221084	1	neutral	0.0369683	1	neutral	1
sgRNA0375	SAOUHSC_00602	SAOUHSC_00602	0.216656	1	neutral	0.0257753	1	neutral	1
sgRNA0376	SAOUHSC_00603	iolS	-0.0074962	1	neutral	0.211447	1	neutral	1
sgRNA0377	SAOUHSC_00604	SAOUHSC_00604	0.144194	1	neutral	-0.0959701	1	neutral	1
sgRNA0378	SAOUHSC_00605	SAOUHSC_00605	0.0572323	1	neutral	-0.188685	1	neutral	1
sgRNA0379	SAOUHSC_00608	adh1	0.122297	1	neutral	0.25164	1	neutral	1
sgRNA0380	SAOUHSC_00610	SAOUHSC_00610	-3.83356	5.6692e-69	essential	-4.28022	1.81795e-17	essential	1	essential
sgRNA0381	SAOUHSC_00612	SAOUHSC_00612	0.231059	1	neutral	0.114518	1	neutral	1
sgRNA0382	SAOUHSC_00613	SAOUHSC_00613	-0.11357	1	neutral	-0.0632651	1	neutral	1
sgRNA0383	SAOUHSC_00614	SAOUHSC_00614	0.372681	1	neutral	0.398782	1	neutral	1
sgRNA0384	SAOUHSC_00615	SAOUHSC_00615	0.148888	1	neutral	0.457364	1	neutral	1
sgRNA0385	SAOUHSC_00617	SAOUHSC_00617	-0.0335263	1	neutral	0.302565	1	neutral	1
sgRNA0386	SAOUHSC_00618	SAOUHSC_00618	0.276667	1	neutral	0.736232	1	neutral	1
sgRNA0387	SAOUHSC_00619	SAOUHSC_00619	0.162304	1	neutral	0.440532	1	neutral	1
sgRNA0388	SAOUHSC_00620	sarA	-0.138386	1	neutral	-0.531962	1	neutral	1
sgRNA0389	SAOUHSC_00621	SAOUHSC_00621	0.0493967	1	neutral	0.259787	1	neutral	1
sgRNA0390	SAOUHSC_00622	SAOUHSC_00622	0.0317135	1	neutral	0.095798	1	neutral	1
sgRNA0391	SAOUHSC_00624	SAOUHSC_00624	0.050768	1	neutral	0.15389	1	neutral	1
sgRNA0392	SAOUHSC_00630	mnhF2	-0.114914	1	neutral	-0.000299751	1	neutral	1
sgRNA0393	SAOUHSC_00633	SAOUHSC_00633	0.164876	1	neutral	-0.175501	1	neutral	1
sgRNA0394	SAOUHSC_00637	mntA	0.0605908	1	neutral	-0.212489	1	neutral	1
sgRNA0395	SAOUHSC_00638	mntR	0.291706	1	neutral	0.082301	1	neutral	1
sgRNA0396	SAOUHSC_00639	SAOUHSC_00639	-0.277357	1	neutral	0.04947	1	neutral	1
sgRNA0397	SAOUHSC_00640	tagA	0.785996	1	neutral	0.494843	1	neutral	1
sgRNA0398	SAOUHSC_00641	tagH	-4.10073	2.02598e-48	essential	-3.18653	1.07873e-10	essential	1	essential
sgRNA0399	SAOUHSC_00642	tagG	-3.31184	7.8361e-36	essential	-4.28378	1.37418e-12	essential	1
sgRNA0400	SAOUHSC_00643	tagB	-2.88038	7.47625e-50	essential	-2.83475	2.83188e-14	essential	1	essential
sgRNA0401	SAOUHSC_00646	pbp4	0.114155	1	neutral	-0.53645	1	neutral	1
sgRNA0402	SAOUHSC_00647	abcA	0.308172	1	neutral	0.108461	1	neutral	1
sgRNA0403	SAOUHSC_00648	nupG	0.0894048	1	neutral	0.243107	1	neutral	1
sgRNA0404	SAOUHSC_00651	SAOUHSC_00651	0.326476	1	neutral	0.59572	1	neutral	1
sgRNA0405	SAOUHSC_00652	fhuC	0.132511	1	neutral	0.250762	1	neutral	1
sgRNA0406	SAOUHSC_00655	dhaK	0.185491	1	neutral	0.169473	1	neutral	1
sgRNA0407	SAOUHSC_00659	SAOUHSC_00659	-2.17013	7.88943e-08	essential	-1.59333	0.778945	neutral	1
sgRNA0408	SAOUHSC_00660	SAOUHSC_00660	-0.476947	1	neutral	-0.464828	1	neutral	1
sgRNA0409	SAOUHSC_00661	SAOUHSC_00661	-0.0126913	1	neutral	-0.190513	1	neutral	1
sgRNA0410	SAOUHSC_00662	SAOUHSC_00662	0.00221034	1	neutral	0.324029	1	neutral	1
sgRNA0411	SAOUHSC_00663	SAOUHSC_00663	0.21174	1	neutral	0.312311	1	neutral	1
sgRNA0412	SAOUHSC_00664	graX	0.495615	1	neutral	-0.40375	1	neutral	1
sgRNA0413	SAOUHSC_00667	vraF	0.743229	1	neutral	-0.0851241	1	neutral	1
sgRNA0414	SAOUHSC_00669	pitR	0.301979	1	neutral	0.0318146	1	neutral	1
sgRNA0415	SAOUHSC_00671	SAOUHSC_00671	0.653369	1	neutral	0.1405	1	neutral	1
sgRNA0416	SAOUHSC_00672	SAOUHSC_00672	0.169135	1	neutral	0.209172	1	neutral	1
sgRNA0417	SAOUHSC_00673	rbf	0.251091	1	neutral	0.0284275	1	neutral	1
sgRNA0418	SAOUHSC_00675	SAOUHSC_00675	-0.0232291	1	neutral	-0.051113	1	neutral	1
sgRNA0419	SAOUHSC_00678	SAOUHSC_00678	-0.201637	1	neutral	-0.579721	1	neutral	1
sgRNA0420	SAOUHSC_00679	ccpE	0.00660226	1	neutral	-0.219611	1	neutral	1
sgRNA0421	SAOUHSC_00683	SAOUHSC_00683	0.164965	1	neutral	0.526768	1	neutral	1
sgRNA0422	SAOUHSC_00684	SAOUHSC_00684	0.0902119	1	neutral	-0.0443762	1	neutral	1
sgRNA0423	SAOUHSC_00685	SAOUHSC_00685	-1.91417	0.000154701	essential	-2.82504	0.00566173	essential	1
sgRNA0424	SAOUHSC_00686	SAOUHSC_00686	-0.0534083	1	neutral	-0.156204	1	neutral	1
sgRNA0425	SAOUHSC_00690	SAOUHSC_00690	0.1768	1	neutral	0.202039	1	neutral	1
sgRNA0426	SAOUHSC_00691	uppP	-0.0176039	1	neutral	-0.0749679	1	neutral	1
sgRNA0427	SAOUHSC_00692	SAOUHSC_00692	0.192398	1	neutral	0.221104	1	neutral	1
sgRNA0428	SAOUHSC_00694	mgrA	-0.248313	1	neutral	-0.545234	1	neutral	1
sgRNA0429	SAOUHSC_00695	SAOUHSC_00695	0.131076	1	neutral	-0.610904	1	neutral	1
sgRNA0430	SAOUHSC_00696	SAOUHSC_00696	0.28871	1	neutral	0.192147	1	neutral	1
sgRNA0431	SAOUHSC_00698	SAOUHSC_00698	-0.0531128	1	neutral	-0.0844254	1	neutral	1
sgRNA0432	SAOUHSC_00701	SAOUHSC_00701	0.108092	1	neutral	-0.0267852	1	neutral	1
sgRNA0433	SAOUHSC_00702	SAOUHSC_00702	0.111176	1	neutral	-0.102806	1	neutral	1
sgRNA0434	SAOUHSC_00703	norA	0.0569565	1	neutral	-0.160637	1	neutral	1
sgRNA0435	SAOUHSC_00704	SAOUHSC_00704	-0.0214499	1	neutral	0.061019	1	neutral	1
sgRNA0436	SAOUHSC_00705	ybaK	-0.123636	1	neutral	-0.0700092	1	neutral	1
sgRNA0437	SAOUHSC_00706	fruR	0.264009	1	neutral	0.0745636	1	neutral	1
sgRNA0438	SAOUHSC_00709	SAOUHSC_00709	-0.0937761	1	neutral	0.0327316	1	neutral	1
sgRNA0439	SAOUHSC_00710	nagA	0.70726	1	neutral	0.0686852	1	neutral	1
sgRNA0440	SAOUHSC_00711	SAOUHSC_00711	0.0495478	1	neutral	0.292263	1	neutral	1
sgRNA0441	SAOUHSC_00712	SAOUHSC_00712	-0.201459	1	neutral	0.219006	1	neutral	1
sgRNA0442	SAOUHSC_00713	csbB	0.154944	1	neutral	0.263877	1	neutral	1
sgRNA0443	SAOUHSC_00715	saeR	0.429036	1	neutral	-0.0186614	1	neutral	1
sgRNA0444	SAOUHSC_00716	saeQ	0.030215	1	neutral	0.343797	1	neutral	1
sgRNA0445	SAOUHSC_00717	saeP	-0.00851434	1	neutral	-0.0769435	1	neutral	1
sgRNA0446	SAOUHSC_00718	SAOUHSC_00718	0.337774	1	neutral	-0.6265	1	neutral	1
sgRNA0447	SAOUHSC_00720	queD	0.105344	1	neutral	-0.38242	1	neutral	1
sgRNA0448	SAOUHSC_00721	queC	0.0136939	1	neutral	-0.0662508	1	neutral	1
sgRNA0449	SAOUHSC_00722	pabA	0.304637	1	neutral	0.0759119	1	neutral	1
sgRNA0450	SAOUHSC_00723	pabB	-0.0152015	1	neutral	0.250997	1	neutral	1
sgRNA0451	SAOUHSC_00724	SAOUHSC_00724	0.171675	1	neutral	0.34918	1	neutral	1
sgRNA0452	SAOUHSC_00725	SAOUHSC_00725	0.160649	1	neutral	0.389106	1	neutral	1
sgRNA0453	SAOUHSC_00726	SAOUHSC_00726	0.283931	1	neutral	0.319909	1	neutral	1
sgRNA0454	SAOUHSC_00727	SAOUHSC_00727	0.500959	1	neutral	0.267981	1	neutral	1
sgRNA0455	SAOUHSC_00728	ltaS	-2.52969	5.73971e-17	essential	-2.40128	9.05217e-07	essential	1
sgRNA0456	SAOUHSC_00729	SAOUHSC_00729	-0.00692134	1	neutral	-0.284533	1	neutral	1
sgRNA0457	SAOUHSC_00731	opuBA	0.228147	1	neutral	-0.0588401	1	neutral	1
sgRNA0458	SAOUHSC_00733	hisC	-0.0674105	1	neutral	0.147382	1	neutral	1
sgRNA0459	SAOUHSC_00734	SAOUHSC_00734	0.205614	1	neutral	-0.0473855	1	neutral	1
sgRNA0460	SAOUHSC_00736	bmrU	0.088946	1	neutral	0.244966	1	neutral	1
sgRNA0461	SAOUHSC_00738	dtpT	-0.199761	1	neutral	-0.541782	1	neutral	1
sgRNA0462	SAOUHSC_00739	queF	0.059707	1	neutral	-0.0233165	1	neutral	1
sgRNA0463	SAOUHSC_00740	SAOUHSC_00740	-0.0593115	1	neutral	-0.0481648	1	neutral	1
sgRNA0464	SAOUHSC_00741	nrdI	-1.85047	2.67269e-06	essential	-2.23532	9.17344e-07	essential	1	essential
sgRNA0465	SAOUHSC_00743	nrdF	-1.51098	0.00176029	essential	-2.90883	7.79323e-08	essential	1	essential
sgRNA0466	SAOUHSC_00745	SAOUHSC_00745	0.0271679	1	neutral	-0.324347	1	neutral	1
sgRNA0467	SAOUHSC_00746	sstA	0.119622	1	neutral	0.0426146	1	neutral	1
sgRNA0468	SAOUHSC_00749	sstD	0.165078	1	neutral	0.142948	1	neutral	1
sgRNA0469	SAOUHSC_00752	murB	-4.24792	4.94662e-46	essential	-4.37921	3.38413e-12	essential	1	essential
sgRNA0470	SAOUHSC_00753	SAOUHSC_00753	0.15933	1	neutral	0.136851	1	neutral	1
sgRNA0471	SAOUHSC_00754	SAOUHSC_00754	0.012065	1	neutral	0.57497	1	neutral	1
sgRNA0472	SAOUHSC_00755	SAOUHSC_00755	0.106276	1	neutral	0.62253	1	neutral	1
sgRNA0473	SAOUHSC_00756	SAOUHSC_00756	-0.167434	1	neutral	-0.0364151	1	neutral	1
sgRNA0474	SAOUHSC_00757	pepT	0.112158	1	neutral	-0.00375589	1	neutral	1
sgRNA0475	SAOUHSC_00758	SAOUHSC_00758	0.214367	1	neutral	0.0789425	1	neutral	1
sgRNA0476	SAOUHSC_00759	SAOUHSC_00759	0.162705	1	neutral	-0.588028	1	neutral	1
sgRNA0477	SAOUHSC_00760	gdpS	-0.769109	1	neutral	-1.61622	0.0279629	essential	1
sgRNA0478	SAOUHSC_00762	tagO	0.85723	1	neutral	0.349732	1	neutral	1
sgRNA0479	SAOUHSC_00763	SAOUHSC_00763	0.135815	1	neutral	-0.236634	1	neutral	1
sgRNA0480	SAOUHSC_00764	fakB1	0.187799	1	neutral	0.471245	1	neutral	1
sgRNA0481	SAOUHSC_00765	comFA	0.0642276	1	neutral	0.14655	1	neutral	1
sgRNA0482	SAOUHSC_00766	comFC	0.18219	1	neutral	0.0786483	1	neutral	1
sgRNA0483	SAOUHSC_00767	saHPF	0.0936342	1	neutral	0.405208	1	neutral	1
sgRNA0484	SAOUHSC_00769	secA	-2.57552	6.19228e-18	essential	-2.06884	1.52822e-05	essential	1	essential
sgRNA0485	SAOUHSC_00771	prfB	-1.17234	1	neutral	-2.15592	0.00438304	essential	1	essential
sgRNA0486	SAOUHSC_00772	SAOUHSC_00772	-0.0428061	1	neutral	0.0378001	1	neutral	1
sgRNA0487	SAOUHSC_00773	SAOUHSC_00773	-0.0273271	1	neutral	-0.217181	1	neutral	1
sgRNA0488	SAOUHSC_00774	SAOUHSC_00774	0.0146182	1	neutral	0.141998	1	neutral	1
sgRNA0489	SAOUHSC_00776	uvrB	-0.0139516	1	neutral	-0.162934	1	neutral	1
sgRNA0490	SAOUHSC_00779	uvrB2	-0.41577	1	neutral	0.0862465	1	neutral	1
sgRNA0491	SAOUHSC_00781	hprK	-1.61618	1.47398e-07	essential	-3.03919	1.6599e-19	essential	1
sgRNA0492	SAOUHSC_00785	trxB	-1.00722	1	neutral	-1.09744	1	neutral	1	essential
sgRNA0493	SAOUHSC_00787	SAOUHSC_00787	-2.20587	3.52144e-38	essential	-2.70794	2.07385e-36	essential	1
sgRNA0494	SAOUHSC_00788	SAOUHSC_00788	-2.16911	1.13743e-13	essential	-2.90045	1.57883e-08	essential	1
sgRNA0495	SAOUHSC_00789	whiA	-0.35388	1	neutral	-0.439594	1	neutral	1
sgRNA0496	SAOUHSC_00790	clpP	-0.84969	1	neutral	-0.871964	1	neutral	1
sgRNA0497	SAOUHSC_00792	SAOUHSC_00792	0.0625633	1	neutral	0.065331	1	neutral	1
sgRNA0498	SAOUHSC_00793	SAOUHSC_00793	-0.36695	1	neutral	-0.554131	1	neutral	1
sgRNA0499	SAOUHSC_00794	gapR	-2.41373	3.15558e-27	essential	-2.67514	5.41136e-13	essential	1	essential
sgRNA0500	SAOUHSC_00796	pgk	-1.67598	9.79069e-06	essential	-2.56144	6.98336e-07	essential	1	essential
sgRNA0501	SAOUHSC_00797	tpiA	-3.61091	4.66033e-62	essential	-3.11013	1.12697e-12	essential	1	essential
sgRNA0502	SAOUHSC_00799	eno	-4.16711	3.23389e-08	essential	-4.76247	0.00438304	essential	1	essential
sgRNA0503	SAOUHSC_00800	SAOUHSC_00800	0.379648	1	neutral	0.133307	1	neutral	1
sgRNA0504	SAOUHSC_00801	secG	-1.37318	0.109737	neutral	-2.30346	1.14033e-05	essential	1
sgRNA0505	SAOUHSC_00802	est	-2.02141	2.78282e-06	essential	-2.95798	4.73673e-05	essential	1	essential
sgRNA0506	SAOUHSC_00805	SAOUHSC_00805	0.144999	1	neutral	-0.0800015	1	neutral	1
sgRNA0507	SAOUHSC_00807	SAOUHSC_00807	0.214195	1	neutral	0.0404596	1	neutral	1
sgRNA0508	SAOUHSC_00808	SAOUHSC_00808	-0.368987	1	neutral	0.525028	1	neutral	1
sgRNA0509	SAOUHSC_00810	SAOUHSC_00810	0.246174	1	neutral	0.171344	1	neutral	1
sgRNA0510	SAOUHSC_00811	SAOUHSC_00811	0.0183091	1	neutral	0.0972638	1	neutral	1
sgRNA0511	SAOUHSC_00812	clfA	-0.0903731	1	neutral	-0.12155	1	neutral	1
sgRNA0512	SAOUHSC_00816	emp	0.210978	1	neutral	0.367412	1	neutral	1
sgRNA0513	SAOUHSC_00817	SAOUHSC_00817	-0.00668959	1	neutral	0.323406	1	neutral	1
sgRNA0514	SAOUHSC_00818	nuc	0.00773599	1	neutral	-0.125328	1	neutral	1
sgRNA0515	SAOUHSC_00819	cspC	-0.338896	1	neutral	-0.0666331	1	neutral	1
sgRNA0516	SAOUHSC_00821	SAOUHSC_00821	0.173423	1	neutral	0.242593	1	neutral	1
sgRNA0517	SAOUHSC_00822	SAOUHSC_00822	0.0836051	1	neutral	0.0566057	1	neutral	1
sgRNA0518	SAOUHSC_00824	SAOUHSC_00824	0.433523	1	neutral	0.458209	1	neutral	1
sgRNA0519	SAOUHSC_00825	SAOUHSC_00825	0.0334187	1	neutral	0.337358	1	neutral	1
sgRNA0520	SAOUHSC_00826	SAOUHSC_00826	0.028823	1	neutral	-0.195904	1	neutral	1
sgRNA0521	SAOUHSC_00827	SAOUHSC_00827	0.0358853	1	neutral	-0.038069	1	neutral	1
sgRNA0522	SAOUHSC_00828	SAOUHSC_00828	0.14238	1	neutral	0.178213	1	neutral	1
sgRNA0523	SAOUHSC_00830	SAOUHSC_00830	0.116406	1	neutral	0.173001	1	neutral	1
sgRNA0524	SAOUHSC_00831	ohrA	0.147867	1	neutral	0.0508519	1	neutral	1
sgRNA0525	SAOUHSC_00832	aroD	0.360101	1	neutral	0.544421	1	neutral	1
sgRNA0526	SAOUHSC_00833	SAOUHSC_00833	-0.111031	1	neutral	-0.0324995	1	neutral	1
sgRNA0527	SAOUHSC_00834	SAOUHSC_00834	0.194414	1	neutral	0.262483	1	neutral	1
sgRNA0528	SAOUHSC_00835	SAOUHSC_00835	0.468298	1	neutral	0.392238	1	neutral	1
sgRNA0529	SAOUHSC_00836	gcvH	-0.418744	1	neutral	-0.465809	1	neutral	1
sgRNA0530	SAOUHSC_00840	SAOUHSC_00840	0.0661335	1	neutral	0.137378	1	neutral	1
sgRNA0531	SAOUHSC_00842	metN1	-0.445552	1	neutral	0.102872	1	neutral	1
sgRNA0532	SAOUHSC_00846	SAOUHSC_00846	0.116362	1	neutral	-0.240804	1	neutral	1
sgRNA0533	SAOUHSC_00847	sufC	-2.27804	2.45644e-10	essential	-2.29447	3.74769e-05	essential	1	essential
sgRNA0534	SAOUHSC_00849	sufS	-1.45473	0.00533207	essential	-2.05594	0.000968582	essential	1	essential
sgRNA0535	SAOUHSC_00851	sufB	-1.23451	0.906248	neutral	-2.07817	0.000294803	essential	1	essential
sgRNA0536	SAOUHSC_00853	SAOUHSC_00853	0.0613526	1	neutral	0.0191565	1	neutral	1
sgRNA0537	SAOUHSC_00854	SAOUHSC_00854	-0.0285803	1	neutral	0.259618	1	neutral	1
sgRNA0538	SAOUHSC_00857	SAOUHSC_00857	0.350147	1	neutral	0.0170354	1	neutral	1
sgRNA0539	SAOUHSC_00858	SAOUHSC_00858	-0.0807439	1	neutral	0.156354	1	neutral	1
sgRNA0540	SAOUHSC_00861	lipA	-2.16446	0.0586916	neutral	-0.0468691	1	neutral	1
sgRNA0541	SAOUHSC_00862	SAOUHSC_00862	0.174837	1	neutral	-0.167178	1	neutral	1
sgRNA0542	SAOUHSC_00863	SAOUHSC_00863	-0.183198	1	neutral	-0.0935741	1	neutral	1
sgRNA0543	SAOUHSC_00864	SAOUHSC_00864	-0.275993	1	neutral	0.345755	1	neutral	1
sgRNA0544	SAOUHSC_00866	SAOUHSC_00866	0.141494	1	neutral	0.241981	1	neutral	1
sgRNA0545	SAOUHSC_00867	SAOUHSC_00867	0.541971	1	neutral	-1.54438	0.78901	neutral	1	essential
sgRNA0546	SAOUHSC_00873	nifU	-0.433757	1	neutral	-0.88762	1	neutral	1
sgRNA0547	SAOUHSC_00874	SAOUHSC_00874	0.263263	1	neutral	0.266031	1	neutral	1
sgRNA0548	SAOUHSC_00875	SAOUHSC_00875	-0.0640164	1	neutral	0.395509	1	neutral	1
sgRNA0549	SAOUHSC_00876	SAOUHSC_00876	-1.21265	0.84175	neutral	-1.62236	0.029034	essential	1
sgRNA0550	SAOUHSC_00878	ndh2	-1.28097	0.558203	neutral	-1.00622	1	neutral	1
sgRNA0551	SAOUHSC_00879	ampA	0.0578189	1	neutral	0.10341	1	neutral	1
sgRNA0552	SAOUHSC_00880	SAOUHSC_00880	-0.123003	1	neutral	-0.123653	1	neutral	1
sgRNA0553	SAOUHSC_00882	SAOUHSC_00882	-0.326763	1	neutral	-0.0735257	1	neutral	1
sgRNA0554	SAOUHSC_00889	mnhA	-2.18694	7.97751e-15	essential	-2.32581	7.85068e-06	essential	1
sgRNA0555	SAOUHSC_00890	kapB	0.168802	1	neutral	0.18642	1	neutral	1
sgRNA0556	SAOUHSC_00891	ppiB	0.0232829	1	neutral	-0.156072	1	neutral	1
sgRNA0557	SAOUHSC_00892	SAOUHSC_00892	-1.21401	0.980472	neutral	-1.86865	4.30564e-05	essential	1
sgRNA0558	SAOUHSC_00893	SAOUHSC_00893	0.0534189	1	neutral	0.202457	1	neutral	1
sgRNA0559	SAOUHSC_00894	rocD	0.0598102	1	neutral	0.167376	1	neutral	1
sgRNA0560	SAOUHSC_00895	gudB	0.0726466	1	neutral	0.198331	1	neutral	1
sgRNA0561	SAOUHSC_00896	SAOUHSC_00896	0.0676227	1	neutral	-0.140893	1	neutral	1
sgRNA0562	SAOUHSC_00897	glpQ	-0.0351395	1	neutral	0.18231	1	neutral	1
sgRNA0563	SAOUHSC_00899	argG	-0.0199691	1	neutral	-0.122487	1	neutral	1
sgRNA0564	SAOUHSC_00900	pgi	-4.18263	0.00447857	essential	-3.40215	0.368129	neutral	1	essential
sgRNA0565	SAOUHSC_00901	SAOUHSC_00901	0.0622627	1	neutral	0.0395155	1	neutral	1
sgRNA0566	SAOUHSC_00903	spsB	0.107789	1	neutral	-0.560968	1	neutral	1
sgRNA0567	SAOUHSC_00904	addB	-1.30627	0.0630094	neutral	-3.20605	1.07873e-10	essential	1
sgRNA0568	SAOUHSC_00906	SAOUHSC_00906	-0.636369	1	neutral	-1.61426	0.0928222	neutral	1
sgRNA0569	SAOUHSC_00907	SAOUHSC_00907	-0.0721651	1	neutral	0.0929717	1	neutral	1
sgRNA0570	SAOUHSC_00909	SAOUHSC_00909	0.191197	1	neutral	-0.0159416	1	neutral	1
sgRNA0571	SAOUHSC_00910	sufT	-0.455278	1	neutral	0.000847219	1	neutral	1
sgRNA0572	SAOUHSC_00911	SAOUHSC_00911	0.19475	1	neutral	0.290239	1	neutral	1
sgRNA0573	SAOUHSC_00912	clpB	0.050162	1	neutral	0.00419857	1	neutral	1
sgRNA0574	SAOUHSC_00913	SAOUHSC_00913	0.0885171	1	neutral	-0.0699439	1	neutral	1
sgRNA0575	SAOUHSC_00914	SAOUHSC_00914	0.0140334	1	neutral	0.0730343	1	neutral	1
sgRNA0576	SAOUHSC_00915	SAOUHSC_00915	-0.0129261	1	neutral	0.310487	1	neutral	1
sgRNA0577	SAOUHSC_00916	SAOUHSC_00916	-0.00363887	1	neutral	-0.210683	1	neutral	1
sgRNA0578	SAOUHSC_00917	SAOUHSC_00917	-0.0820005	1	neutral	0.200421	1	neutral	1
sgRNA0579	SAOUHSC_00918	SAOUHSC_00918	0.075225	1	neutral	-0.00977975	1	neutral	1
sgRNA0580	SAOUHSC_00919	SAOUHSC_00919	-0.0802477	1	neutral	0.0191658	1	neutral	1
sgRNA0581	SAOUHSC_00920	fabH	-0.612951	1	neutral	-1.81718	0.000234438	essential	1
sgRNA0582	SAOUHSC_00921	fabF	-0.954543	1	neutral	-1.88736	0.518507	neutral	1	essential
sgRNA0583	SAOUHSC_00922	SAOUHSC_00922	-0.0986191	1	neutral	0.0541359	1	neutral	1
sgRNA0584	SAOUHSC_00923	opp-3B	-0.0175673	1	neutral	0.0521548	1	neutral	1
sgRNA0585	SAOUHSC_00928	opp-4A	0.0878274	1	neutral	0.015099	1	neutral	1
sgRNA0586	SAOUHSC_00929	opp-4D	-0.0889432	1	neutral	0.245711	1	neutral	1
sgRNA0587	SAOUHSC_00930	opp-4F	0.149008	1	neutral	0.257424	1	neutral	1
sgRNA0588	SAOUHSC_00931	opp-4B	0.0292254	1	neutral	0.363767	1	neutral	1
sgRNA0589	SAOUHSC_00932	opp-4C	0.0627425	1	neutral	0.209631	1	neutral	1
sgRNA0590	SAOUHSC_00933	trpS	-2.77978	7.61543e-26	essential	-2.56352	1.67162e-06	essential	1	essential
sgRNA0591	SAOUHSC_00934	spxA	-1.94742	5.38593e-17	essential	-2.63355	5.36023e-12	essential	1
sgRNA0592	SAOUHSC_00935	trfA	0.164725	1	neutral	0.224686	1	neutral	1
sgRNA0593	SAOUHSC_00936	trfB	0.954431	1	neutral	-0.0627209	1	neutral	1
sgRNA0594	SAOUHSC_00937	pepF	0.0553005	1	neutral	-0.0948021	1	neutral	1
sgRNA0595	SAOUHSC_00939	SAOUHSC_00939	0.210559	1	neutral	-0.190473	1	neutral	1
sgRNA0596	SAOUHSC_00940	SAOUHSC_00940	-0.0835573	1	neutral	-0.272687	1	neutral	1
sgRNA0597	SAOUHSC_00941	SAOUHSC_00941	-3.5939	5.2374e-40	essential	-4.30006	8.47963e-11	essential	1	essential
sgRNA0598	SAOUHSC_00947	fabI	-4.15171	3.21851e-35	essential	-4.77971	6.14823e-10	essential	1	essential
sgRNA0599	SAOUHSC_00948	cozEa	-0.212923	1	neutral	0.221439	1	neutral	1
sgRNA0600	SAOUHSC_00949	SAOUHSC_00949	0.148988	1	neutral	0.157434	1	neutral	1
sgRNA0601	SAOUHSC_00950	SAOUHSC_00950	0.00369045	1	neutral	0.158517	1	neutral	1
sgRNA0602	SAOUHSC_00951	SAOUHSC_00951	-0.00969719	1	neutral	0.00817508	1	neutral	1
sgRNA0603	SAOUHSC_00953	ugtP	-1.23399	0.757878	neutral	-1.68228	0.0040577	essential	1
sgRNA0604	SAOUHSC_00954	murE	-4.54436	8.19757e-125	essential	-4.53357	9.51567e-47	essential	1
sgRNA0605	SAOUHSC_00957	SAOUHSC_00957	0.0720632	1	neutral	-0.0894498	1	neutral	1
sgRNA0606	SAOUHSC_00958	htrA	0.15647	1	neutral	0.164259	1	neutral	1
sgRNA0607	SAOUHSC_00960	SAOUHSC_00960	0.0197059	1	neutral	-0.688719	1	neutral	1
sgRNA0608	SAOUHSC_00961	comK1	0.0883904	1	neutral	-0.0867097	1	neutral	1
sgRNA0609	SAOUHSC_00963	lplA1	0.397896	1	neutral	-1.58413	1	neutral	1
sgRNA0610	SAOUHSC_00964	SAOUHSC_00964	-0.95123	1	neutral	-0.230971	1	neutral	1
sgRNA0611	SAOUHSC_00967	SAOUHSC_00967	0.321199	1	neutral	0.123129	1	neutral	1
sgRNA0612	SAOUHSC_00968	SAOUHSC_00968	-0.120855	1	neutral	0.0247696	1	neutral	1
sgRNA0613	SAOUHSC_00971	SAOUHSC_00971	0.0139853	1	neutral	0.0638588	1	neutral	1
sgRNA0614	SAOUHSC_00972	SAOUHSC_00972	0.204374	1	neutral	0.415452	1	neutral	1
sgRNA0615	SAOUHSC_00975	SAOUHSC_00975	-0.0940655	1	neutral	0.104407	1	neutral	1
sgRNA0616	SAOUHSC_00976	SAOUHSC_00976	0.153726	1	neutral	0.145843	1	neutral	1
sgRNA0617	SAOUHSC_00977	SAOUHSC_00977	-0.142513	1	neutral	0.139286	1	neutral	1
sgRNA0618	SAOUHSC_00978	SAOUHSC_00978	-0.0900619	1	neutral	0.230011	1	neutral	1
sgRNA0619	SAOUHSC_00979	SAOUHSC_00979	0.33808	1	neutral	0.582566	1	neutral	1
sgRNA0620	SAOUHSC_00980	menA	-0.331172	1	neutral	-1.6382	0.0336192	essential	1	essential
sgRNA0621	SAOUHSC_00986	sspC	0.0641793	1	neutral	0.400484	1	neutral	1
sgRNA0622	SAOUHSC_00987	sspB	0.122011	1	neutral	0.0114274	1	neutral	1
sgRNA0623	SAOUHSC_00988	sspA	0.183008	1	neutral	-0.0989122	1	neutral	1
sgRNA0624	SAOUHSC_00989	patA	0.0679744	1	neutral	0.199077	1	neutral	1
sgRNA0625	SAOUHSC_00991	SAOUHSC_00991	0.139524	1	neutral	0.260248	1	neutral	1
sgRNA0626	SAOUHSC_00992	SAOUHSC_00992	0.0722573	1	neutral	0.212669	1	neutral	1
sgRNA0627	SAOUHSC_00993	SAOUHSC_00993	0.160063	1	neutral	0.117205	1	neutral	1
sgRNA0628	SAOUHSC_00994	atl	-0.0361915	1	neutral	0.128251	1	neutral	1
sgRNA0629	SAOUHSC_00995	SAOUHSC_00995	-1.52232	0.702221	neutral	-0.0173956	1	neutral	1
sgRNA0630	SAOUHSC_00996	SAOUHSC_00996	-0.134228	1	neutral	-0.411789	1	neutral	1
sgRNA0631	SAOUHSC_00997	SAOUHSC_00997	0.366409	1	neutral	0.184244	1	neutral	1
sgRNA0632	SAOUHSC_00998	fmtA	0.759882	1	neutral	0.051671	1	neutral	1
sgRNA0633	SAOUHSC_01002	qoxA	-0.931162	1	neutral	-0.361475	1	neutral	1
sgRNA0634	SAOUHSC_01003	SAOUHSC_01003	-0.0359972	1	neutral	0.253552	1	neutral	1
sgRNA0635	SAOUHSC_01005	SAOUHSC_01005	0.137744	1	neutral	-0.320503	1	neutral	1
sgRNA0636	SAOUHSC_01007	folD	-0.410254	1	neutral	-0.427548	1	neutral	1
sgRNA0637	SAOUHSC_01008	purE	0.0285177	1	neutral	0.101651	1	neutral	1
sgRNA0638	SAOUHSC_01022	thiV	-0.313992	1	neutral	-0.583661	1	neutral	1
sgRNA0639	SAOUHSC_01023	SAOUHSC_01023	-0.12658	1	neutral	0.567262	1	neutral	1
sgRNA0640	SAOUHSC_01025	SAOUHSC_01025	-0.202793	1	neutral	-0.163366	1	neutral	1
sgRNA0641	SAOUHSC_01026	SAOUHSC_01026	0.123476	1	neutral	-0.0342929	1	neutral	1
sgRNA0642	SAOUHSC_01027	SAOUHSC_01027	0.111854	1	neutral	-0.076364	1	neutral	1
sgRNA0643	SAOUHSC_01028	ptsH	-1.25782	0.113188	neutral	-1.42615	0.0499077	essential	1
sgRNA0644	SAOUHSC_01030	SAOUHSC_01030	0.0132269	1	neutral	0.0498631	1	neutral	1
sgRNA0645	SAOUHSC_01031	cydA	0.190385	1	neutral	-0.128723	1	neutral	1
sgRNA0646	SAOUHSC_01034	trkA	-0.0631364	1	neutral	0.196278	1	neutral	1
sgRNA0647	SAOUHSC_01037	SAOUHSC_01037	-2.34715	4.43359e-11	essential	-3.5244	1.05707e-05	essential	1	essential
sgRNA0648	SAOUHSC_01038	def	-0.41553	1	neutral	-0.810289	1	neutral	1
sgRNA0649	SAOUHSC_01039	SAOUHSC_01039	-0.115192	1	neutral	-1.39721	1	neutral	1
sgRNA0650	SAOUHSC_01040	pdhA	-3.36162	5.24674e-13	essential	-2.42941	0.0353454	essential	1
sgRNA0651	SAOUHSC_01044	SAOUHSC_01044	0.181587	1	neutral	0.261309	1	neutral	1
sgRNA0652	SAOUHSC_01045	SAOUHSC_01045	0.373847	1	neutral	-0.164004	1	neutral	1
sgRNA0653	SAOUHSC_01050	SAOUHSC_01050	0.0956069	1	neutral	-0.682346	1	neutral	1
sgRNA0654	SAOUHSC_01051	SAOUHSC_01051	-0.0458771	1	neutral	-0.00680352	1	neutral	1
sgRNA0655	SAOUHSC_01053	mntH	0.0178684	1	neutral	-0.137228	1	neutral	1
sgRNA0656	SAOUHSC_01054	SAOUHSC_01054	-0.00398828	1	neutral	0.0203063	1	neutral	1
sgRNA0657	SAOUHSC_01055	imp	0.0639977	1	neutral	0.196264	1	neutral	1
sgRNA0658	SAOUHSC_01057	SAOUHSC_01057	0.176145	1	neutral	0.152177	1	neutral	1
sgRNA0659	SAOUHSC_01058	typA	-0.764194	1	neutral	-1.3091	0.678539	neutral	1
sgRNA0660	SAOUHSC_01061	SAOUHSC_01061	0.215475	1	neutral	-0.0261832	1	neutral	1
sgRNA0661	SAOUHSC_01062	SAOUHSC_01062	1.55892			0.113093
sgRNA0662	SAOUHSC_01063	ftsW	-4.28324	1.17664e-125	essential	-4.32901	7.97136e-49	essential	1	essential
sgRNA0663	SAOUHSC_01064	pycA	0.149325	1	neutral	0.0734847	1	neutral	1
sgRNA0664	SAOUHSC_01065	ctaA	-0.308272	1	neutral	-0.0208793	1	neutral	1
sgRNA0665	SAOUHSC_01066	ctaB	-0.513742	1	neutral	-0.242963	1	neutral	1
sgRNA0666	SAOUHSC_01068	SAOUHSC_01068	0.035941	1	neutral	0.155652	1	neutral	1
sgRNA0667	SAOUHSC_01069	SAOUHSC_01069	0.191336	1	neutral	-0.357509	1	neutral	1
sgRNA0668	SAOUHSC_01071	SAOUHSC_01071	0.136962	1	neutral	0.0125084	1	neutral	1
sgRNA0669	SAOUHSC_01072	SAOUHSC_01072	0.00784357	1	neutral	0.0687947	1	neutral	1
sgRNA0670	SAOUHSC_01073	SAOUHSC_01073	-0.0852223	1	neutral	-0.00967894	1	neutral	1
sgRNA0671	SAOUHSC_01074	rsmD	-0.231569	1	neutral	-0.155066	1	neutral	1	essential
sgRNA0672	SAOUHSC_01076	SAOUHSC_01076	0.106127	1	neutral	0.219604	1	neutral	1
sgRNA0673	SAOUHSC_01077	SAOUHSC_01077	-1.12674	1	neutral	-1.83848	0.00185038	essential	1
sgRNA0674	SAOUHSC_01079	isdB	-0.0774944	1	neutral	0.375957	1	neutral	1
sgRNA0675	SAOUHSC_01081	isdA	0.00725877	1	neutral	-0.144152	1	neutral	1
sgRNA0676	SAOUHSC_01082	isdC	0.104661	1	neutral	0.24891	1	neutral	1
sgRNA0677	SAOUHSC_01087	SAOUHSC_01087	-0.251819	1	neutral	0.19277	1	neutral	1
sgRNA0678	SAOUHSC_01091	SAOUHSC_01091	-0.302275	1	neutral	-0.26237	1	neutral	1
sgRNA0679	SAOUHSC_01092	pheS	-2.93899	1.42984e-11	essential	-3.25219	1.01298e-06	essential	1	essential
sgRNA0680	SAOUHSC_01095	rnhC	-0.0558078	1	neutral	-0.0369626	1	neutral	1
sgRNA0681	SAOUHSC_01096	zapA	-0.369183	1	neutral	-0.772372	1	neutral	1
sgRNA0682	SAOUHSC_01100	trxA	-2.03062	2.67247e-08	essential	-2.51847	1.49687e-05	essential	1
sgRNA0683	SAOUHSC_01101	SAOUHSC_01101	0.134352	1	neutral	0.195295	1	neutral	1
sgRNA0684	SAOUHSC_01102	uvrC	-0.00688089	1	neutral	-0.166067	1	neutral	1
sgRNA0685	SAOUHSC_01103	sdhC	-0.186991	1	neutral	-0.637185	1	neutral	1
sgRNA0686	SAOUHSC_01106	murI	-2.34049	1.4038e-05	essential	-2.02434	0.208664	neutral	1
sgRNA0687	SAOUHSC_01109	SAOUHSC_01109	0.124111	1	neutral	0.069411	1	neutral	1
sgRNA0688	SAOUHSC_01110	ecb	-0.348617	1	neutral	-0.845489	1	neutral	1
sgRNA0689	SAOUHSC_01111	SAOUHSC_01111	0.0537736	1	neutral	-0.10759	1	neutral	1
sgRNA0690	SAOUHSC_01112	flr	0.0201429	1	neutral	0.043059	1	neutral	1
sgRNA0691	SAOUHSC_01113	SAOUHSC_01113	0.0976843	1	neutral	0.194117	1	neutral	1
sgRNA0692	SAOUHSC_01114	efb	0.00722889	1	neutral	0.0747226	1	neutral	1
sgRNA0693	SAOUHSC_01115	scc	0.129419	1	neutral	-0.066731	1	neutral	1
sgRNA0694	SAOUHSC_01119	SAOUHSC_01119	0.139242	1	neutral	0.0724373	1	neutral	1
sgRNA0695	SAOUHSC_01121	hla	-0.00178238	1	neutral	0.19852	1	neutral	1
sgRNA0696	SAOUHSC_01122	SAOUHSC_01122	0.00770855	1	neutral	-0.0595252	1	neutral	1
sgRNA0697	SAOUHSC_01124	ssl12	0.10167	1	neutral	0.240189	1	neutral	1
sgRNA0698	SAOUHSC_01125	ssl13	0.270322	1	neutral	0.000402121	1	neutral	1
sgRNA0699	SAOUHSC_01127	ssl14	0.128144	1	neutral	0.235193	1	neutral	1
sgRNA0700	SAOUHSC_01128	argF	0.0784777	1	neutral	-0.0441527	1	neutral	1
sgRNA0701	SAOUHSC_01129	arcC1	0.389083	1	neutral	-0.0124508	1	neutral	1
sgRNA0702	SAOUHSC_01130	SAOUHSC_01130	-0.00305445	1	neutral	0.103535	1	neutral	1
sgRNA0703	SAOUHSC_01131	SAOUHSC_01131	0.231022	1	neutral	0.0948466	1	neutral	1
sgRNA0704	SAOUHSC_01133	eta	0.0193586	1	neutral	-0.000496016	1	neutral	1
sgRNA0705	SAOUHSC_01134	SAOUHSC_01134	0.111662	1	neutral	0.0143774	1	neutral	1
sgRNA0706	SAOUHSC_01135	psmB1	0.0786263	1	neutral	0.435555	1	neutral	1
sgRNA0707	SAOUHSC_01137	SAOUHSC_01137	0.0134708	1	neutral	0.094839	1	neutral	1
sgRNA0708	SAOUHSC_01138	SAOUHSC_01138	0.0205017	1	neutral	0.0429012	1	neutral	1
sgRNA0709	SAOUHSC_01139	bshC	-0.0539932	1	neutral	0.0131421	1	neutral	1
sgRNA0710	SAOUHSC_01140	SAOUHSC_01140	0.10601	1	neutral	0.0135277	1	neutral	1
sgRNA0711	SAOUHSC_01141	bshC	0.0480953	1	neutral	-0.0549789	1	neutral	1
sgRNA0712	SAOUHSC_01142	mraZ	-3.05385	1.62108e-32	essential	-2.71747	4.70522e-08	essential	1	essential
sgRNA0713	SAOUHSC_01146	mraY	-2.98283	5.07962e-18	essential	-5.14414	1.21555e-05	essential	1	essential
sgRNA0714	SAOUHSC_01149	ftsA	-4.33675	5.91566e-79	essential	-3.96713	5.58467e-22	essential	1	essential
sgRNA0715	SAOUHSC_01152	SAOUHSC_01152	0.321434	1	neutral	-0.336549	1	neutral	1
sgRNA0716	SAOUHSC_01154	sepF	-1.92209	2.48078e-12	essential	-3.58642	2.14517e-17	essential	1
sgRNA0717	SAOUHSC_01158	SAOUHSC_01158	-4.61853	2.87103e-39	essential	-5.7268	2.79483e-09	essential	1
sgRNA0718	SAOUHSC_01159	ileS	-3.93347	3.26237e-30	essential	-3.2584	1.36682e-16	essential	1	essential
sgRNA0719	SAOUHSC_01160	SAOUHSC_01160	0.124031	1	neutral	0.422218	1	neutral	1
sgRNA0720	SAOUHSC_01162	lspA	-0.525112	1	neutral	-0.881989	1	neutral	1
sgRNA0721	SAOUHSC_01164	pyrR	-0.312507	1	neutral	-0.628914	1	neutral	1
sgRNA0722	SAOUHSC_01165	pyrP	-0.616018	1	neutral	-0.575994	1	neutral	1
sgRNA0723	SAOUHSC_01171	pyrF	-0.220201	1	neutral	0.0572609	1	neutral	1
sgRNA0724	SAOUHSC_01173	SAOUHSC_01173	-0.228316	1	neutral	0.19015	1	neutral	1
sgRNA0725	SAOUHSC_01174	SAOUHSC_01174	0.176261	1	neutral	0.181616	1	neutral	1
sgRNA0726	SAOUHSC_01175	SAOUHSC_01175	-0.764862	1	neutral	-0.269806	1	neutral	1
sgRNA0727	SAOUHSC_01176	gmk	-3.04588	2.11882e-41	essential	-2.71938	2.07478e-11	essential	1
sgRNA0728	SAOUHSC_01178	coaBC	-3.20262	8.66563e-43	essential	-3.74247	6.32333e-36	essential	1	essential
sgRNA0729	SAOUHSC_01180	SAOUHSC_01180	0.0891428	1	neutral	0.256922	1	neutral	1
sgRNA0730	SAOUHSC_01181	SAOUHSC_01181	-0.0993696	1	neutral	-0.111311	1	neutral	1
sgRNA0731	SAOUHSC_01182	def2	-2.01196	6.43597e-20	essential	-2.71971	5.93358e-15	essential	1	essential
sgRNA0732	SAOUHSC_01188	rsgA	-2.49884	0.0565443	neutral	-3.54481	0.134309	neutral	1	essential
sgRNA0733	SAOUHSC_01191	rpmB	-0.247972	1	neutral	-0.15833	1	neutral	1
sgRNA0734	SAOUHSC_01192	SAOUHSC_01192	-0.880538	1	neutral	-2.82988	0.192221	neutral	1
sgRNA0735	SAOUHSC_01194	recG	-0.0306512	1	neutral	-0.325039	1	neutral	1
sgRNA0736	SAOUHSC_01196	fapR	-2.09765	8.23729e-08	essential	-3.00344	2.41345e-07	essential	1	essential
sgRNA0737	SAOUHSC_01200	SAOUHSC_01200	-0.822679	1	neutral	-0.864122	1	neutral	1
sgRNA0738	SAOUHSC_01201	acpP	-3.37718	2.60198e-42	essential	-2.89319	1.72066e-09	essential	1	essential
sgRNA0739	SAOUHSC_01203	rnc	-2.85157	1.04771e-24	essential	-3.18845	5.16198e-15	essential	1
sgRNA0740	SAOUHSC_01204	smc	-3.25904	1.04277e-49	essential	-3.97764	1.45796e-18	essential	1	essential
sgRNA0741	SAOUHSC_01208	rpsP	-2.7072	1.30801e-38	essential	-2.55727	2.39414e-13	essential	1
sgRNA0742	SAOUHSC_01209	rimM	-2.66074	8.11825e-21	essential	-3.24938	1.85332e-11	essential	1	essential
sgRNA0743	SAOUHSC_01211	rplS	-3.83543	1.28043e-58	essential	-3.32669	1.86014e-15	essential	1
sgRNA0744	SAOUHSC_01212	SAOUHSC_01212	0.133567	1	neutral	-0.101869	1	neutral	1
sgRNA0745	SAOUHSC_01213	SAOUHSC_01213	0.0964455	1	neutral	-0.0494022	1	neutral	1
sgRNA0746	SAOUHSC_01214	rbgA	-1.37514	0.0639569	neutral	-1.47927	0.198298	neutral	1
sgRNA0747	SAOUHSC_01216	sucC	0.0348385	1	neutral	-0.28579	1	neutral	1
sgRNA0748	SAOUHSC_01219	lytN	-0.00740436	1	neutral	-0.0572983	1	neutral	1
sgRNA0749	SAOUHSC_01220	fmhC	0.100632	1	neutral	-0.110398	1	neutral	1
sgRNA0750	SAOUHSC_01221	dprA	0.05398	1	neutral	0.0705116	1	neutral	1
sgRNA0751	SAOUHSC_01222	topA	-0.468996	1	neutral	-1.05007	1	neutral	1	essential
sgRNA0752	SAOUHSC_01223	gid	-0.334142	1	neutral	-0.684251	1	neutral	1
sgRNA0753	SAOUHSC_01224	xerC	-1.8692	4.0096e-09	essential	-2.59437	1.27346e-10	essential	1
sgRNA0754	SAOUHSC_01232	rpsB	-3.21072	1.37637e-25	essential	-3.09075	3.16561e-08	essential	1	essential
sgRNA0755	SAOUHSC_01235	pyrH	-3.3058	3.89392e-43	essential	-4.05497	6.05665e-15	essential	1	essential
sgRNA0756	SAOUHSC_01237	uppS	-2.42012	6.20592e-08	essential	-2.03277	0.0507952	neutral	1	essential
sgRNA0757	SAOUHSC_01239	rasP	-2.80204	1.68411e-40	essential	-2.96368	1.51756e-14	essential	1	essential
sgRNA0758	SAOUHSC_01241	polC	-3.32149	1.90417e-53	essential	-2.9975	3.43688e-13	essential	1	essential
sgRNA0759	SAOUHSC_01242	rimP	0.889519			-2.15373				essential
sgRNA0760	SAOUHSC_01247	rbfA	-0.0432705	1	neutral	-0.959301	1	neutral	1
sgRNA0761	SAOUHSC_01248	truB	-0.196738	1	neutral	-0.203986	1	neutral	1
sgRNA0762	SAOUHSC_01249	ribC	-3.14256	5.18872e-55	essential	-3.03354	1.97954e-17	essential	1	essential
sgRNA0763	SAOUHSC_01250	rpsO	-2.12214	7.95922e-17	essential	-2.04297	2.75943e-05	essential	1
sgRNA0764	SAOUHSC_01251	pnpA	-1.00094	1	neutral	-1.30345	0.780381	neutral	1
sgRNA0765	SAOUHSC_01252	rnjB	-1.04898	1	neutral	-2.71666	8.77945e-08	essential	1	essential
sgRNA0766	SAOUHSC_01254	SAOUHSC_01254	-0.234728	1	neutral	-0.440244	1	neutral	1
sgRNA0767	SAOUHSC_01255	SAOUHSC_01255	-0.0113038	1	neutral	-0.342975	1	neutral	1
sgRNA0768	SAOUHSC_01258	SAOUHSC_01258	-1.2343	0.611806	neutral	-2.62517	1.46914e-08	essential	1	essential
sgRNA0769	SAOUHSC_01261	cinA	0.203312	1	neutral	0.0692834	1	neutral	1
sgRNA0770	SAOUHSC_01262	recA	-1.18276	1	neutral	-2.1845	2.69576e-05	essential	1
sgRNA0771	SAOUHSC_01263	rny/cvfA	-0.61367	1	neutral	-1.46097	0.685461	neutral	1
sgRNA0772	SAOUHSC_01264	SAOUHSC_01264	-0.0302177	1	neutral	0.229734	1	neutral	1
sgRNA0773	SAOUHSC_01265	SAOUHSC_01265	-0.640326	1	neutral	-0.290302	1	neutral	1
sgRNA0774	SAOUHSC_01266	SAOUHSC_01266	-0.591914	1	neutral	-0.805527	1	neutral	1
sgRNA0775	SAOUHSC_01268	SAOUHSC_01268	0.232861	1	neutral	-0.836648	1	neutral	1
sgRNA0776	SAOUHSC_01269	miaB	-0.165081	1	neutral	-0.295082	1	neutral	1
sgRNA0777	SAOUHSC_01272	mutS	-0.139207	1	neutral	0.015847	1	neutral	1
sgRNA0778	SAOUHSC_01273	mutL	0.0946625	1	neutral	0.0795961	1	neutral	1
sgRNA0779	SAOUHSC_01274	glpP	0.0718987	1	neutral	0.372365	1	neutral	1
sgRNA0780	SAOUHSC_01275	glpF	0.0809596	1	neutral	0.0690541	1	neutral	1
sgRNA0781	SAOUHSC_01276	glpK	-0.112704	1	neutral	1.09531	1	neutral	1
sgRNA0782	SAOUHSC_01278	glpD	0.355806	1	neutral	0.435258	1	neutral	1
sgRNA0783	SAOUHSC_01279	SAOUHSC_01279	-0.0704348	1	neutral	-0.076422	1	neutral	1
sgRNA0784	SAOUHSC_01282	bsaA	-0.138412	1	neutral	-0.279266	1	neutral	1
sgRNA0785	SAOUHSC_01283	hflX	-0.120119	1	neutral	-0.780843	1	neutral	1
sgRNA0786	SAOUHSC_01285	glnR	-3.25741	7.94573e-42	essential	-4.20352	5.27471e-12	essential	1	essential
sgRNA0787	SAOUHSC_01288	SAOUHSC_01288	-0.0131193	1	neutral	0.342942	1	neutral	1
sgRNA0788	SAOUHSC_01289	SAOUHSC_01289	0.0873166	1	neutral	0.234464	1	neutral	1
sgRNA0789	SAOUHSC_01290	SAOUHSC_01290	0.0865115	1	neutral	0.205911	1	neutral	1
sgRNA0790	SAOUHSC_01292	SAOUHSC_01292	-0.098113	1	neutral	0.37656	1	neutral	1
sgRNA0791	SAOUHSC_01293	SAOUHSC_01293	0.0446805	1	neutral	0.033883	1	neutral	1
sgRNA0792	SAOUHSC_01295	SAOUHSC_01295	0.0847613	1	neutral	0.108297	1	neutral	1
sgRNA0793	SAOUHSC_01296	SAOUHSC_01296	0.113994	1	neutral	0.0243391	1	neutral	1
sgRNA0794	SAOUHSC_01297	SAOUHSC_01297	0.0476152	1	neutral	0.133608	1	neutral	1
sgRNA0795	SAOUHSC_01298	SAOUHSC_01298	-0.566209	1	neutral	0.143741	1	neutral	1
sgRNA0796	SAOUHSC_01300	SAOUHSC_01300	0.189548	1	neutral	0.898353	1	neutral	1
sgRNA0797	SAOUHSC_01303	SAOUHSC_01303	0.169776	1	neutral	-0.038956	1	neutral	1
sgRNA0798	SAOUHSC_01307	SAOUHSC_01307	0.220994	1	neutral	0.176504	1	neutral	1
sgRNA0799	SAOUHSC_01309	SAOUHSC_01309	0.176111	1	neutral	0.0426031	1	neutral	1
sgRNA0800	SAOUHSC_01310	cls1	0.0578858	1	neutral	0.0815196	1	neutral	1
sgRNA0801	SAOUHSC_01311	SAOUHSC_01311	0.187486	1	neutral	0.245653	1	neutral	1
sgRNA0802	SAOUHSC_01312	SAOUHSC_01312	0.0359568	1	neutral	-0.475554	1	neutral	1
sgRNA0803	SAOUHSC_01313	SAOUHSC_01313	-0.250357	1	neutral	0.307574	1	neutral	1
sgRNA0804	SAOUHSC_01315	SAOUHSC_01315	-0.0152466	1	neutral	-0.02256	1	neutral	1
sgRNA0805	SAOUHSC_01316	nuc2	0.108244	1	neutral	-0.155488	1	neutral	1
sgRNA0806	SAOUHSC_01317	SAOUHSC_01317	0.139597	1	neutral	0.00699999	1	neutral	1
sgRNA0807	SAOUHSC_01318	SAOUHSC_01318	0.0770435	1	neutral	0.351041	1	neutral	1
sgRNA0808	SAOUHSC_01319	thrD	0.0637104	1	neutral	0.248866	1	neutral	1
sgRNA0809	SAOUHSC_01320	hom	-0.024187	1	neutral	-0.00406597	1	neutral	1
sgRNA0810	SAOUHSC_01323	SAOUHSC_01323	-0.56594	1	neutral	-0.0952499	1	neutral	1
sgRNA0811	SAOUHSC_01325	SAOUHSC_01325	0.0450209	1	neutral	0.039774	1	neutral	1
sgRNA0812	SAOUHSC_01326	SAOUHSC_01326	0.0705229	1	neutral	0.224565	1	neutral	1
sgRNA0813	SAOUHSC_01327	katA	0.0505371	1	neutral	0.161237	1	neutral	1
sgRNA0814	SAOUHSC_01329	rpsN	-0.0300031	1	neutral	0.214379	1	neutral	1
sgRNA0815	SAOUHSC_01330	guaC	0.241436	1	neutral	-0.00257622	1	neutral	1
sgRNA0816	SAOUHSC_01332	SAOUHSC_01332	0.095888	1	neutral	-0.0650359	1	neutral	1
sgRNA0817	SAOUHSC_01333	lexA	-0.884419	1	neutral	-1.49679	0.222811	neutral	1
sgRNA0818	SAOUHSC_01334	SAOUHSC_01334	0.00917143	1	neutral	0.279551	1	neutral	1
sgRNA0819	SAOUHSC_01336	SAOUHSC_01336	-0.0853325	1	neutral	0.193957	1	neutral	1
sgRNA0820	SAOUHSC_01337	tkt	-2.77643	3.10182e-48	essential	-2.78652	1.56974e-19	essential	1
sgRNA0821	SAOUHSC_01338	SAOUHSC_01338	-2.88038	7.49425e-42	essential	-2.93675	1.09049e-15	essential	1
sgRNA0822	SAOUHSC_01339	SAOUHSC_01339	-3.3266	5.51148e-35	essential	-3.23492	8.89263e-09	essential	1
sgRNA0823	SAOUHSC_01340	SAOUHSC_01340	0.108011	1	neutral	-0.0216755	1	neutral	1
sgRNA0824	SAOUHSC_01341	sbcD	-0.0531697	1	neutral	-0.11439	1	neutral	1
sgRNA0825	SAOUHSC_01344	SAOUHSC_01344	0.0242922	1	neutral	-0.166338	1	neutral	1
sgRNA0826	SAOUHSC_01346	opuD	-0.064473	1	neutral	-0.160345	1	neutral	1
sgRNA0827	SAOUHSC_01347	citB	-0.123779	1	neutral	0.0511267	1	neutral	1
sgRNA0828	SAOUHSC_01348	SAOUHSC_01348	0.0317901	1	neutral	-0.16631	1	neutral	1
sgRNA0829	SAOUHSC_01349	SAOUHSC_01349	-0.114875	1	neutral	0.0515694	1	neutral	1
sgRNA0830	SAOUHSC_01350	plsY	-2.40535	3.24522e-25	essential	-2.45204	7.07651e-11	essential	1
sgRNA0831	SAOUHSC_01351	parE	-2.17605	2.52393e-11	essential	-2.30724	0.000235538	essential	1	essential
sgRNA0832	SAOUHSC_01353	SAOUHSC_01353	0.0482468	1	neutral	0.496352	1	neutral	1
sgRNA0833	SAOUHSC_01354	alsT	0.507363	1	neutral	0.407918	1	neutral	1
sgRNA0834	SAOUHSC_01356	glcT	0.0927057	1	neutral	0.938047	1	neutral	1
sgRNA0835	SAOUHSC_01359	fmtC	-0.185505	1	neutral	-2.46693	1.11503e-08	essential	0.00152264
sgRNA0836	SAOUHSC_01360	msrA2	0.102086	1	neutral	0.0339892	1	neutral	1
sgRNA0837	SAOUHSC_01361	msrR	-0.24049	1	neutral	-1.74658	0.0238388	essential	1
sgRNA0838	SAOUHSC_01362	dmpI	-0.210777	1	neutral	-0.160264	1	neutral	1
sgRNA0839	SAOUHSC_01363	SAOUHSC_01363	0.107038	1	neutral	-0.0562594	1	neutral	1
sgRNA0840	SAOUHSC_01364	tyrA	0.0772752	1	neutral	0.0749479	1	neutral	1
sgRNA0841	SAOUHSC_01365	SAOUHSC_01365	-0.00807747	1	neutral	-0.680545	1	neutral	1
sgRNA0842	SAOUHSC_01366	trpE	0.126098	1	neutral	0.00337264	1	neutral	1
sgRNA0843	SAOUHSC_01367	trpG	-0.26101	1	neutral	-0.110216	1	neutral	1
sgRNA0844	SAOUHSC_01368	trpD	0.116058	1	neutral	0.179257	1	neutral	1
sgRNA0845	SAOUHSC_01369	trpC	0.0242159	1	neutral	0.113593	1	neutral	1
sgRNA0846	SAOUHSC_01370	trpF	0.199439	1	neutral	0.171689	1	neutral	1
sgRNA0847	SAOUHSC_01371	trpB	0.060111	1	neutral	-0.250276	1	neutral	1
sgRNA0848	SAOUHSC_01372	trpA	-0.013644	1	neutral	-0.145333	1	neutral	1
sgRNA0849	SAOUHSC_01373	femA	-3.12065	1.76352e-24	essential	-3.65015	3.41439e-08	essential	1	essential
sgRNA0850	SAOUHSC_01375	SAOUHSC_01375	0.210817	1	neutral	-0.0157728	1	neutral	1
sgRNA0851	SAOUHSC_01376	SAOUHSC_01376	0.0559573	1	neutral	-0.348044	1	neutral	1
sgRNA0852	SAOUHSC_01377	opp-2F	-0.145698	1	neutral	0.0683193	1	neutral	1
sgRNA0853	SAOUHSC_01378	opp-2D	0.0310963	1	neutral	-0.0184569	1	neutral	1
sgRNA0854	SAOUHSC_01379	opp-2C	-1.10528	1	neutral	0.169415	1	neutral	1
sgRNA0855	SAOUHSC_01380	opp-2B	0.168825	1	neutral	0.367814	1	neutral	1
sgRNA0856	SAOUHSC_01381	SAOUHSC_01381	-0.0955694	1	neutral	-0.160177	1	neutral	1
sgRNA0857	SAOUHSC_01382	SAOUHSC_01382	-0.0462749	1	neutral	0.461254	1	neutral	1
sgRNA0858	SAOUHSC_01383	SAOUHSC_01383	-0.199486	1	neutral	0.0254325	1	neutral	1
sgRNA0859	SAOUHSC_01389	pstS	0.263183	1	neutral	0.0138682	1	neutral	1
sgRNA0860	SAOUHSC_01391	cvfB	-0.479282	1	neutral	-0.652295	1	neutral	1
sgRNA0861	SAOUHSC_01392	SAOUHSC_01392	-0.0406471	1	neutral	0.242121	1	neutral	1
sgRNA0862	SAOUHSC_01394	lysC	0.0627798	1	neutral	0.277229	1	neutral	1
sgRNA0863	SAOUHSC_01401	lysA	0.00266299	1	neutral	-0.0171501	1	neutral	1
sgRNA0864	SAOUHSC_01402	msa	0.131666	1	neutral	0.389717	1	neutral	1
sgRNA0865	SAOUHSC_01403	cspA	-0.197063	1	neutral	0.826457	1	neutral	1
sgRNA0866	SAOUHSC_01404	SAOUHSC_01404	0.153437	1	neutral	0.315601	1	neutral	1
sgRNA0867	SAOUHSC_01405	SAOUHSC_01405	-0.556076	1	neutral	-0.874643	1	neutral	1
sgRNA0868	SAOUHSC_01406	acyP	0.0172105	1	neutral	0.0483482	1	neutral	1
sgRNA0869	SAOUHSC_01410	SAOUHSC_01410	0.0162178	1	neutral	0.156924	1	neutral	1
sgRNA0870	SAOUHSC_01411	brnQ3	0.13612	1	neutral	-0.00630578	1	neutral	1
sgRNA0871	SAOUHSC_01413	SAOUHSC_01413	-0.231314	1	neutral	-0.0494032	1	neutral	1
sgRNA0872	SAOUHSC_01414	SAOUHSC_01414	0.20676	1	neutral	-1.33791	1	neutral	1
sgRNA0873	SAOUHSC_01415	SAOUHSC_01415	0.128044	1	neutral	0.142654	1	neutral	1
sgRNA0874	SAOUHSC_01418	sucA	0.164486	1	neutral	0.00711903	1	neutral	1
sgRNA0875	SAOUHSC_01420	arlR	-0.600991	1	neutral	-1.79104	0.0117502	essential	1
sgRNA0876	SAOUHSC_01421	SAOUHSC_01421	-0.0737493	1	neutral	0.0378051	1	neutral	1
sgRNA0877	SAOUHSC_01422	SAOUHSC_01422	0.0215681	1	neutral	0.307431	1	neutral	1
sgRNA0878	SAOUHSC_01425	SAOUHSC_01425	-0.00637549	1	neutral	0.384126	1	neutral	1	essential
sgRNA0879	SAOUHSC_01427	ctpA	0.052983	1	neutral	-0.241661	1	neutral	1
sgRNA0880	SAOUHSC_01428	SAOUHSC_01428	0.0207186	1	neutral	-0.328729	1	neutral	1
sgRNA0881	SAOUHSC_01432	msrA1	-0.511348	1	neutral	-1.22199	1	neutral	1
sgRNA0882	SAOUHSC_01434	dfrA	-3.3418	4.5738e-22	essential	-3.80353	2.0933e-12	essential	1	essential
sgRNA0883	SAOUHSC_01435	thyA	-3.85256	2.17086e-20	essential	-3.66564	9.4479e-09	essential	1
sgRNA0884	SAOUHSC_01439	SAOUHSC_01439	-2.68845	4.08232e-21	essential	-2.45449	2.47769e-06	essential	1
sgRNA0885	SAOUHSC_01440	SAOUHSC_01440	0.0865276	1	neutral	0.383213	1	neutral	1
sgRNA0886	SAOUHSC_01442	SAOUHSC_01442	0.119065	1	neutral	-0.010077	1	neutral	1
sgRNA0887	SAOUHSC_01443	rnhA	0.0279103	1	neutral	0.412144	1	neutral	1
sgRNA0888	SAOUHSC_01447	ebh	0.142433	1	neutral	0.507924	1	neutral	1
sgRNA0889	SAOUHSC_01448	norB	-0.144073	1	neutral	0.194109	1	neutral	1
sgRNA0890	SAOUHSC_01452	ald1	0.107783	1	neutral	0.0745623	1	neutral	1
sgRNA0891	SAOUHSC_01455	dynA	-0.0781095	1	neutral	-0.00957075	1	neutral	1
sgRNA0892	SAOUHSC_01456	SAOUHSC_01456	-0.0614968	1	neutral	-0.206671	1	neutral	1
sgRNA0893	SAOUHSC_01458	SAOUHSC_01458	-0.0635529	1	neutral	0.249007	1	neutral	1
sgRNA0894	SAOUHSC_01460	SAOUHSC_01460	0.330153	1	neutral	0.22257	1	neutral	1
sgRNA0895	SAOUHSC_01464	SAOUHSC_01464	-0.0808973	1	neutral	-0.157054	1	neutral	1
sgRNA0896	SAOUHSC_01466	recU	-0.308146	1	neutral	-2.1109	3.12949e-09	essential	0.0265986	essential
sgRNA0897	SAOUHSC_01470	dnaD	-1.47099	0.00341501	essential	-2.9376	1.47283e-09	essential	1	essential
sgRNA0898	SAOUHSC_01471	asnC	-0.0506011	1	neutral	0.0582412	1	neutral	1
sgRNA0899	SAOUHSC_01474	papS	-3.86611	9.17677e-26	essential	-5.79476	1.92425e-07	essential	1	essential
sgRNA0900	SAOUHSC_01475	bshA	-3.1298	2.44191e-30	essential	-3.73006	7.87576e-15	essential	1
sgRNA0901	SAOUHSC_01476	SAOUHSC_01476	-2.38192	7.14028e-25	essential	-2.10329	8.79069e-06	essential	1
sgRNA0902	SAOUHSC_01477	SAOUHSC_01477	-2.89925	1.72984e-38	essential	-3.16036	2.84004e-13	essential	1
sgRNA0903	SAOUHSC_01478	SAOUHSC_01478	0.133649	1	neutral	0.0841578	1	neutral	1
sgRNA0904	SAOUHSC_01479	SAOUHSC_01479	0.139298	1	neutral	0.16588	1	neutral	1
sgRNA0905	SAOUHSC_01480	SAOUHSC_01480	0.53671	1	neutral	1.22302	0.925909	neutral	1
sgRNA0906	SAOUHSC_01481	aroA	0.462347	1	neutral	0.595256	1	neutral	1
sgRNA0907	SAOUHSC_01482	aroB	0.493592	1	neutral	1.04831	1	neutral	1
sgRNA0908	SAOUHSC_01483	aroC	0.786724	1	neutral	1.3308	1	neutral	1
sgRNA0909	SAOUHSC_01484	SAOUHSC_01484	-0.0770722	1	neutral	0.256492	1	neutral	1
sgRNA0910	SAOUHSC_01485	ndk	0.0502349	1	neutral	-0.113835	1	neutral	1
sgRNA0911	SAOUHSC_01487	ubiE	-2.12273	3.34306e-07	essential	-0.766003	1	neutral	1
sgRNA0912	SAOUHSC_01488	SAOUHSC_01488	-2.03788	1.7616e-12	essential	-1.50173	0.199275	neutral	1
sgRNA0913	SAOUHSC_01489	SAOUHSC_01489	-0.297018	1	neutral	0.203264	1	neutral	1
sgRNA0914	SAOUHSC_01490	hup	-1.0398	1	neutral	-1.90175	1.00258e-05	essential	1
sgRNA0915	SAOUHSC_01492	engA	-3.56352	5.87523e-39	essential	-3.16076	9.02349e-12	essential	1	essential
sgRNA0916	SAOUHSC_01493	rpsA	-0.0164443	1	neutral	-0.0838787	1	neutral	1
sgRNA0917	SAOUHSC_01494	SAOUHSC_01494	0.188176	1	neutral	0.216424	1	neutral	1
sgRNA0918	SAOUHSC_01495	SAOUHSC_01495	-0.613594	1	neutral	-1.45026	0.00657252	essential	1
sgRNA0919	SAOUHSC_01496	cmk	-2.24085	8.07013e-11	essential	-2.75365	8.82149e-07	essential	1	essential
sgRNA0920	SAOUHSC_01497	ansA	-1.03085	1	neutral	-0.671185	1	neutral	1
sgRNA0921	SAOUHSC_01499	SAOUHSC_01499	0.0424728	1	neutral	-0.113184	1	neutral	1
sgRNA0922	SAOUHSC_01500	SAOUHSC_01500	0.038707	1	neutral	0.0646254	1	neutral	1
sgRNA0923	SAOUHSC_01501	ebpS	-2.19767	7.91101e-13	essential	-2.79319	6.03781e-13	essential	1	essential
sgRNA0924	SAOUHSC_01503	SAOUHSC_01503	0.102712	1	neutral	0.172914	1	neutral	1
sgRNA0925	SAOUHSC_01504	fer	-0.13295	1	neutral	-0.244161	1	neutral	1
sgRNA0926	SAOUHSC_01505	ribU	0.131725	1	neutral	0.089117	1	neutral	1
sgRNA0927	SAOUHSC_01507	SAOUHSC_01507	0.00072393	1	neutral	-0.112104	1	neutral	1
sgRNA0928	SAOUHSC_01508	SAOUHSC_01508	0.071306	1	neutral	-0.0675467	1	neutral	1
sgRNA0929	SAOUHSC_01511	SAOUHSC_01511	0.213594	1	neutral	-0.0950198	1	neutral	1
sgRNA0930	SAOUHSC_01512	SAOUHSC_01512	0.0801505	1	neutral	-0.0787116	1	neutral	1
sgRNA0931	SAOUHSC_01513	SAOUHSC_01513	0.0940614	1	neutral	0.276912	1	neutral	1
sgRNA0932	SAOUHSC_01514	SAOUHSC_01514	-0.0420847	1	neutral	-0.235798	1	neutral	1
sgRNA0933	SAOUHSC_01515	SAOUHSC_01515	0.16518	1	neutral	0.00742053	1	neutral	1
sgRNA0934	SAOUHSC_01516	SAOUHSC_01516	-0.132996	1	neutral	0.292419	1	neutral	1
sgRNA0935	SAOUHSC_01517	SAOUHSC_01517	0.11647	1	neutral	0.198007	1	neutral	1
sgRNA0936	SAOUHSC_01518	SAOUHSC_01518	-0.0546859	1	neutral	0.216201	1	neutral	1
sgRNA0937	SAOUHSC_01519	SAOUHSC_01519	0.0997435	1	neutral	0.28941	1	neutral	1
sgRNA0938	SAOUHSC_01520	SAOUHSC_01520	0.0776639	1	neutral	-0.140437	1	neutral	1
sgRNA0939	SAOUHSC_01521	SAOUHSC_01521	-0.0291344	1	neutral	0.159885	1	neutral	1
sgRNA0940	SAOUHSC_01522	SAOUHSC_01522	-0.438976	1	neutral	-0.0520364	1	neutral	1
sgRNA0941	SAOUHSC_01523	SAOUHSC_01523	0.150926	1	neutral	0.00320686	1	neutral	1
sgRNA0942	SAOUHSC_01524	SAOUHSC_01524	0.0927408	1	neutral	0.284771	1	neutral	1
sgRNA0943	SAOUHSC_01525	SAOUHSC_01525	0.114226	1	neutral	0.154301	1	neutral	1
sgRNA0944	SAOUHSC_01526	SAOUHSC_01526	-0.0716059	1	neutral	0.118551	1	neutral	1
sgRNA0945	SAOUHSC_01527	SAOUHSC_01527	-0.0443414	1	neutral	0.118624	1	neutral	1
sgRNA0946	SAOUHSC_01528	SAOUHSC_01528	-0.174824	1	neutral	-0.453411	1	neutral	1
sgRNA0947	SAOUHSC_01529	SAOUHSC_01529	-0.0265264	1	neutral	-0.0136606	1	neutral	1
sgRNA0948	SAOUHSC_01530	SAOUHSC_01530	-0.00450996	1	neutral	-0.38214	1	neutral	1
sgRNA0949	SAOUHSC_01531	SAOUHSC_01531	0.0827359	1	neutral	0.584685	1	neutral	1
sgRNA0950	SAOUHSC_01532	SAOUHSC_01532	-0.0358997	1	neutral	0.269749	1	neutral	1
sgRNA0951	SAOUHSC_01533	SAOUHSC_01533	0.0236919	1	neutral	0.140466	1	neutral	1
sgRNA0952	SAOUHSC_01535	SAOUHSC_01535	0.313253	1	neutral	0.0210808	1	neutral	1
sgRNA0953	SAOUHSC_01536	SAOUHSC_01536	0.0189787	1	neutral	0.0723202	1	neutral	1
sgRNA0954	SAOUHSC_01537	SAOUHSC_01537	0.0392402	1	neutral	0.300741	1	neutral	1
sgRNA0955	SAOUHSC_01538	SAOUHSC_01538	-0.0618239	1	neutral	0.0394057	1	neutral	1
sgRNA0956	SAOUHSC_01539	SAOUHSC_01539	0.174539	1	neutral	0.276758	1	neutral	1
sgRNA0957	SAOUHSC_01540	SAOUHSC_01540	0.110688	1	neutral	0.0995976	1	neutral	1
sgRNA0958	SAOUHSC_01541	SAOUHSC_01541	0.0808002	1	neutral	0.250646	1	neutral	1
sgRNA0959	SAOUHSC_01542	SAOUHSC_01542	0.161018	1	neutral	-0.0924388	1	neutral	1
sgRNA0960	SAOUHSC_01543	SAOUHSC_01543	0.0418343	1	neutral	0.371612	1	neutral	1
sgRNA0961	SAOUHSC_01544	SAOUHSC_01544	0.0923775	1	neutral	0.377167	1	neutral	1
sgRNA0962	SAOUHSC_01545	SAOUHSC_01545	0.054198	1	neutral	-0.0148743	1	neutral	1
sgRNA0963	SAOUHSC_01546	SAOUHSC_01546	-0.050696	1	neutral	0.0618037	1	neutral	1
sgRNA0964	SAOUHSC_01547	SAOUHSC_01547	-0.0545804	1	neutral	-0.0371972	1	neutral	1
sgRNA0965	SAOUHSC_01548	SAOUHSC_01548	0.0811953	1	neutral	0.116509	1	neutral	1
sgRNA0966	SAOUHSC_01549	SAOUHSC_01549	0.0147255	1	neutral	0.0529544	1	neutral	1
sgRNA0967	SAOUHSC_01552	dut	0.0626258	1	neutral	0.0127378	1	neutral	1
sgRNA0968	SAOUHSC_01554	SAOUHSC_01554	0.0805535	1	neutral	0.349252	1	neutral	1
sgRNA0969	SAOUHSC_01556	SAOUHSC_01556	0.0460776	1	neutral	0.182058	1	neutral	1
sgRNA0970	SAOUHSC_01557	SAOUHSC_01557	0.0222957	1	neutral	-0.105943	1	neutral	1
sgRNA0971	SAOUHSC_01559	SAOUHSC_01559	-0.413068	1	neutral	0.047822	1	neutral	1
sgRNA0972	SAOUHSC_01560	SAOUHSC_01560	-0.00990299	1	neutral	-0.0078957	1	neutral	1
sgRNA0973	SAOUHSC_01561	SAOUHSC_01561	0.250737	1	neutral	0.0483146	1	neutral	1
sgRNA0974	SAOUHSC_01562	SAOUHSC_01562	0.11929	1	neutral	0.204062	1	neutral	1
sgRNA0975	SAOUHSC_01563	SAOUHSC_01563	-0.0483453	1	neutral	0.154812	1	neutral	1
sgRNA0976	SAOUHSC_01568	SAOUHSC_01568	0.0570275	1	neutral	0.0673578	1	neutral	1
sgRNA0977	SAOUHSC_01571	SAOUHSC_01571	0.233404	1	neutral	-0.00280562	1	neutral	1
sgRNA0978	SAOUHSC_01572	SAOUHSC_01572	0.0581395	1	neutral	0.0858006	1	neutral	1
sgRNA0979	SAOUHSC_01575	SAOUHSC_01575	0.239291	1	neutral	0.0256841	1	neutral	1
sgRNA0980	SAOUHSC_01582	int	0.13774	1	neutral	0.180967	1	neutral	1
sgRNA0981	SAOUHSC_01584	SAOUHSC_01584	0.0208978	1	neutral	-0.0644954	1	neutral	1
sgRNA0982	SAOUHSC_01586	srrA	-0.484216	1	neutral	0.177848	1	neutral	1
sgRNA0983	SAOUHSC_01589	scpA	-0.169096	1	neutral	-0.428678	1	neutral	1
sgRNA0984	SAOUHSC_01590	SAOUHSC_01590	-0.0312913	1	neutral	0.0229893	1	neutral	1
sgRNA0985	SAOUHSC_01592	fur	-1.13255	1	neutral	-1.22581	1	neutral	1	essential
sgRNA0986	SAOUHSC_01593	nudF	-0.00436857	1	neutral	-0.0337034	1	neutral	1
sgRNA0987	SAOUHSC_01594	SAOUHSC_01594	0.0831294	1	neutral	0.187234	1	neutral	1
sgRNA0988	SAOUHSC_01596	SAOUHSC_01596	0.0747239	1	neutral	-0.00724049	1	neutral	1
sgRNA0989	SAOUHSC_01597	proC	-0.0377205	1	neutral	0.0171899	1	neutral	1
sgRNA0990	SAOUHSC_01598	rnz	-1.07777	1	neutral	-2.99249	0.00148301	essential	1	essential
sgRNA0991	SAOUHSC_01599	zwf	-4.38101	1.1646e-50	essential	-4.19822	6.13767e-17	essential	1	essential
sgRNA0992	SAOUHSC_01600	SAOUHSC_01600	0.0575837	1	neutral	-0.0463091	1	neutral	1
sgRNA0993	SAOUHSC_01602	malR	-0.00111827	1	neutral	-0.0225745	1	neutral	1
sgRNA0994	SAOUHSC_01604	SAOUHSC_01604	-0.075978	1	neutral	0.204042	1	neutral	1
sgRNA0995	SAOUHSC_01605	gnd	-3.17083	4.58851e-45	essential	-4.03285	1.43827e-19	essential	1
sgRNA0996	SAOUHSC_01606	SAOUHSC_01606	-0.0138473	1	neutral	0.232557	1	neutral	1
sgRNA0997	SAOUHSC_01610	SAOUHSC_01610	0.23498	1	neutral	0.0582968	1	neutral	1
sgRNA0998	SAOUHSC_01614	lpdA	-0.328183	1	neutral	-2.35035	3.32227e-07	essential	0.107412
sgRNA0999	SAOUHSC_01617	argR	-0.786086	1	neutral	-2.33964	2.3715e-07	essential	1
sgRNA1000	SAOUHSC_01622	SAOUHSC_01622	-1.30045	0.00900424	essential	-3.72325	1.53167e-29	essential	2.07921e-05
sgRNA1001	SAOUHSC_01624	accB	-2.7719	1.88528e-40	essential	-2.67142	9.4479e-09	essential	1	essential
sgRNA1002	SAOUHSC_01625	efp	-1.52086	2.33143e-05	essential	-2.45237	1.34762e-11	essential	1
sgRNA1003	SAOUHSC_01626	pepQ2	0.0534583	1	neutral	0.00926493	1	neutral	1
sgRNA1004	SAOUHSC_01627	SAOUHSC_01627	-2.5582	3.78111e-21	essential	-3.62871	9.68526e-16	essential	1
sgRNA1005	SAOUHSC_01629	lipM	-0.0438717	1	neutral	-0.156895	1	neutral	1
sgRNA1006	SAOUHSC_01630	SAOUHSC_01630	0.217281	1	neutral	0.166457	1	neutral	1
sgRNA1007	SAOUHSC_01634	gcvT	0.162911	1	neutral	0.232049	1	neutral	1
sgRNA1008	SAOUHSC_01635	aroK	0.508875	1	neutral	0.597019	1	neutral	1
sgRNA1009	SAOUHSC_01636	SAOUHSC_01636	0.363026	1	neutral	0.580447	1	neutral	1
sgRNA1010	SAOUHSC_01637	comGF	0.288064	1	neutral	0.466071	1	neutral	1
sgRNA1011	SAOUHSC_01638	comGE	0.0818817	1	neutral	0.210873	1	neutral	1
sgRNA1012	SAOUHSC_01639	comGD	-0.0299938	1	neutral	-0.28002	1	neutral	1
sgRNA1013	SAOUHSC_01640	comGC	0.0427797	1	neutral	0.282987	1	neutral	1
sgRNA1014	SAOUHSC_01641	comGB	0.18345	1	neutral	0.099698	1	neutral	1
sgRNA1015	SAOUHSC_01643	comGA	0.210354	1	neutral	0.239289	1	neutral	1
sgRNA1016	SAOUHSC_01650	SAOUHSC_01650	-0.340458	1	neutral	-1.20464	1	neutral	1
sgRNA1017	SAOUHSC_01651	rpmG	-0.18631	1	neutral	-0.26641	1	neutral	1
sgRNA1018	SAOUHSC_01652	pbp3	-0.0946336	1	neutral	-0.679417	1	neutral	1
sgRNA1019	SAOUHSC_01653	sodA	0.000967353	1	neutral	-0.118747	1	neutral	1
sgRNA1020	SAOUHSC_01657	znuC	0.175151	1	neutral	-0.298361	1	neutral	1
sgRNA1021	SAOUHSC_01659	cshB	-0.636073	1	neutral	-1.16617	1	neutral	1
sgRNA1022	SAOUHSC_01661	trmK	-0.13768	1	neutral	-0.125086	1	neutral	1
sgRNA1023	SAOUHSC_01662	sigA	-2.77138	1.16853e-28	essential	-2.50294	2.07229e-09	essential	1	essential
sgRNA1024	SAOUHSC_01663	dnaG	-3.6039	2.14933e-69	essential	-3.71559	1.86601e-25	essential	1	essential
sgRNA1025	SAOUHSC_01665	ccpN	-0.25308	1	neutral	0.137868	1	neutral	1
sgRNA1026	SAOUHSC_01666	glyS	-3.17713	4.16799e-120	essential	-3.05656	4.87418e-44	essential	1	essential
sgRNA1027	SAOUHSC_01668	era	-0.477493	1	neutral	-0.929783	1	neutral	1
sgRNA1028	SAOUHSC_01669	SAOUHSC_01669	0.172052	1	neutral	0.266948	1	neutral	1
sgRNA1029	SAOUHSC_01673	phoH	-3.00586	1.47201e-35	essential	-3.17452	2.99914e-17	essential	1	essential
sgRNA1030	SAOUHSC_01677	SAOUHSC_01677	0.127341	1	neutral	0.151103	1	neutral	1
sgRNA1031	SAOUHSC_01678	rpsU	-1.50957	0.0392833	essential	-0.384681	1	neutral	1
sgRNA1032	SAOUHSC_01679	mtaB	0.0182534	1	neutral	0.18013	1	neutral	1
sgRNA1033	SAOUHSC_01682	dnaJ	-1.31837	0.0635496	neutral	-1.84612	0.00215128	essential	1
sgRNA1034	SAOUHSC_01685	hrcA	0.179269	1	neutral	0.0551333	1	neutral	1
sgRNA1035	SAOUHSC_01686	hemN	-0.0581347	1	neutral	-0.209901	1	neutral	1
sgRNA1036	SAOUHSC_01688	lepA	-0.745364	1	neutral	-1.55523	0.00215128	essential	1
sgRNA1037	SAOUHSC_01689	rpsT	0.313362	1	neutral	0.508867	1	neutral	1
sgRNA1038	SAOUHSC_01690	holA	-1.0116	1	neutral	-1.26159	1	neutral	1	essential
sgRNA1039	SAOUHSC_01691	comEC	0.0471305	1	neutral	0.276341	1	neutral	1
sgRNA1040	SAOUHSC_01692	comEB	-0.0843614	1	neutral	-0.215563	1	neutral	1
sgRNA1041	SAOUHSC_01693	comEA	-0.0797605	1	neutral	0.0808425	1	neutral	1
sgRNA1042	SAOUHSC_01702	mtnN	-2.62473	1.61023e-15	essential	-4.44369	1.7233e-10	essential	1	essential
sgRNA1043	SAOUHSC_01703	SAOUHSC_01703	-0.0900136	1	neutral	0.489994	1	neutral	1
sgRNA1044	SAOUHSC_01704	SAOUHSC_01704	-0.0251251	1	neutral	0.146372	1	neutral	1
sgRNA1045	SAOUHSC_01705	SAOUHSC_01705	0.0892765	1	neutral	-0.112982	1	neutral	1
sgRNA1046	SAOUHSC_01706	SAOUHSC_01706	-0.0383263	1	neutral	0.231511	1	neutral	1
sgRNA1047	SAOUHSC_01712	SAOUHSC_01712	0.148084	1	neutral	0.0744655	1	neutral	1
sgRNA1048	SAOUHSC_01718	SAOUHSC_01718	-0.297496	1	neutral	0.300991	1	neutral	1
sgRNA1049	SAOUHSC_01721	SAOUHSC_01721	-3.4615	4.76541e-68	essential	-3.22548	6.01871e-17	essential	1
sgRNA1050	SAOUHSC_01722	alaS	-2.63916	8.76881e-25	essential	-2.60279	7.95727e-08	essential	1	essential
sgRNA1051	SAOUHSC_01724	SAOUHSC_01724	-0.0237531	1	neutral	-0.670613	1	neutral	1
sgRNA1052	SAOUHSC_01727	SAOUHSC_01727	-3.0643	6.10809e-32	essential	-2.50624	2.1141e-07	essential	1	essential
sgRNA1053	SAOUHSC_01728	SAOUHSC_01728	0.104229	1	neutral	0.0539077	1	neutral	1
sgRNA1054	SAOUHSC_01732	cymR	0.290913	1	neutral	0.162515	1	neutral	1
sgRNA1055	SAOUHSC_01733	SAOUHSC_01733	0.128099	1	neutral	0.408368	1	neutral	1
sgRNA1056	SAOUHSC_01734	rarA	0.0455887	1	neutral	-0.347337	1	neutral	1
sgRNA1057	SAOUHSC_01736	SAOUHSC_01736	-0.0323945	1	neutral	-0.0328639	1	neutral	1
sgRNA1058	SAOUHSC_01738	hisS	-3.75895	1.69433e-50	essential	-3.41399	1.138e-12	essential	1	essential
sgRNA1059	SAOUHSC_01742	relA	-0.807107	1	neutral	-0.510774	1	neutral	1	essential
sgRNA1060	SAOUHSC_01744	recJ	0.179384	1	neutral	-0.120822	1	neutral	1
sgRNA1061	SAOUHSC_01746	secF	-0.476959	1	neutral	-0.401929	1	neutral	1	essential
sgRNA1062	SAOUHSC_01747	yajC	0.771986	1	neutral	1.22381	1	neutral	1
sgRNA1063	SAOUHSC_01753	obgE	-3.55725	3.19277e-41	essential	-2.98824	1.20023e-11	essential	1	essential
sgRNA1064	SAOUHSC_01757	rplU	-2.97057	9.52684e-68	essential	-2.99345	6.33754e-23	essential	1	essential
sgRNA1065	SAOUHSC_01759	mreC	-0.0330304	1	neutral	-0.181161	1	neutral	1
sgRNA1066	SAOUHSC_01761	SAOUHSC_01761	-0.18474	1	neutral	0.147907	1	neutral	1
sgRNA1067	SAOUHSC_01762	SAOUHSC_01762	0.347731	1	neutral	0.421734	1	neutral	1
sgRNA1068	SAOUHSC_01763	radC	0.151204	1	neutral	0.276369	1	neutral	1
sgRNA1069	SAOUHSC_01764	comC	0.132482	1	neutral	0.312315	1	neutral	1
sgRNA1070	SAOUHSC_01765	SAOUHSC_01765	0.0248618	1	neutral	0.0722955	1	neutral	1
sgRNA1071	SAOUHSC_01766	folC	-4.16843	9.77456e-69	essential	-3.57715	3.34673e-24	essential	1	essential
sgRNA1072	SAOUHSC_01767	valS	-3.08097	2.05537e-31	essential	-2.66629	1.13191e-08	essential	1	essential
sgRNA1073	SAOUHSC_01768	tag	0.0428098	1	neutral	0.190293	1	neutral	1
sgRNA1074	SAOUHSC_01770	SAOUHSC_01770	0.0265673	1	neutral	0.0019971	1	neutral	1
sgRNA1075	SAOUHSC_01772	hemB	-2.41547	2.43869e-19	essential	-3.84791	6.52288e-14	essential	1
sgRNA1076	SAOUHSC_01776	hemA	-0.616822	1	neutral	-0.858178	1	neutral	1
sgRNA1077	SAOUHSC_01777	engB	-2.21295	1.57296e-11	essential	-3.13277	3.8726e-12	essential	1
sgRNA1078	SAOUHSC_01778	clpX	-1.2137	1	neutral	-0.47374	1	neutral	1
sgRNA1079	SAOUHSC_01782	SAOUHSC_01782	0.140528	1	neutral	-0.00834834	1	neutral	1
sgRNA1080	SAOUHSC_01783	SAOUHSC_01783	0.107521	1	neutral	0.0342764	1	neutral	1
sgRNA1081	SAOUHSC_01786	infC	-5.56476	1.95291e-06	essential	-4.94559	0.00237003	essential	1	essential
sgRNA1082	SAOUHSC_01787	lysP	-3.53383	2.24722e-42	essential	-3.44208	2.76356e-22	essential	1	essential
sgRNA1083	SAOUHSC_01788	thrS	-3.13393	1.88528e-40	essential	-3.08223	3.15526e-14	essential	1
sgRNA1084	SAOUHSC_01789	SAOUHSC_01789	-1.73893	2.83533e-07	essential	-2.57935	7.6816e-11	essential	1
sgRNA1085	SAOUHSC_01793	nrdR	-0.656752	1	neutral	-0.997486	1	neutral	1	essential
sgRNA1086	SAOUHSC_01794	gapB	0.192944	1	neutral	0.336251	1	neutral	1
sgRNA1087	SAOUHSC_01797	polA	0.10316	1	neutral	0.219095	1	neutral	1
sgRNA1088	SAOUHSC_01798	SAOUHSC_01798	0.0358268	1	neutral	0.174892	1	neutral	1
sgRNA1089	SAOUHSC_01800	phoP	-0.103787	1	neutral	-0.0316911	1	neutral	1
sgRNA1090	SAOUHSC_01802	citZ	0.0671315	1	neutral	0.23738	1	neutral	1
sgRNA1091	SAOUHSC_01803	aapA	0.0844049	1	neutral	-0.171449	1	neutral	1
sgRNA1092	SAOUHSC_01807	pfkA	-2.96586	2.32531e-31	essential	-3.07466	1.456e-10	essential	1	essential
sgRNA1093	SAOUHSC_01809	accD	-1.70578	0.234769	neutral	-2.4927	7.20167e-05	essential	1	essential
sgRNA1094	SAOUHSC_01810	SAOUHSC_01810	0.350341	1	neutral	-0.277341	1	neutral	1
sgRNA1095	SAOUHSC_01812	pde2	-2.8045	1.25938e-26	essential	-2.6526	2.35451e-07	essential	1	essential
sgRNA1096	SAOUHSC_01813	SAOUHSC_01813	-0.162983	1	neutral	-0.355772	1	neutral	1
sgRNA1097	SAOUHSC_01814	uspA2	0.0610301	1	neutral	0.0873982	1	neutral	1
sgRNA1098	SAOUHSC_01815	SAOUHSC_01815	0.0686629	1	neutral	-0.0242655	1	neutral	1
sgRNA1099	SAOUHSC_01816	pepQ	0.0147455	1	neutral	0.00368876	1	neutral	1
sgRNA1100	SAOUHSC_01817	SAOUHSC_01817	0.11845	1	neutral	0.0105801	1	neutral	1
sgRNA1101	SAOUHSC_01818	ald2	0.340822	1	neutral	-0.132932	1	neutral	1
sgRNA1102	SAOUHSC_01819	uspA1	0.291066	1	neutral	0.151329	1	neutral	1
sgRNA1103	SAOUHSC_01820	ackA	-1.09281	1	neutral	-2.51667	2.41359e-11	essential	1
sgRNA1104	SAOUHSC_01821	SAOUHSC_01821	0.199071	1	neutral	0.59478	1	neutral	1
sgRNA1105	SAOUHSC_01822	tpx	0.0211063	1	neutral	0.141557	1	neutral	1
sgRNA1106	SAOUHSC_01825	nifZ	-0.23566	1	neutral	-0.314034	1	neutral	1
sgRNA1107	SAOUHSC_01826	SAOUHSC_01826	0.0271099	1	neutral	0.348724	1	neutral	1
sgRNA1108	SAOUHSC_01827	ezrA	-0.530139	1	neutral	-1.34559	0.842904	neutral	1
sgRNA1109	SAOUHSC_01828	SAOUHSC_01828	-0.854396	1	neutral	0.0863177	1	neutral	1
sgRNA1110	SAOUHSC_01829	rpsD	-1.12622	1	neutral	-1.4581	0.318413	neutral	1	essential
sgRNA1111	SAOUHSC_01830	SAOUHSC_01830	0.304462	1	neutral	0.0732503	1	neutral	1
sgRNA1112	SAOUHSC_01831	SAOUHSC_01831	0.21841	1	neutral	0.542859	1	neutral	1
sgRNA1113	SAOUHSC_01832	SAOUHSC_01832	-0.0321793	1	neutral	0.283441	1	neutral	1
sgRNA1114	SAOUHSC_01834	SAOUHSC_01834	0.0541249	1	neutral	0.0643499	1	neutral	1
sgRNA1115	SAOUHSC_01835	SAOUHSC_01835	0.148808	1	neutral	0.0730923	1	neutral	1
sgRNA1116	SAOUHSC_01836	ptaA	0.0397739	1	neutral	0.0904974	1	neutral	1
sgRNA1117	SAOUHSC_01837	SAOUHSC_01837	-3.01813	1.73278e-44	essential	-3.43567	4.51435e-26	essential	1
sgRNA1118	SAOUHSC_01838	htrA1	0.160935	1	neutral	0.0340233	1	neutral	1
sgRNA1119	SAOUHSC_01839	tyrS	-3.08186	2.01962e-61	essential	-3.38449	1.00181e-22	essential	1	essential
sgRNA1120	SAOUHSC_01840	sgtA	0.192115	1	neutral	0.159968	1	neutral	1
sgRNA1121	SAOUHSC_01843	isdH	0.0536541	1	neutral	0.116332	1	neutral	1
sgRNA1122	SAOUHSC_01844	SAOUHSC_01844	0.0658826	1	neutral	0.217371	1	neutral	1
sgRNA1123	SAOUHSC_01845	fhs	0.118231	1	neutral	0.281764	1	neutral	1
sgRNA1124	SAOUHSC_01846	acsA	0.12621	1	neutral	0.130937	1	neutral	1
sgRNA1125	SAOUHSC_01847	acuA	0.0340501	1	neutral	-0.0720562	1	neutral	1
sgRNA1126	SAOUHSC_01850	ccpA	-2.36056	2.85836e-09	essential	-2.80859	2.40338e-05	essential	1
sgRNA1127	SAOUHSC_01851	SAOUHSC_01851	-0.644538	1	neutral	-0.656261	1	neutral	1
sgRNA1128	SAOUHSC_01852	aroA2	0.734013	1	neutral	1.34315	0.577432	neutral	1
sgRNA1129	SAOUHSC_01854	SAOUHSC_01854	-0.160016	1	neutral	0.0683696	1	neutral	1
sgRNA1130	SAOUHSC_01855	SAOUHSC_01855	-2.60499	2.96504e-37	essential	-2.66674	8.38285e-14	essential	1	essential
sgRNA1131	SAOUHSC_01858	SAOUHSC_01858	-2.35871	5.89227e-11	essential	-2.6407	6.42604e-05	essential	1
sgRNA1132	SAOUHSC_01859	SAOUHSC_01859	-3.54176	1.12895e-60	essential	-3.77514	1.44501e-13	essential	1
sgRNA1133	SAOUHSC_01861	SAOUHSC_01861	0.143341	1	neutral	0.504937	1	neutral	1
sgRNA1134	SAOUHSC_01863	SAOUHSC_01863	-0.0126271	1	neutral	0.0134378	1	neutral	1
sgRNA1135	SAOUHSC_01864	SAOUHSC_01864	0.234887	1	neutral	0.132366	1	neutral	1
sgRNA1136	SAOUHSC_01866	ccrZ	-1.04874	1	neutral	-1.05243	1	neutral	1
sgRNA1137	SAOUHSC_01868	SAOUHSC_01868	0.373589	1	neutral	0.0384073	1	neutral	1
sgRNA1138	SAOUHSC_01869	SAOUHSC_01869	-0.317499	1	neutral	-1.21456	1	neutral	1
sgRNA1139	SAOUHSC_01871	SAOUHSC_01871	-3.10903	1.55137e-27	essential	-3.04684	4.16442e-09	essential	1	essential
sgRNA1140	SAOUHSC_01872	SAOUHSC_01872	0.280957	1	neutral	0.0683715	1	neutral	1
sgRNA1141	SAOUHSC_01873	sasC	0.158288	1	neutral	0.0764191	1	neutral	1
sgRNA1142	SAOUHSC_01875	leuS	-3.20248	1.52479e-42	essential	-2.83264	1.5224e-11	essential	1	essential
sgRNA1143	SAOUHSC_01876	SAOUHSC_01876	0.117688	1	neutral	0.411016	1	neutral	1
sgRNA1144	SAOUHSC_01877	SAOUHSC_01877	0.0761154	1	neutral	0.25537	1	neutral	1
sgRNA1145	SAOUHSC_01879	rot	-0.814651	1	neutral	0.283517	1	neutral	1
sgRNA1146	SAOUHSC_01880	SAOUHSC_01880	0.102606	1	neutral	-0.0444973	1	neutral	1
sgRNA1147	SAOUHSC_01882	SAOUHSC_01882	0.0213427	1	neutral	-0.123025	1	neutral	1
sgRNA1148	SAOUHSC_01884	putA	0.121534	1	neutral	0.384609	1	neutral	1
sgRNA1149	SAOUHSC_01889	ribD	-0.0425744	1	neutral	0.0634903	1	neutral	1
sgRNA1150	SAOUHSC_01890	SAOUHSC_01890	0.0863284	1	neutral	0.36573	1	neutral	1
sgRNA1151	SAOUHSC_01891	arsR	0.172349	1	neutral	0.140005	1	neutral	1
sgRNA1152	SAOUHSC_01895	SAOUHSC_01895	0.0919693	1	neutral	0.504547	1	neutral	1
sgRNA1153	SAOUHSC_01897	sigS	-0.0330865	1	neutral	-0.129449	1	neutral	1
sgRNA1154	SAOUHSC_01898	comK2	0.0667127	1	neutral	-0.107416	1	neutral	1
sgRNA1155	SAOUHSC_01899	SAOUHSC_01899	0.0143479	1	neutral	-0.00929982	1	neutral	1
sgRNA1156	SAOUHSC_01900	spdA	0.00425404	1	neutral	0.0788533	1	neutral	1
sgRNA1157	SAOUHSC_01901	tal	0.0814961	1	neutral	0.243026	1	neutral	1
sgRNA1158	SAOUHSC_01902	SAOUHSC_01902	0.472085	1	neutral	-0.0317705	1	neutral	1
sgRNA1159	SAOUHSC_01903	crcB1	0.0175925	1	neutral	0.157407	1	neutral	1
sgRNA1160	SAOUHSC_01907	SAOUHSC_01907	0.197435	1	neutral	0.0199397	1	neutral	1
sgRNA1161	SAOUHSC_01908	smdA	-1.20953	1	neutral	-1.44064	0.123847	neutral	1
sgRNA1162	SAOUHSC_01909	metK	-1.48861	1.68544e-05	essential	-2.07629	4.10843e-10	essential	1
sgRNA1163	SAOUHSC_01910	pckA	0.041803	1	neutral	-0.122892	1	neutral	1
sgRNA1164	SAOUHSC_01913	rppH	-0.233141	1	neutral	0.0412518	1	neutral	1
sgRNA1165	SAOUHSC_01914	SAOUHSC_01914	0.0751289	1	neutral	-0.261424	1	neutral	1
sgRNA1166	SAOUHSC_01916	menE	0.254258	1	neutral	0.392505	1	neutral	1
sgRNA1167	SAOUHSC_01917	SAOUHSC_01917	0.156348	1	neutral	0.122467	1	neutral	1
sgRNA1168	SAOUHSC_01918	SAOUHSC_01918	0.216736	1	neutral	0.145713	1	neutral	1
sgRNA1169	SAOUHSC_01920	SAOUHSC_01920	0.116211	1	neutral	0.176726	1	neutral	1
sgRNA1170	SAOUHSC_01921	SAOUHSC_01921	0.0921371	1	neutral	0.219316	1	neutral	1
sgRNA1171	SAOUHSC_01922	SAOUHSC_01922	0.0819614	1	neutral	-0.0650248	1	neutral	1
sgRNA1172	SAOUHSC_01923	SAOUHSC_01923	0.160277	1	neutral	0.0581359	1	neutral	1
sgRNA1173	SAOUHSC_01924	SAOUHSC_01924	0.0954554	1	neutral	-0.0644051	1	neutral	1
sgRNA1174	SAOUHSC_01925	SAOUHSC_01925	0.274102	1	neutral	0.107448	1	neutral	1
sgRNA1175	SAOUHSC_01926	SAOUHSC_01926	0.0556329	1	neutral	-0.106828	1	neutral	1
sgRNA1176	SAOUHSC_01927	SAOUHSC_01927	0.0552155	1	neutral	0.205739	1	neutral	1
sgRNA1177	SAOUHSC_01928	SAOUHSC_01928	0.0298626	1	neutral	0.312074	1	neutral	1
sgRNA1178	SAOUHSC_01929	SAOUHSC_01929	0.0485583	1	neutral	-0.098205	1	neutral	1
sgRNA1179	SAOUHSC_01930	SAOUHSC_01930	0.376853	1	neutral	-0.00642954	1	neutral	1
sgRNA1180	SAOUHSC_01931	SAOUHSC_01931	-1.20564			0.126382
sgRNA1181	SAOUHSC_01932	hsdS2	-0.0497657	1	neutral	-0.216581	1	neutral	1
sgRNA1182	SAOUHSC_01933	hsdM2	0.0856482	1	neutral	-0.0259862	1	neutral	1
sgRNA1183	SAOUHSC_01934	SAOUHSC_01934	0.1786	1	neutral	0.349743	1	neutral	1
sgRNA1184	SAOUHSC_01935	splF	0.121726	1	neutral	0.187508	1	neutral	1
sgRNA1185	SAOUHSC_01936	splE	0.0122156	1	neutral	0.312388	1	neutral	1
sgRNA1186	SAOUHSC_01938	splD	0.130696	1	neutral	0.131798	1	neutral	1
sgRNA1187	SAOUHSC_01939	splC	-0.00769944	1	neutral	-0.136189	1	neutral	1
sgRNA1188	SAOUHSC_01941	splB	-0.0168739	1	neutral	0.189328	1	neutral	1
sgRNA1189	SAOUHSC_01942	splA	0.163426	1	neutral	0.145817	1	neutral	1
sgRNA1190	SAOUHSC_01943	SAOUHSC_01943	-0.0761016	1	neutral	-0.0476177	1	neutral	1
sgRNA1191	SAOUHSC_01944	SAOUHSC_01944	-0.0635007	1	neutral	0.250759	1	neutral	1
sgRNA1192	SAOUHSC_01948	epiF	-0.00304248	1	neutral	-0.171535	1	neutral	1
sgRNA1193	SAOUHSC_01949	epiP	0.0495	1	neutral	0.170631	1	neutral	1
sgRNA1194	SAOUHSC_01950	epiD	0.0170548	1	neutral	0.646394	1	neutral	1
sgRNA1195	SAOUHSC_01951	epiC	0.156173	1	neutral	-0.00416874	1	neutral	1
sgRNA1196	SAOUHSC_01952	epiB	0.0814194	1	neutral	0.124121	1	neutral	1
sgRNA1197	SAOUHSC_01953	epiA	0.0761848	1	neutral	0.0599081	1	neutral	1
sgRNA1198	SAOUHSC_01954	lukD	0.154955	1	neutral	0.0869218	1	neutral	1
sgRNA1199	SAOUHSC_01955	lukE	0.0373308	1	neutral	0.10208	1	neutral	1
sgRNA1200	SAOUHSC_01956	SAOUHSC_01956	-0.0464948	1	neutral	-0.348693	1	neutral	1
sgRNA1201	SAOUHSC_01957	SAOUHSC_01957	0.16229	1	neutral	0.17693	1	neutral	1
sgRNA1202	SAOUHSC_01958	SAOUHSC_01958	0.0559213	1	neutral	-0.00397991	1	neutral	1
sgRNA1203	SAOUHSC_01959	SAOUHSC_01959	0.149905	1	neutral	0.0706234	1	neutral	1
sgRNA1204	SAOUHSC_01960	hemY	-0.545615	1	neutral	-1.30058	1	neutral	1
sgRNA1205	SAOUHSC_01961	hemH	-0.352741	1	neutral	-0.780558	1	neutral	1
sgRNA1206	SAOUHSC_01962	hemE	-0.598504	1	neutral	-0.603138	1	neutral	1
sgRNA1207	SAOUHSC_01964	traP	-0.0585106	1	neutral	0.0189996	1	neutral	1
sgRNA1208	SAOUHSC_01967	ecsA	-0.296118	1	neutral	-0.140807	1	neutral	1
sgRNA1209	SAOUHSC_01968	hit	0.0822991	1	neutral	0.324232	1	neutral	1
sgRNA1210	SAOUHSC_01969	SAOUHSC_01969	0.0111674	1	neutral	0.195657	1	neutral	1
sgRNA1211	SAOUHSC_01971	SAOUHSC_01971	0.120807	1	neutral	0.64252	1	neutral	1
sgRNA1212	SAOUHSC_01972	prsA	0.12534	1	neutral	0.212804	1	neutral	1
sgRNA1213	SAOUHSC_01975	SAOUHSC_01975	0.0371407	1	neutral	0.171129	1	neutral	1
sgRNA1214	SAOUHSC_01976	SAOUHSC_01976	0.0518958	1	neutral	0.195553	1	neutral	1
sgRNA1215	SAOUHSC_01977	SAOUHSC_01977	0.0762413	1	neutral	0.325374	1	neutral	1
sgRNA1216	SAOUHSC_01978	SAOUHSC_01978	0.0611277	1	neutral	0.183196	1	neutral	1
sgRNA1217	SAOUHSC_01979	SAOUHSC_01979	0.359051	1	neutral	-0.884184	1	neutral	1
sgRNA1218	SAOUHSC_01981	airS	0.18436	1	neutral	-0.0847546	1	neutral	1
sgRNA1219	SAOUHSC_01982	SAOUHSC_01982	0.141778	1	neutral	0.0223765	1	neutral	1
sgRNA1220	SAOUHSC_01983	fumC	0.159828	1	neutral	0.0593407	1	neutral	1
sgRNA1221	SAOUHSC_01984	SAOUHSC_01984
sgRNA1222	SAOUHSC_01985	SAOUHSC_01985	0.109652	1	neutral	0.144297	1	neutral	1
sgRNA1223	SAOUHSC_01987	SAOUHSC_01987	0.136614	1	neutral	0.176133	1	neutral	1
sgRNA1224	SAOUHSC_01989	queG	-0.175045	1	neutral	-0.205811	1	neutral	1
sgRNA1225	SAOUHSC_01991	SAOUHSC_01991	0.0972654	1	neutral	0.152495	1	neutral	1
sgRNA1226	SAOUHSC_01992	SAOUHSC_01992	-0.856001	1	neutral	-0.566242	1	neutral	1
sgRNA1227	SAOUHSC_01997	perR	0.0689052	1	neutral	-0.00275595	1	neutral	1
sgRNA1228	SAOUHSC_01999	SAOUHSC_01999	0.129943	1	neutral	0.173333	1	neutral	1
sgRNA1229	SAOUHSC_02000	gsaB	0.206694	1	neutral	-0.745251	1	neutral	1
sgRNA1230	SAOUHSC_02001	SAOUHSC_02001	-0.136849	1	neutral	-0.411022	1	neutral	1
sgRNA1231	SAOUHSC_02003	SAOUHSC_02003	0.0821526	1	neutral	0.0648476	1	neutral	1
sgRNA1232	SAOUHSC_02004	SAOUHSC_02004	-1.11882	1	neutral	-2.18525	9.47098e-13	essential	1
sgRNA1233	SAOUHSC_02005	mutY	0.0333787	1	neutral	-0.0795418	1	neutral	1
sgRNA1234	SAOUHSC_02006	SAOUHSC_02006	-0.0851742	1	neutral	-0.0433648	1	neutral	1
sgRNA1235	SAOUHSC_02007	SAOUHSC_02007	0.018795	1	neutral	0.0807363	1	neutral	1
sgRNA1236	SAOUHSC_02011	recX	0.00897293	1	neutral	-0.152539	1	neutral	1
sgRNA1237	SAOUHSC_02012	sgtB	-0.293582	1	neutral	0.568132	1	neutral	1
sgRNA1238	SAOUHSC_02013	SAOUHSC_02013	0.229303	1	neutral	0.181124	1	neutral	1
sgRNA1239	SAOUHSC_02014	SAOUHSC_02014	-0.0129293	1	neutral	-0.289992	1	neutral	1
sgRNA1240	SAOUHSC_02015	SAOUHSC_02015	0.0416074	1	neutral	0.0885477	1	neutral	1
sgRNA1241	SAOUHSC_02018	SAOUHSC_02018	0.099126	1	neutral	0.206631	1	neutral	1
sgRNA1242	SAOUHSC_02023	SAOUHSC_02023	0.118828	1	neutral	-0.0662459	1	neutral	1
sgRNA1243	SAOUHSC_02044	SAOUHSC_02044	0.00308924	1	neutral	0.0619245	1	neutral	1
sgRNA1244	SAOUHSC_02050	SAOUHSC_02050	0.0406586	1	neutral	0.128662	1	neutral	1
sgRNA1245	SAOUHSC_02053	SAOUHSC_02053	-0.0223125	1	neutral	-0.02227	1	neutral	1
sgRNA1246	SAOUHSC_02058	SAOUHSC_02058	0.32917	1	neutral	0.148637	1	neutral	1
sgRNA1247	SAOUHSC_02062	SAOUHSC_02062	0.10724	1	neutral	-0.0507954	1	neutral	1
sgRNA1248	SAOUHSC_02068	SAOUHSC_02068	0.20044	1	neutral	0.425128	1	neutral	1
sgRNA1249	SAOUHSC_02071	SAOUHSC_02071	-0.102971	1	neutral	0.440948	1	neutral	1
sgRNA1250	SAOUHSC_02080	SAOUHSC_02080	-0.0199312	1	neutral	0.168159	1	neutral	1
sgRNA1251	SAOUHSC_02083	SAOUHSC_02083	-0.0908649	1	neutral	0.218329	1	neutral	1
sgRNA1252	SAOUHSC_02084	SAOUHSC_02084	0.0323208	1	neutral	0.212345	1	neutral	1
sgRNA1253	SAOUHSC_02086	SAOUHSC_02086	0.348933	1	neutral	0.288145	1	neutral	1
sgRNA1254	SAOUHSC_02088	SAOUHSC_02088	0.220761	1	neutral	0.238686	1	neutral	1
sgRNA1255	SAOUHSC_02089	int	0.297512	1	neutral	0.121209	1	neutral	1
sgRNA1256	SAOUHSC_02093	SAOUHSC_02093	0.01473	1	neutral	0.214569	1	neutral	1
sgRNA1257	SAOUHSC_02095	ptpA	0.147683	1	neutral	0.00990674	1	neutral	1
sgRNA1258	SAOUHSC_02097	SAOUHSC_02097	0.0320749	1	neutral	-0.218831	1	neutral	1
sgRNA1259	SAOUHSC_02101	vraU	0.0334467	1	neutral	0.110433	1	neutral	1
sgRNA1260	SAOUHSC_02102	map	-1.28794	0.00661536	essential	-1.47235	0.0110939	essential	1
sgRNA1261	SAOUHSC_02103	SAOUHSC_02103	-0.00109275	1	neutral	-0.184001	1	neutral	1
sgRNA1262	SAOUHSC_02104	SAOUHSC_02104	0.125483	1	neutral	-0.287147	1	neutral	1
sgRNA1263	SAOUHSC_02105	SAOUHSC_02105	0.224012	1	neutral	0.0583963	1	neutral	1
sgRNA1264	SAOUHSC_02107	murT	-2.98516	8.9805e-33	essential	-2.38523	4.10544e-05	essential	1	essential
sgRNA1265	SAOUHSC_02108	ftnA	0.00372497	1	neutral	0.0996572	1	neutral	1
sgRNA1266	SAOUHSC_02109	SAOUHSC_02109	0.0831048	1	neutral	0.116481	1	neutral	1
sgRNA1267	SAOUHSC_02110	SAOUHSC_02110	0.0732394	1	neutral	0.617547	1	neutral	1
sgRNA1268	SAOUHSC_02111	dinP	0.00974832	1	neutral	0.237228	1	neutral	1
sgRNA1269	SAOUHSC_02112	SAOUHSC_02112	0.0125808	1	neutral	-0.200384	1	neutral	1
sgRNA1270	SAOUHSC_02114	dgkB	-3.52814	1.472e-23	essential	-4.11727	5.63872e-06	essential	1	essential
sgRNA1271	SAOUHSC_02118	gatC	-2.84911	6.06032e-11	essential	-3.94252	0.00105733	essential	1	essential
sgRNA1272	SAOUHSC_02119	putP	0.024021	1	neutral	-0.209614	1	neutral	1
sgRNA1273	SAOUHSC_02121	SAOUHSC_02121	-0.181607	1	neutral	-1.06263	1	neutral	1
sgRNA1274	SAOUHSC_02124	pcrB	-1.4327	0.0190184	essential	-2.83356	2.59906e-09	essential	1	essential
sgRNA1275	SAOUHSC_02125	hisR	0.68426	1	neutral	-0.12903	1	neutral	1
sgRNA1276	SAOUHSC_02126	purB	-0.11621	1	neutral	0.0899424	1	neutral	1
sgRNA1277	SAOUHSC_02127	SAOUHSC_02127	0.0307794	1	neutral	0.152337	1	neutral	1
sgRNA1278	SAOUHSC_02131	SAOUHSC_02131	0.061111	1	neutral	0.515206	1	neutral	1
sgRNA1279	SAOUHSC_02133	pncB	-2.89243	2.04854e-19	essential	-3.43227	2.41015e-07	essential	1	essential
sgRNA1280	SAOUHSC_02134	nos	-0.254419	1	neutral	-0.0255211	1	neutral	1
sgRNA1281	SAOUHSC_02136	SAOUHSC_02136	0.219162	1	neutral	0.238134	1	neutral	1
sgRNA1282	SAOUHSC_02137	sdcS	-0.21239	1	neutral	0.0601588	1	neutral	1
sgRNA1283	SAOUHSC_02138	SAOUHSC_02138	-0.0885035	1	neutral	0.198248	1	neutral	1
sgRNA1284	SAOUHSC_02139	pncA	0.00667328	1	neutral	0.382666	1	neutral	1
sgRNA1285	SAOUHSC_02140	ppaC	-1.37363	0.0742353	neutral	-1.45261	0.101875	neutral	1	essential
sgRNA1286	SAOUHSC_02141	SAOUHSC_02141	0.0563059	1	neutral	0.17126	1	neutral	1
sgRNA1287	SAOUHSC_02142	aldH	-0.00700819	1	neutral	-0.0129587	1	neutral	1
sgRNA1288	SAOUHSC_02143	SAOUHSC_02143	0.118199	1	neutral	-0.00961234	1	neutral	1
sgRNA1289	SAOUHSC_02144	SAOUHSC_02144	0.144985	1	neutral	-0.0182175	1	neutral	1
sgRNA1290	SAOUHSC_02146	SAOUHSC_02146	0.157712	1	neutral	0.0469248	1	neutral	1
sgRNA1291	SAOUHSC_02148	SAOUHSC_02148	0.372821	1	neutral	-0.317689	1	neutral	1
sgRNA1292	SAOUHSC_02149	SAOUHSC_02149	0.264974	1	neutral	-0.420577	1	neutral	1
sgRNA1293	SAOUHSC_02150	SAOUHSC_02150	0.1616	1	neutral	0.0411152	1	neutral	1
sgRNA1294	SAOUHSC_02155	pmtR	-0.123673	1	neutral	0.055803	1	neutral	1	essential
sgRNA1295	SAOUHSC_02156	SAOUHSC_02156	-0.0208148	1	neutral	-0.0630441	1	neutral	1
sgRNA1296	SAOUHSC_02158	aspB	0.0411152	1	neutral	0.0553651	1	neutral	1
sgRNA1297	SAOUHSC_02161	eap/map	0.0485432	1	neutral	0.178656	1	neutral	1
sgRNA1298	SAOUHSC_02163	hlb-1	0.0177817	1	neutral	-0.0965056	1	neutral	1
sgRNA1299	SAOUHSC_02165	SAOUHSC_02165	0.0514223	1	neutral	-0.0422631	1	neutral	1
sgRNA1300	SAOUHSC_02166	SAOUHSC_02166	0.0315986	1	neutral	0.30573	1	neutral	1
sgRNA1301	SAOUHSC_02167	scn	0.0638828	1	neutral	0.0930508	1	neutral	1
sgRNA1302	SAOUHSC_02169	chp	0.047872	1	neutral	0.154579	1	neutral	1
sgRNA1303	SAOUHSC_02171	sak	0.179361	1	neutral	-0.00556312	1	neutral	1
sgRNA1304	SAOUHSC_02173	ami	0.0111299	1	neutral	0.161715	1	neutral	1
sgRNA1305	SAOUHSC_02174	SAOUHSC_02174	0.042633	1	neutral	0.24549	1	neutral	1
sgRNA1306	SAOUHSC_02175	SAOUHSC_02175	0.00513606	1	neutral	0.0806685	1	neutral	1
sgRNA1307	SAOUHSC_02176	SAOUHSC_02176	0.201175	1	neutral	-0.0273025	1	neutral	1
sgRNA1308	SAOUHSC_02177	SAOUHSC_02177	0.14925	1	neutral	0.236816	1	neutral	1
sgRNA1309	SAOUHSC_02178	SAOUHSC_02178	0.090671	1	neutral	0.0253285	1	neutral	1
sgRNA1310	SAOUHSC_02179	SAOUHSC_02179	0.0583404	1	neutral	0.0939681	1	neutral	1
sgRNA1311	SAOUHSC_02180	SAOUHSC_02180	-0.0949537	1	neutral	0.0336172	1	neutral	1
sgRNA1312	SAOUHSC_02181	SAOUHSC_02181	0.133131	1	neutral	0.185461	1	neutral	1
sgRNA1313	SAOUHSC_02182	SAOUHSC_02182	0.106209	1	neutral	0.0757009	1	neutral	1
sgRNA1314	SAOUHSC_02183	SAOUHSC_02183	-0.00280888	1	neutral	0.0689909	1	neutral	1
sgRNA1315	SAOUHSC_02184	SAOUHSC_02184	0.118996	1	neutral	-0.0778026	1	neutral	1
sgRNA1316	SAOUHSC_02185	SAOUHSC_02185	0.0737066	1	neutral	0.0140943	1	neutral	1
sgRNA1317	SAOUHSC_02186	SAOUHSC_02186	0.125139	1	neutral	0.197879	1	neutral	1
sgRNA1318	SAOUHSC_02187	SAOUHSC_02187	0.0845283	1	neutral	0.217947	1	neutral	1
sgRNA1319	SAOUHSC_02188	SAOUHSC_02188	0.0634285	1	neutral	0.111376	1	neutral	1
sgRNA1320	SAOUHSC_02189	SAOUHSC_02189	0.124025	1	neutral	0.0362476	1	neutral	1
sgRNA1321	SAOUHSC_02190	SAOUHSC_02190	0.0467061	1	neutral	0.230699	1	neutral	1
sgRNA1322	SAOUHSC_02191	SAOUHSC_02191	0.0595493	1	neutral	0.151408	1	neutral	1
sgRNA1323	SAOUHSC_02193	SAOUHSC_02193	0.192356	1	neutral	0.0958484	1	neutral	1
sgRNA1324	SAOUHSC_02194	SAOUHSC_02194	0.066816	1	neutral	0.0938835	1	neutral	1
sgRNA1325	SAOUHSC_02195	SAOUHSC_02195	0.293565	1	neutral	-0.261188	1	neutral	1
sgRNA1326	SAOUHSC_02196	SAOUHSC_02196	0.042535	1	neutral	0.0736813	1	neutral	1
sgRNA1327	SAOUHSC_02197	SAOUHSC_02197	0.0634083	1	neutral	0.0507403	1	neutral	1
sgRNA1328	SAOUHSC_02198	SAOUHSC_02198	-0.0438554	1	neutral	-0.0132276	1	neutral	1
sgRNA1329	SAOUHSC_02199	SAOUHSC_02199	0.0231312	1	neutral	0.0152717	1	neutral	1
sgRNA1330	SAOUHSC_02200	SAOUHSC_02200	0.027602	1	neutral	-0.0323487	1	neutral	1
sgRNA1331	SAOUHSC_02202	SAOUHSC_02202	0.0353989	1	neutral	0.00956934	1	neutral	1
sgRNA1332	SAOUHSC_02203	SAOUHSC_02203	0.0355093	1	neutral	0.09579	1	neutral	1
sgRNA1333	SAOUHSC_02204	SAOUHSC_02204	-0.0347515	1	neutral	0.304053	1	neutral	1
sgRNA1334	SAOUHSC_02205	SAOUHSC_02205	-0.121583	1	neutral	0.127216	1	neutral	1
sgRNA1335	SAOUHSC_02206	SAOUHSC_02206	0.109718	1	neutral	-0.151551	1	neutral	1
sgRNA1336	SAOUHSC_02208	SAOUHSC_02208	0.00598127	1	neutral	0.146205	1	neutral	1
sgRNA1337	SAOUHSC_02211	SAOUHSC_02211	0.144834	1	neutral	0.18642	1	neutral	1
sgRNA1338	SAOUHSC_02215	SAOUHSC_02215	0.0978555	1	neutral	-0.0723136	1	neutral	1
sgRNA1339	SAOUHSC_02216	SAOUHSC_02216	0.0472019	1	neutral	-0.0359784	1	neutral	1
sgRNA1340	SAOUHSC_02217	SAOUHSC_02217	-0.104419	1	neutral	0.314337	1	neutral	1
sgRNA1341	SAOUHSC_02218	SAOUHSC_02218	0.0770913	1	neutral	0.133233	1	neutral	1
sgRNA1342	SAOUHSC_02220	SAOUHSC_02220	0.0751715	1	neutral	0.196246	1	neutral	1
sgRNA1343	SAOUHSC_02225	SAOUHSC_02225	0.156354	1	neutral	-0.219421	1	neutral	1
sgRNA1344	SAOUHSC_02226	SAOUHSC_02226	-0.0133541	1	neutral	0.0131857	1	neutral	1
sgRNA1345	SAOUHSC_02229	SAOUHSC_02229	0.0727211	1	neutral	-0.0646768	1	neutral	1
sgRNA1346	SAOUHSC_02231	SAOUHSC_02231	0.0194458	1	neutral	0.203769	1	neutral	1
sgRNA1347	SAOUHSC_02232	SAOUHSC_02232	0.239005	1	neutral	-0.0126922	1	neutral	1
sgRNA1348	SAOUHSC_02234	SAOUHSC_02234	-0.0350489	1	neutral	-0.0366245	1	neutral	1
sgRNA1349	SAOUHSC_02235	SAOUHSC_02235	0.0684707	1	neutral	-0.141982	1	neutral	1
sgRNA1350	SAOUHSC_02239	int3	0.0209191	1	neutral	0.0758216	1	neutral	1
sgRNA1351	SAOUHSC_02243	lukH	0.0854886	1	neutral	0.101671	1	neutral	1
sgRNA1352	SAOUHSC_02244	SAOUHSC_02244	0.0127549	1	neutral	0.236135	1	neutral	1
sgRNA1353	SAOUHSC_02246	fhuD1	0.0254392	1	neutral	0.0992885	1	neutral	1
sgRNA1354	SAOUHSC_02247	ktrB	0.103276	1	neutral	0.141681	1	neutral	1
sgRNA1355	SAOUHSC_02248	SAOUHSC_02248	0.0789042	1	neutral	0.0230434	1	neutral	1
sgRNA1356	SAOUHSC_02249	SAOUHSC_02249	0.0654228	1	neutral	0.0538168	1	neutral	1
sgRNA1357	SAOUHSC_02250	SAOUHSC_02250	0.106037	1	neutral	0.0777886	1	neutral	1
sgRNA1358	SAOUHSC_02251	SAOUHSC_02251	0.135957	1	neutral	0.184886	1	neutral	1
sgRNA1359	SAOUHSC_02252	SAOUHSC_02252	0.179678	1	neutral	0.0918248	1	neutral	1
sgRNA1360	SAOUHSC_02255	groES	-0.965	1	neutral	-1.75644	0.13391	neutral	1	essential
sgRNA1361	SAOUHSC_02256	SAOUHSC_02256	0.01541	1	neutral	-0.0168672	1	neutral	1
sgRNA1362	SAOUHSC_02257	sdrH	0.160376	1	neutral	0.125253	1	neutral	1
sgRNA1363	SAOUHSC_02258	SAOUHSC_02258	0.0430123	1	neutral	0.369867	1	neutral	1
sgRNA1364	SAOUHSC_02259	SAOUHSC_02259	0.268418	1	neutral	0.152039	1	neutral	1
sgRNA1365	SAOUHSC_02261	agrB	-0.188785	1	neutral	-0.433983	1	neutral	1
sgRNA1366	SAOUHSC_02265	agrA	-0.0550396	1	neutral	-0.131011	1	neutral	1
sgRNA1367	SAOUHSC_02268	scrB	0.0373356	1	neutral	-0.416145	1	neutral	1
sgRNA1368	SAOUHSC_02269	scrR	0.0843178	1	neutral	0.114135	1	neutral	1
sgRNA1369	SAOUHSC_02270	nrgA	0.0536093	1	neutral	-0.103385	1	neutral	1
sgRNA1370	SAOUHSC_02272	SAOUHSC_02272	0.163829	1	neutral	0.218787	1	neutral	1
sgRNA1371	SAOUHSC_02273	rex	-1.165	1	neutral	-0.858649	1	neutral	1
sgRNA1372	SAOUHSC_02274	vga	0.0481287	1	neutral	-0.0624983	1	neutral	1
sgRNA1373	SAOUHSC_02276	SAOUHSC_02276	-0.0398578	1	neutral	0.154535	1	neutral	1
sgRNA1374	SAOUHSC_02280	tsaE	-3.61677	1.74554e-56	essential	-3.29571	6.05665e-15	essential	1	essential
sgRNA1375	SAOUHSC_02281	ilvD	0.148482	1	neutral	0.378919	1	neutral	1
sgRNA1376	SAOUHSC_02284	ilvC	0.206667	1	neutral	0.00924431	1	neutral	1
sgRNA1377	SAOUHSC_02290	SAOUHSC_02290	0.299959	1	neutral	-0.177085	1	neutral	1
sgRNA1378	SAOUHSC_02294	SAOUHSC_02294	0.120244	1	neutral	0.27345	1	neutral	1
sgRNA1379	SAOUHSC_02297	SAOUHSC_02297	0.100246	1	neutral	0.270091	1	neutral	1
sgRNA1380	SAOUHSC_02300	rsbV	-0.0223769	1	neutral	0.231368	1	neutral	1
sgRNA1381	SAOUHSC_02302	SAOUHSC_02302	0.0488557	1	neutral	-0.00786259	1	neutral	1
sgRNA1382	SAOUHSC_02304	mazE	0.32508	1	neutral	0.46601	1	neutral	1
sgRNA1383	SAOUHSC_02309	SAOUHSC_02309	-0.317071	1	neutral	-0.61729	1	neutral	1
sgRNA1384	SAOUHSC_02313	SAOUHSC_02313	0.0258346	1	neutral	0.0355746	1	neutral	1
sgRNA1385	SAOUHSC_02314	kdpD	0.138534	1	neutral	-0.0214954	1	neutral	1
sgRNA1386	SAOUHSC_02316	cshA	0.0617474	1	neutral	-0.228097	1	neutral	1
sgRNA1387	SAOUHSC_02318	ddl	-2.25071	7.6142e-05	essential	-2.10418	0.166686	neutral	1	essential
sgRNA1388	SAOUHSC_02319	rodA	-0.0547998	1	neutral	-0.950172	1	neutral	1
sgRNA1389	SAOUHSC_02320	SAOUHSC_02320	-0.0774098	1	neutral	-0.240381	1	neutral	1
sgRNA1390	SAOUHSC_02322	SAOUHSC_02322	0.112208	1	neutral	0.159038	1	neutral	1
sgRNA1391	SAOUHSC_02323	cls2	0.383388	1	neutral	0.65007	1	neutral	1
sgRNA1392	SAOUHSC_02327	yidC	-4.12606	1.66342e-25	essential	-4.22967	1.90384e-05	essential	1
sgRNA1393	SAOUHSC_02331	tenA	0.0767937	1	neutral	0.318847	1	neutral	1
sgRNA1394	SAOUHSC_02332	SAOUHSC_02332	0.0699036	1	neutral	-0.118427	1	neutral	1
sgRNA1395	SAOUHSC_02333	sceD	-0.0165404	1	neutral	0.0316731	1	neutral	1
sgRNA1396	SAOUHSC_02334	ssbB	-0.0995039	1	neutral	0.129704	1	neutral	1
sgRNA1397	SAOUHSC_02335	ywpF	0.0632229	1	neutral	0.040532	1	neutral	1
sgRNA1398	SAOUHSC_02337	murA1	-0.713553	1	neutral	-1.78501	0.0552138	neutral	1	essential
sgRNA1399	SAOUHSC_02338	SAOUHSC_02338	0.17743	1	neutral	0.0352353	1	neutral	1
sgRNA1400	SAOUHSC_02339	SAOUHSC_02339	0.122122	1	neutral	-0.106475	1	neutral	1
sgRNA1401	SAOUHSC_02343	atpG	-1.08239	1	neutral	-1.32682	1	neutral	1
sgRNA1402	SAOUHSC_02347	atpF	-0.971596	1	neutral	-0.830956	1	neutral	1
sgRNA1403	SAOUHSC_02355	SAOUHSC_02355	0.492484	1	neutral	0.094997	1	neutral	1
sgRNA1404	SAOUHSC_02357	SAOUHSC_02357	-3.523	6.297e-39	essential	-3.90541	2.20984e-12	essential	1	essential
sgRNA1405	SAOUHSC_02360	tdk	-2.16842	2.00073e-07	essential	-2.92294	0.00277697	essential	1	essential
sgRNA1406	SAOUHSC_02361	rpmE2	-2.43282	8.3753e-18	essential	-2.8419	1.63349e-09	essential	1
sgRNA1407	SAOUHSC_02362	rho	-0.0653292	1	neutral	0.243047	1	neutral	1
sgRNA1408	SAOUHSC_02363	SAOUHSC_02363	-0.0563583	1	neutral	0.152721	1	neutral	1
sgRNA1409	SAOUHSC_02365	murA2	-0.449696	1	neutral	0.214098	1	neutral	1
sgRNA1410	SAOUHSC_02366	fbaA	-1.14168	1	neutral	-1.39197	0.358006	neutral	1
sgRNA1411	SAOUHSC_02367	SAOUHSC_02367	-0.03541	1	neutral	-0.176148	1	neutral	1
sgRNA1412	SAOUHSC_02368	pyrG	-3.96857	1.98734e-46	essential	-3.80021	1.42023e-10	essential	1	essential
sgRNA1413	SAOUHSC_02369	rpoE	-0.799454	1	neutral	1.1363	1	neutral	0.143256
sgRNA1414	SAOUHSC_02370	SAOUHSC_02370	0.22742	1	neutral	-0.105578	1	neutral	1
sgRNA1415	SAOUHSC_02371	coaA	-0.839203	1	neutral	-1.40944	0.264349	neutral	1
sgRNA1416	SAOUHSC_02372	SAOUHSC_02372	-0.210592	1	neutral	0.166356	1	neutral	1
sgRNA1417	SAOUHSC_02374	hmrA	0.0355825	1	neutral	0.150136	1	neutral	1
sgRNA1418	SAOUHSC_02375	luxS	0.157047	1	neutral	0.0575927	1	neutral	1
sgRNA1419	SAOUHSC_02377	pdp	-0.619181	1	neutral	-0.198587	1	neutral	1
sgRNA1420	SAOUHSC_02378	SAOUHSC_02378	0.102833	1	neutral	0.249663	1	neutral	1
sgRNA1421	SAOUHSC_02379	deoC2	0.155757	1	neutral	0.186441	1	neutral	1
sgRNA1422	SAOUHSC_02380	deoD	0.144443	1	neutral	0.279466	1	neutral	1
sgRNA1423	SAOUHSC_02381	dps	0.194614	1	neutral	-0.136558	1	neutral	1
sgRNA1424	SAOUHSC_02382	SAOUHSC_02382	0.600088	1	neutral	0.271618	1	neutral	1
sgRNA1425	SAOUHSC_02383	SAOUHSC_02383	-0.91	1	neutral	-1.24904	1	neutral	1
sgRNA1426	SAOUHSC_02386	SAOUHSC_02386	0.234257	1	neutral	0.191447	1	neutral	1
sgRNA1427	SAOUHSC_02387	SAOUHSC_02387	0.150036	1	neutral	-0.535971	1	neutral	1
sgRNA1428	SAOUHSC_02388	czrA	-0.114611	1	neutral	-0.246324	1	neutral	1
sgRNA1429	SAOUHSC_02390	SAOUHSC_02390	-0.168801	1	neutral	0.035326	1	neutral	1
sgRNA1430	SAOUHSC_02391	SAOUHSC_02391	0.163459	1	neutral	0.251626	1	neutral	1
sgRNA1431	SAOUHSC_02393	SAOUHSC_02393	0.0314509	1	neutral	0.197966	1	neutral	1
sgRNA1432	SAOUHSC_02394	SAOUHSC_02394	0.0724498	1	neutral	0.0303994	1	neutral	1
sgRNA1433	SAOUHSC_02396	SAOUHSC_02396	0.0454767	1	neutral	0.144318	1	neutral	1
sgRNA1434	SAOUHSC_02397	SAOUHSC_02397	0.0965002	1	neutral	0.247141	1	neutral	1
sgRNA1435	SAOUHSC_02399	glmS	-3.17195	1.02051e-12	essential	-4.67623	0.00020396	essential	1	essential
sgRNA1436	SAOUHSC_02400	mtlF	0.239151	1	neutral	0.256218	1	neutral	1
sgRNA1437	SAOUHSC_02401	mtlR	-0.160644	1	neutral	0.170307	1	neutral	1
sgRNA1438	SAOUHSC_02402	mtlA	0.181675	1	neutral	0.0560865	1	neutral	1
sgRNA1439	SAOUHSC_02404	fmtB	0.170789	1	neutral	0.336674	1	neutral	1
sgRNA1440	SAOUHSC_02407	dacA	0.0409712	1	neutral	-0.2352	1	neutral	1	essential
sgRNA1441	SAOUHSC_02409	rocF	-0.0110732	1	neutral	0.0819687	1	neutral	1
sgRNA1442	SAOUHSC_02411	SAOUHSC_02411	0.272362	1	neutral	-0.00743449	1	neutral	1
sgRNA1443	SAOUHSC_02412	SAOUHSC_02412	-3.41014	3.73702e-36	essential	-3.70269	9.72327e-13	essential	1
sgRNA1444	SAOUHSC_02416	SAOUHSC_02416	-0.0170895	1	neutral	0.104945	1	neutral	1
sgRNA1445	SAOUHSC_02417	salA	0.710417	1	neutral	0.252098	1	neutral	1
sgRNA1446	SAOUHSC_02418	lmrS	0.0248526	1	neutral	0.465083	1	neutral	1
sgRNA1447	SAOUHSC_02420	sdrM	0.224792	1	neutral	0.405584	1	neutral	1
sgRNA1448	SAOUHSC_02424	SAOUHSC_02424	0.0275565	1	neutral	0.228419	1	neutral	1
sgRNA1449	SAOUHSC_02425	SAOUHSC_02425	0.0649855	1	neutral	0.165156	1	neutral	1
sgRNA1450	SAOUHSC_02426	SAOUHSC_02426	-0.0358918	1	neutral	0.10328	1	neutral	1
sgRNA1451	SAOUHSC_02430	htsA	0.110852	1	neutral	0.219227	1	neutral	1
sgRNA1452	SAOUHSC_02432	SAOUHSC_02432	0.133815	1	neutral	0.281136	1	neutral	1
sgRNA1453	SAOUHSC_02434	sfnaB	0.0178319	1	neutral	0.0888186	1	neutral	1
sgRNA1454	SAOUHSC_02435	sfnaA	-0.24209	1	neutral	0.100309	1	neutral	1
sgRNA1455	SAOUHSC_02436	sfnaD	0.0270447	1	neutral	-0.0323234	1	neutral	1
sgRNA1456	SAOUHSC_02437	SAOUHSC_02437	-0.0199377	1	neutral	0.047484	1	neutral	1
sgRNA1457	SAOUHSC_02443	amaP	0.121531	1	neutral	0.254322	1	neutral	1
sgRNA1458	SAOUHSC_02444	opuD2	0.331697	1	neutral	0.186588	1	neutral	1
sgRNA1459	SAOUHSC_02445	SAOUHSC_02445	0.121346	1	neutral	0.126187	1	neutral	1
sgRNA1460	SAOUHSC_02447	SAOUHSC_02447	-0.272742	1	neutral	0.0301038	1	neutral	1
sgRNA1461	SAOUHSC_02448	SAOUHSC_02448	0.315803	1	neutral	0.151175	1	neutral	1
sgRNA1462	SAOUHSC_02449	lacG	0.0598016	1	neutral	0.107732	1	neutral	1
sgRNA1463	SAOUHSC_02450	lacE	0.0923388	1	neutral	0.00127894	1	neutral	1
sgRNA1464	SAOUHSC_02451	lacF	0.0347349	1	neutral	0.284823	1	neutral	1
sgRNA1465	SAOUHSC_02452	lacD	-0.332723	1	neutral	0.206206	1	neutral	1
sgRNA1466	SAOUHSC_02453	lacC	-0.0160223	1	neutral	0.0766629	1	neutral	1
sgRNA1467	SAOUHSC_02454	lacB	0.130585	1	neutral	-0.000468727	1	neutral	1
sgRNA1468	SAOUHSC_02455	lacA	0.150113	1	neutral	0.105675	1	neutral	1
sgRNA1469	SAOUHSC_02456	lacR	-0.514361	1	neutral	-0.374852	1	neutral	1
sgRNA1470	SAOUHSC_02457	cobB	0.547866	1	neutral	-0.0626268	1	neutral	1
sgRNA1471	SAOUHSC_02458	SAOUHSC_02458	0.0551116	1	neutral	0.266455	1	neutral	1
sgRNA1472	SAOUHSC_02459	SAOUHSC_02459	-0.0135943	1	neutral	0.211996	1	neutral	1
sgRNA1473	SAOUHSC_02460	SAOUHSC_02460	0.233707	1	neutral	0.116825	1	neutral	1
sgRNA1474	SAOUHSC_02461	SAOUHSC_02461	0.0839538	1	neutral	-0.150776	1	neutral	1
sgRNA1475	SAOUHSC_02463	hysA	0.0832194	1	neutral	0.0106302	1	neutral	1
sgRNA1476	SAOUHSC_02464	SAOUHSC_02464	0.0649633	1	neutral	0.070107	1	neutral	1
sgRNA1477	SAOUHSC_02465	SAOUHSC_02465	0.0613403	1	neutral	0.0193028	1	neutral	1
sgRNA1478	SAOUHSC_02466	SAOUHSC_02466	0.897057	1	neutral	0.220528	1	neutral	1
sgRNA1479	SAOUHSC_02468	budB	-0.0314554	1	neutral	-0.0906637	1	neutral	1
sgRNA1480	SAOUHSC_02469	SAOUHSC_02469	0.0765335	1	neutral	0.16443	1	neutral	1
sgRNA1481	SAOUHSC_02470	SAOUHSC_02470	0.139022	1	neutral	0.297802	1	neutral	1
sgRNA1482	SAOUHSC_02471	SAOUHSC_02471	0.130217	1	neutral	0.0709822	1	neutral	1
sgRNA1483	SAOUHSC_02474	SAOUHSC_02474	0.0803183	1	neutral	0.118251	1	neutral	1
sgRNA1484	SAOUHSC_02475	SAOUHSC_02475	0.224251	1	neutral	0.165689	1	neutral	1
sgRNA1485	SAOUHSC_02476	SAOUHSC_02476	0.00778552	1	neutral	0.073989	1	neutral	1
sgRNA1486	SAOUHSC_02478	rplM	-3.95388	2.33211e-57	essential	-4.03648	9.37358e-22	essential	1	essential
sgRNA1487	SAOUHSC_02483	cbiO	-0.0211765	1	neutral	0.0101546	1	neutral	1
sgRNA1488	SAOUHSC_02489	infA	-2.79614	3.42434e-23	essential	-3.36683	6.4065e-09	essential	1	essential
sgRNA1489	SAOUHSC_02512	rplC	-1.62628	1	neutral	-0.166104	1	neutral	1	essential
sgRNA1490	SAOUHSC_02515	SAOUHSC_02515	0.0481299	1	neutral	0.0205048	1	neutral	1
sgRNA1491	SAOUHSC_02516	pbuG	0.225084	1	neutral	0.256201	1	neutral	1
sgRNA1492	SAOUHSC_02519	SAOUHSC_02519	0.306108	1	neutral	-0.103618	1	neutral	1
sgRNA1493	SAOUHSC_02520	glcU	-0.238451	1	neutral	-0.130268	1	neutral	1
sgRNA1494	SAOUHSC_02522	SAOUHSC_02522	0.120642	1	neutral	-0.0972706	1	neutral	1
sgRNA1495	SAOUHSC_02523	SAOUHSC_02523	-0.346828	1	neutral	0.240511	1	neutral	1
sgRNA1496	SAOUHSC_02524	SAOUHSC_02524	-0.433782	1	neutral	-0.399486	1	neutral	1
sgRNA1497	SAOUHSC_02525	SAOUHSC_02525	0.147975	1	neutral	0.347141	1	neutral	1
sgRNA1498	SAOUHSC_02527	femX	-2.60844	1.11195e-10	essential	-2.33464	0.0112281	essential	1	essential
sgRNA1499	SAOUHSC_02528	SAOUHSC_02528	0.109832	1	neutral	-0.217579	1	neutral	1
sgRNA1500	SAOUHSC_02529	SAOUHSC_02529	0.0317576	1	neutral	0.429121	1	neutral	1
sgRNA1501	SAOUHSC_02530	SAOUHSC_02530	0.0294236	1	neutral	-0.174572	1	neutral	1
sgRNA1502	SAOUHSC_02531	SAOUHSC_02531	0.0866661	1	neutral	0.0887722	1	neutral	1
sgRNA1503	SAOUHSC_02532	sarV	0.0696131	1	neutral	-0.141867	1	neutral	1
sgRNA1504	SAOUHSC_02533	SAOUHSC_02533	0.173482	1	neutral	-0.0692641	1	neutral	1
sgRNA1505	SAOUHSC_02535	SAOUHSC_02535	-0.0467071	1	neutral	0.0394977	1	neutral	1
sgRNA1506	SAOUHSC_02536	moaA	0.142758	1	neutral	-0.097106	1	neutral	1
sgRNA1507	SAOUHSC_02542	moeA	0.0231451	1	neutral	-0.101127	1	neutral	1
sgRNA1508	SAOUHSC_02543	moaC	0.00486505	1	neutral	0.212938	1	neutral	1
sgRNA1509	SAOUHSC_02545	moeB	0.0684004	1	neutral	0.0254798	1	neutral	1
sgRNA1510	SAOUHSC_02547	modB	-0.0272477	1	neutral	0.346872	1	neutral	1
sgRNA1511	SAOUHSC_02549	modA	0.0150789	1	neutral	0.101981	1	neutral	1
sgRNA1512	SAOUHSC_02550	fdhD	-0.039532	1	neutral	0.0854169	1	neutral	1
sgRNA1513	SAOUHSC_02552	bioY	0.423469	1	neutral	0.20998	1	neutral	1
sgRNA1514	SAOUHSC_02553	SAOUHSC_02553	0.196004	1	neutral	0.153575	1	neutral	1
sgRNA1515	SAOUHSC_02554	fhuD2	0.157983	1	neutral	0.101555	1	neutral	1
sgRNA1516	SAOUHSC_02555	ydbM	0.195264	1	neutral	0.268916	1	neutral	1
sgRNA1517	SAOUHSC_02556	SAOUHSC_02556	0.019836	1	neutral	0.102625	1	neutral	1
sgRNA1518	SAOUHSC_02557	SAOUHSC_02557	0.244184	1	neutral	0.0204757	1	neutral	1
sgRNA1519	SAOUHSC_02558	ureA	0.0405938	1	neutral	0.0936258	1	neutral	1
sgRNA1520	SAOUHSC_02559	ureB	0.0159753	1	neutral	0.207765	1	neutral	1
sgRNA1521	SAOUHSC_02561	ureC	-0.153862	1	neutral	0.163433	1	neutral	1
sgRNA1522	SAOUHSC_02562	ureE	-0.000387572	1	neutral	0.174619	1	neutral	1
sgRNA1523	SAOUHSC_02563	ureF	0.14831	1	neutral	0.155468	1	neutral	1
sgRNA1524	SAOUHSC_02564	ureG	0.0645319	1	neutral	0.00410057	1	neutral	1
sgRNA1525	SAOUHSC_02565	ureD	-0.080813	1	neutral	0.286571	1	neutral	1
sgRNA1526	SAOUHSC_02566	sarR	-0.295769	1	neutral	-0.412702	1	neutral	1
sgRNA1527	SAOUHSC_02567	SAOUHSC_02567	0.110074	1	neutral	0.42934	1	neutral	1
sgRNA1528	SAOUHSC_02568	SAOUHSC_02568	0.190528	1	neutral	0.175779	1	neutral	1
sgRNA1529	SAOUHSC_02570	SAOUHSC_02570	0.0900803	1	neutral	0.147265	1	neutral	1
sgRNA1530	SAOUHSC_02571	ssaA	-0.210443	1	neutral	-0.190699	1	neutral	1
sgRNA1531	SAOUHSC_02572	SAOUHSC_02572	0.158352	1	neutral	0.229467	1	neutral	1
sgRNA1532	SAOUHSC_02574	SAOUHSC_02574	0.128869	1	neutral	0.0578427	1	neutral	1
sgRNA1533	SAOUHSC_02575	SAOUHSC_02575	0.0891037	1	neutral	0.0268268	1	neutral	1
sgRNA1534	SAOUHSC_02576	SAOUHSC_02576	-0.15661	1	neutral	0.569294	1	neutral	1
sgRNA1535	SAOUHSC_02577	SAOUHSC_02577	0.0946689	1	neutral	-0.08923	1	neutral	1
sgRNA1536	SAOUHSC_02579	SAOUHSC_02579	-0.0541337	1	neutral	-0.211592	1	neutral	1
sgRNA1537	SAOUHSC_02580	SAOUHSC_02580	-0.0548329	1	neutral	0.192818	1	neutral	1
sgRNA1538	SAOUHSC_02582	fdhA	-0.00696247	1	neutral	0.36315	1	neutral	1
sgRNA1539	SAOUHSC_02584	SAOUHSC_02584	0.0970774	1	neutral	0.125987	1	neutral	1
sgRNA1540	SAOUHSC_02585	SAOUHSC_02585	-0.00917111	1	neutral	0.0987346	1	neutral	1
sgRNA1541	SAOUHSC_02586	SAOUHSC_02586	-0.0768198	1	neutral	0.0240401	1	neutral	1
sgRNA1542	SAOUHSC_02587	spdB	0.19082	1	neutral	0.214964	1	neutral	1
sgRNA1543	SAOUHSC_02588	SAOUHSC_02588	0.259697	1	neutral	0.141069	1	neutral	1
sgRNA1544	SAOUHSC_02589	SAOUHSC_02589	0.798899	1	neutral	0.971813	1	neutral	1
sgRNA1545	SAOUHSC_02590	SAOUHSC_02590	0.0301349	1	neutral	-0.0369157	1	neutral	1
sgRNA1546	SAOUHSC_02591	SAOUHSC_02591	0.170861	1	neutral	-0.0733022	1	neutral	1
sgRNA1547	SAOUHSC_02595	SAOUHSC_02595	0.0126162	1	neutral	-0.174029	1	neutral	1
sgRNA1548	SAOUHSC_02596	SAOUHSC_02596	0.147332	1	neutral	-0.00774281	1	neutral	1
sgRNA1549	SAOUHSC_02597	glvC	0.0221668	1	neutral	0.0686472	1	neutral	1
sgRNA1550	SAOUHSC_02599	SAOUHSC_02599	-0.0357249	1	neutral	0.307652	1	neutral	1
sgRNA1551	SAOUHSC_02600	SAOUHSC_02600	0.176492	1	neutral	0.133674	1	neutral	1
sgRNA1552	SAOUHSC_02601	SAOUHSC_02601	0.0908641	1	neutral	0.346582	1	neutral	1
sgRNA1553	SAOUHSC_02602	SAOUHSC_02602	0.0933621	1	neutral	-0.045733	1	neutral	1
sgRNA1554	SAOUHSC_02603	SAOUHSC_02603	-0.0146714	1	neutral	0.48378	1	neutral	1
sgRNA1555	SAOUHSC_02604	SAOUHSC_02604	0.0602052	1	neutral	0.0686156	1	neutral	1
sgRNA1556	SAOUHSC_02605	SAOUHSC_02605	0.203343	1	neutral	0.551365	1	neutral	1
sgRNA1557	SAOUHSC_02607	hutU	0.000684087	1	neutral	-0.159002	1	neutral	1
sgRNA1558	SAOUHSC_02608	hutR	0.142778	1	neutral	-0.266953	1	neutral	1
sgRNA1559	SAOUHSC_02609	fosB	0.0146198	1	neutral	-0.260541	1	neutral	1
sgRNA1560	SAOUHSC_02610	hutG	0.130951	1	neutral	-0.165046	1	neutral	1
sgRNA1561	SAOUHSC_02611	lyrA	0.314641	1	neutral	0.425851	1	neutral	1
sgRNA1562	SAOUHSC_02612	rpiA	-0.436464	1	neutral	-0.0161875	1	neutral	1
sgRNA1563	SAOUHSC_02613	SAOUHSC_02613	-0.141532	1	neutral	0.0385371	1	neutral	1
sgRNA1564	SAOUHSC_02615	SAOUHSC_02615	0.267722	1	neutral	0.0404586	1	neutral	1
sgRNA1565	SAOUHSC_02618	SAOUHSC_02618	0.00936908	1	neutral	-0.078504	1	neutral	1
sgRNA1566	SAOUHSC_02619	SAOUHSC_02619	-0.0129023	1	neutral	0.117178	1	neutral	1
sgRNA1567	SAOUHSC_02620	SAOUHSC_02620	-0.222008	1	neutral	0.0713463	1	neutral	1
sgRNA1568	SAOUHSC_02621	aag	0.0913678	1	neutral	-0.204628	1	neutral	1
sgRNA1569	SAOUHSC_02622	gltS	0.217538	1	neutral	0.228405	1	neutral	1
sgRNA1570	SAOUHSC_02624	corA	0.0468358	1	neutral	0.187403	1	neutral	1	essential
sgRNA1571	SAOUHSC_02625	SAOUHSC_02625	-0.161042	1	neutral	-0.121157	1	neutral	1
sgRNA1572	SAOUHSC_02627	SAOUHSC_02627	-0.168699	1	neutral	-0.187409	1	neutral	1
sgRNA1573	SAOUHSC_02628	SAOUHSC_02628	0.0633936	1	neutral	0.540166	1	neutral	1
sgRNA1574	SAOUHSC_02630	SAOUHSC_02630	-0.0402093	1	neutral	-0.0299956	1	neutral	1
sgRNA1575	SAOUHSC_02631	SAOUHSC_02631	-0.0666577	1	neutral	0.608776	1	neutral	1
sgRNA1576	SAOUHSC_02634	SAOUHSC_02634	0.151603	1	neutral	0.10844	1	neutral	1
sgRNA1577	SAOUHSC_02635	tcaA	0.116564	1	neutral	0.161773	1	neutral	1
sgRNA1578	SAOUHSC_02637	SAOUHSC_02637	0.0436294	1	neutral	0.0227475	1	neutral	1
sgRNA1579	SAOUHSC_02638	SAOUHSC_02638	0.18484	1	neutral	0.333071	1	neutral	1
sgRNA1580	SAOUHSC_02639	SAOUHSC_02639	0.168373	1	neutral	-0.0106661	1	neutral	1
sgRNA1581	SAOUHSC_02641	htrB	-0.124431	1	neutral	-0.124324	1	neutral	1
sgRNA1582	SAOUHSC_02643	hssR	0.0518267	1	neutral	0.040677	1	neutral	1
sgRNA1583	SAOUHSC_02645	SAOUHSC_02645	0.180544	1	neutral	0.0950185	1	neutral	1
sgRNA1584	SAOUHSC_02647	mqo	0.316923	1	neutral	-0.1289	1	neutral	1
sgRNA1585	SAOUHSC_02648	lctP2	0.122828	1	neutral	0.0968252	1	neutral	1
sgRNA1586	SAOUHSC_02649	SAOUHSC_02649	0.0620636	1	neutral	0.0112809	1	neutral	1
sgRNA1587	SAOUHSC_02650	SAOUHSC_02650	-0.0919746	1	neutral	0.24932	1	neutral	1
sgRNA1588	SAOUHSC_02651	paiA	0.151688	1	neutral	0.0100891	1	neutral	1
sgRNA1589	SAOUHSC_02652	SAOUHSC_02652	-0.0457848	1	neutral	0.269578	1	neutral	1
sgRNA1590	SAOUHSC_02653	SAOUHSC_02653	0.100266	1	neutral	0.101262	1	neutral	1
sgRNA1591	SAOUHSC_02656	SAOUHSC_02656	-0.331662	1	neutral	-0.0137585	1	neutral	1
sgRNA1592	SAOUHSC_02658	SAOUHSC_02658	0.0530972	1	neutral	-0.0133556	1	neutral	1
sgRNA1593	SAOUHSC_02659	SAOUHSC_02659	-0.153834	1	neutral	0.195877	1	neutral	1
sgRNA1594	SAOUHSC_02662	SAOUHSC_02662	-0.00214593	1	neutral	-0.00135412	1	neutral	1
sgRNA1595	SAOUHSC_02663	SAOUHSC_02663	0.110373	1	neutral	0.228394	1	neutral	1
sgRNA1596	SAOUHSC_02664	SAOUHSC_02664	0.0594154	1	neutral	0.0207747	1	neutral	1
sgRNA1597	SAOUHSC_02665	SAOUHSC_02665	-0.0775164	1	neutral	0.299399	1	neutral	1
sgRNA1598	SAOUHSC_02666	SAOUHSC_02666	0.334748	1	neutral	0.103031	1	neutral	1
sgRNA1599	SAOUHSC_02667	gltT	0.52401	1	neutral	0.739375	1	neutral	1
sgRNA1600	SAOUHSC_02668	SAOUHSC_02668	-0.0247198	1	neutral	0.345281	1	neutral	1
sgRNA1601	SAOUHSC_02669	sarZ	0.255667	1	neutral	-0.336842	1	neutral	1
sgRNA1602	SAOUHSC_02670	SAOUHSC_02670	0.108054	1	neutral	0.170712	1	neutral	1
sgRNA1603	SAOUHSC_02671	narK	-0.10463	1	neutral	-0.00859591	1	neutral	1
sgRNA1604	SAOUHSC_02672	SAOUHSC_02672	0.302442	1	neutral	-0.010502	1	neutral	1
sgRNA1605	SAOUHSC_02673	SAOUHSC_02673	0.0846025	1	neutral	0.0189947	1	neutral	1
sgRNA1606	SAOUHSC_02674	SAOUHSC_02674	0.0993339	1	neutral	0.278439	1	neutral	1
sgRNA1607	SAOUHSC_02677	nreA	0.132817	1	neutral	0.0953775	1	neutral	1
sgRNA1608	SAOUHSC_02680	narH	0.14906	1	neutral	0.0437985	1	neutral	1
sgRNA1609	SAOUHSC_02681	narG	-0.0157868	1	neutral	-0.00242767	1	neutral	1
sgRNA1610	SAOUHSC_02685	nirR	0.00792733	1	neutral	-0.0583	1	neutral	1
sgRNA1611	SAOUHSC_02686	SAOUHSC_02686	-0.0168303	1	neutral	-0.166619	1	neutral	1
sgRNA1612	SAOUHSC_02687	SAOUHSC_02687	0.111089	1	neutral	0.106703	1	neutral	1
sgRNA1613	SAOUHSC_02688	SAOUHSC_02688	-0.730647	1	neutral	0.233141	1	neutral	1
sgRNA1614	SAOUHSC_02689	SAOUHSC_02689	0.00512424	1	neutral	0.0689941	1	neutral	1
sgRNA1615	SAOUHSC_02690	SAOUHSC_02690	0.09309	1	neutral	0.186091	1	neutral	1
sgRNA1616	SAOUHSC_02692	SAOUHSC_02692	0.10146	1	neutral	0.188007	1	neutral	1
sgRNA1617	SAOUHSC_02693	SAOUHSC_02693	-0.188068	1	neutral	0.55577	1	neutral	1
sgRNA1618	SAOUHSC_02695	SAOUHSC_02695	0.127158	1	neutral	0.093817	1	neutral	1
sgRNA1619	SAOUHSC_02696	fmhA	-0.0129328	1	neutral	0.289284	1	neutral	1
sgRNA1620	SAOUHSC_02699	tcyA	-0.00224497	1	neutral	0.171107	1	neutral	1
sgRNA1621	SAOUHSC_02701	SAOUHSC_02701	0.00124846	1	neutral	0.121334	1	neutral	1
sgRNA1622	SAOUHSC_02702	SAOUHSC_02702	-0.0460057	1	neutral	0.468888	1	neutral	1
sgRNA1623	SAOUHSC_02703	gpmA	0.0821255	1	neutral	0.045413	1	neutral	1
sgRNA1624	SAOUHSC_02704	SAOUHSC_02704	0.149267	1	neutral	0.20625	1	neutral	1
sgRNA1625	SAOUHSC_02706	sbi	0.0343066	1	neutral	-0.0110788	1	neutral	1
sgRNA1626	SAOUHSC_02708	hlgA	0.055874	1	neutral	0.160081	1	neutral	1
sgRNA1627	SAOUHSC_02709	hlgC	-0.0122709	1	neutral	-0.0256878	1	neutral	1
sgRNA1628	SAOUHSC_02710	hlgB	0.134202	1	neutral	0.0778091	1	neutral	1
sgRNA1629	SAOUHSC_02716	bioD	0.0354768	1	neutral	0.00292276	1	neutral	1
sgRNA1630	SAOUHSC_02718	SAOUHSC_02718	0.0670433	1	neutral	0.211472	1	neutral	1
sgRNA1631	SAOUHSC_02719	SAOUHSC_02719	-0.10376	1	neutral	0.0183297	1	neutral	1
sgRNA1632	SAOUHSC_02722	SAOUHSC_02722	0.0129632	1	neutral	0.198819	1	neutral	1
sgRNA1633	SAOUHSC_02723	SAOUHSC_02723	-0.0179226	1	neutral	0.180263	1	neutral	1
sgRNA1634	SAOUHSC_02724	SAOUHSC_02724	0.226755	1	neutral	0.0517696	1	neutral	1
sgRNA1635	SAOUHSC_02725	SAOUHSC_02725	-0.458018	1	neutral	0.12069	1	neutral	1
sgRNA1636	SAOUHSC_02726	SAOUHSC_02726	0.116391	1	neutral	0.243733	1	neutral	1
sgRNA1637	SAOUHSC_02727	SAOUHSC_02727	0.0433199	1	neutral	0.542332	1	neutral	1
sgRNA1638	SAOUHSC_02728	SAOUHSC_02728	0.116927	1	neutral	-0.0686638	1	neutral	1
sgRNA1639	SAOUHSC_02729	SAOUHSC_02729	0.0386582	1	neutral	0.0637061	1	neutral	1
sgRNA1640	SAOUHSC_02731	SAOUHSC_02731	-0.0202998	1	neutral	0.055458	1	neutral	1
sgRNA1641	SAOUHSC_02732	SAOUHSC_02732	0.0209857	1	neutral	0.187174	1	neutral	1
sgRNA1642	SAOUHSC_02733	kimA	0.00485633	1	neutral	-0.0552059	1	neutral	1
sgRNA1643	SAOUHSC_02734	SAOUHSC_02734	0.134901	1	neutral	0.401676	1	neutral	1
sgRNA1644	SAOUHSC_02736	flp	0.14036	1	neutral	0.0895837	1	neutral	1
sgRNA1645	SAOUHSC_02737	SAOUHSC_02737	0.177695	1	neutral	0.118134	1	neutral	1
sgRNA1646	SAOUHSC_02738	SAOUHSC_02738	-0.141312	1	neutral	0.349835	1	neutral	1
sgRNA1647	SAOUHSC_02739	SAOUHSC_02739	0.136089	1	neutral	-0.240417	1	neutral	1
sgRNA1648	SAOUHSC_02740	SAOUHSC_02740	-0.0934617	1	neutral	-0.0374053	1	neutral	1
sgRNA1649	SAOUHSC_02744	opuCA	0.170076	1	neutral	0.340178	1	neutral	1
sgRNA1650	SAOUHSC_02745	SAOUHSC_02745	0.137612	1	neutral	0.117955	1	neutral	1
sgRNA1651	SAOUHSC_02746	SAOUHSC_02746	-0.103874	1	neutral	0.191657	1	neutral	1
sgRNA1652	SAOUHSC_02747	SAOUHSC_02747	0.11048	1	neutral	0.411523	1	neutral	1
sgRNA1653	SAOUHSC_02750	SAOUHSC_02750	0.117074	1	neutral	0.153632	1	neutral	1
sgRNA1654	SAOUHSC_02751	pnbA	0.147379	1	neutral	0.479074	1	neutral	1
sgRNA1655	SAOUHSC_02752	SAOUHSC_02752	-0.0591835	1	neutral	0.0796546	1	neutral	1
sgRNA1656	SAOUHSC_02754	SAOUHSC_02754	-0.0585201	1	neutral	0.126611	1	neutral	1
sgRNA1657	SAOUHSC_02755	SAOUHSC_02755	-0.0162485	1	neutral	0.194351	1	neutral	1
sgRNA1658	SAOUHSC_02757	SAOUHSC_02757	-0.498322	1	neutral	0.206885	1	neutral	1
sgRNA1659	SAOUHSC_02758	SAOUHSC_02758	0.107334	1	neutral	-0.0207429	1	neutral	1
sgRNA1660	SAOUHSC_02759	SAOUHSC_02759	0.299046	1	neutral	0.268485	1	neutral	1
sgRNA1661	SAOUHSC_02760	SAOUHSC_02760	0.0175536	1	neutral	-0.126946	1	neutral	1
sgRNA1662	SAOUHSC_02761	SAOUHSC_02761	0.029126	1	neutral	0.0386827	1	neutral	1
sgRNA1663	SAOUHSC_02767	cntA	-0.00646205	1	neutral	0.206309	1	neutral	1
sgRNA1664	SAOUHSC_02770	cntK	-0.0507352	1	neutral	-0.13788	1	neutral	1
sgRNA1665	SAOUHSC_02771	SAOUHSC_02771	0.178923	1	neutral	0.189827	1	neutral	1
sgRNA1666	SAOUHSC_02772	SAOUHSC_02772	-0.0626692	1	neutral	-0.212601	1	neutral	1
sgRNA1667	SAOUHSC_02773	SAOUHSC_02773	-0.34134	1	neutral	0.89532	1	neutral	1
sgRNA1668	SAOUHSC_02774	SAOUHSC_02774	0.194952	1	neutral	0.038168	1	neutral	1
sgRNA1669	SAOUHSC_02776	SAOUHSC_02776	0.158259	1	neutral	0.32521	1	neutral	1
sgRNA1670	SAOUHSC_02777	SAOUHSC_02777	0.0514051	1	neutral	-0.331369	1	neutral	1
sgRNA1671	SAOUHSC_02778	SAOUHSC_02778	0.111866	1	neutral	0.248953	1	neutral	1
sgRNA1672	SAOUHSC_02779	SAOUHSC_02779	0.0476767	1	neutral	0.0383029	1	neutral	1
sgRNA1673	SAOUHSC_02781	SAOUHSC_02781	0.062629	1	neutral	0.625919	1	neutral	1
sgRNA1674	SAOUHSC_02782	SAOUHSC_02782	-0.0460489	1	neutral	0.118989	1	neutral	1
sgRNA1675	SAOUHSC_02783	SAOUHSC_02783	0.0923426	1	neutral	0.185854	1	neutral	1
sgRNA1676	SAOUHSC_02784	SAOUHSC_02784	-0.0203137	1	neutral	0.00234902	1	neutral	1
sgRNA1677	SAOUHSC_02785	SAOUHSC_02785	0.0609066	1	neutral	0.161606	1	neutral	1
sgRNA1678	SAOUHSC_02786	SAOUHSC_02786	0.195426	1	neutral	0.125047	1	neutral	1
sgRNA1679	SAOUHSC_02787	SAOUHSC_02787	0.137088	1	neutral	0.297137	1	neutral	1
sgRNA1680	SAOUHSC_02788	SAOUHSC_02788	0.0823352	1	neutral	0.170303	1	neutral	1
sgRNA1681	SAOUHSC_02789	SAOUHSC_02789	0.150795	1	neutral	0.104798	1	neutral	1
sgRNA1682	SAOUHSC_02790	SAOUHSC_02790	0.101348	1	neutral	0.104076	1	neutral	1
sgRNA1683	SAOUHSC_02791	SAOUHSC_02791	-0.13755	1	neutral	-0.140484	1	neutral	1
sgRNA1684	SAOUHSC_02793	pgcA	-1.23181	0.77806	neutral	-2.9461	7.35242e-10	essential	1
sgRNA1685	SAOUHSC_02794	SAOUHSC_02794	0.227027	1	neutral	0.0846607	1	neutral	1
sgRNA1686	SAOUHSC_02795	SAOUHSC_02795	0.0238264	1	neutral	0.103376	1	neutral	1
sgRNA1687	SAOUHSC_02796	SAOUHSC_02796	0.0164808	1	neutral	0.172376	1	neutral	1
sgRNA1688	SAOUHSC_02797	SAOUHSC_02797	0.171866	1	neutral	0.256823	1	neutral	1
sgRNA1689	SAOUHSC_02798	sasG	0.208946	1	neutral	-0.0126745	1	neutral	1
sgRNA1690	SAOUHSC_02799	sarT	0.190881	1	neutral	0.281217	1	neutral	1
sgRNA1691	SAOUHSC_02800	sarU	0.114228	1	neutral	0.182276	1	neutral	1
sgRNA1692	SAOUHSC_02801	gtaB	-0.803407	1	neutral	-3.5382	4.71572e-06	essential	0.348728
sgRNA1693	SAOUHSC_02802	fnbB	-0.0187462	1	neutral	0.178662	1	neutral	1
sgRNA1694	SAOUHSC_02803	fnbA	0.0132032	1	neutral	0.0689626	1	neutral	1
sgRNA1695	SAOUHSC_02805	SAOUHSC_02805	0.123499	1	neutral	-0.0752537	1	neutral	1
sgRNA1696	SAOUHSC_02806	gntP	0.0298594	1	neutral	0.257115	1	neutral	1
sgRNA1697	SAOUHSC_02809	gntR	0.0601078	1	neutral	-0.164298	1	neutral	1
sgRNA1698	SAOUHSC_02810	SAOUHSC_02810	0.148509	1	neutral	0.0426994	1	neutral	1
sgRNA1699	SAOUHSC_02811	relP	0.0517938	1	neutral	0.179308	1	neutral	1
sgRNA1700	SAOUHSC_02812	SAOUHSC_02812	0.0775023	1	neutral	0.142067	1	neutral	1
sgRNA1701	SAOUHSC_02813	SAOUHSC_02813	0.210741	1	neutral	0.186105	1	neutral	1
sgRNA1702	SAOUHSC_02815	SAOUHSC_02815	0.12712	1	neutral	0.280426	1	neutral	1
sgRNA1703	SAOUHSC_02816	SAOUHSC_02816	0.132056	1	neutral	0.279138	1	neutral	1
sgRNA1704	SAOUHSC_02817	SAOUHSC_02817	-0.0437355	1	neutral	0.112865	1	neutral	1
sgRNA1705	SAOUHSC_02818	SAOUHSC_02818	0.133872	1	neutral	0.144489	1	neutral	1
sgRNA1706	SAOUHSC_02819	SAOUHSC_02819	0.0683468	1	neutral	-0.0323024	1	neutral	1
sgRNA1707	SAOUHSC_02820	SAOUHSC_02820	0.0982625	1	neutral	-0.0472996	1	neutral	1
sgRNA1708	SAOUHSC_02822	fbp	0.218521	1	neutral	0.0782228	1	neutral	1
sgRNA1709	SAOUHSC_02823	SAOUHSC_02823	0.185252	1	neutral	0.164803	1	neutral	1
sgRNA1710	SAOUHSC_02824	mhqE	-0.0341886	1	neutral	0.0296227	1	neutral	1
sgRNA1711	SAOUHSC_02825	mhqD	1.08847			0.316042
sgRNA1712	SAOUHSC_02826	mhqR	0.114263	1	neutral	0.236197	1	neutral	1
sgRNA1713	SAOUHSC_02827	SAOUHSC_02827	0.26395	1	neutral	0.222834	1	neutral	1
sgRNA1714	SAOUHSC_02828	SAOUHSC_02828	0.104262	1	neutral	-0.0389769	1	neutral	1
sgRNA1715	SAOUHSC_02829	frp	0.00276247	1	neutral	0.121355	1	neutral	1
sgRNA1716	SAOUHSC_02830	ddh	0.0384779	1	neutral	-0.0133421	1	neutral	1
sgRNA1717	SAOUHSC_02831	SAOUHSC_02831	0.171485	1	neutral	-0.0188635	1	neutral	1
sgRNA1718	SAOUHSC_02832	SAOUHSC_02832	0.0156748	1	neutral	0.121808	1	neutral	1
sgRNA1719	SAOUHSC_02834	srtA	0.0393099	1	neutral	-0.18415	1	neutral	1
sgRNA1720	SAOUHSC_02836	SAOUHSC_02836	0.100373	1	neutral	0.453874	1	neutral	1
sgRNA1721	SAOUHSC_02838	SAOUHSC_02838	-0.0275453	1	neutral	0.217571	1	neutral	1
sgRNA1722	SAOUHSC_02841	SAOUHSC_02841	0.0206866	1	neutral	0.0453817	1	neutral	1
sgRNA1723	SAOUHSC_02842	SAOUHSC_02842	0.186286	1	neutral	0.156457	1	neutral	1
sgRNA1724	SAOUHSC_02843	SAOUHSC_02843	0.300392	1	neutral	-0.0973488	1	neutral	1
sgRNA1725	SAOUHSC_02844	SAOUHSC_02844	0.171792	1	neutral	0.332308	1	neutral	1
sgRNA1726	SAOUHSC_02846	SAOUHSC_02846	0.0420045	1	neutral	0.0916696	1	neutral	1
sgRNA1727	SAOUHSC_02848	glcB	-0.341623	1	neutral	0.0772763	1	neutral	1
sgRNA1728	SAOUHSC_02849	cidC	0.0844492	1	neutral	-0.191622	1	neutral	1
sgRNA1729	SAOUHSC_02851	cidA	0.223083	1	neutral	0.149667	1	neutral	1
sgRNA1730	SAOUHSC_02852	cidR	-0.396947	1	neutral	-0.103974	1	neutral	1
sgRNA1731	SAOUHSC_02853	SAOUHSC_02853	0.193003	1	neutral	0.105654	1	neutral	1
sgRNA1732	SAOUHSC_02855	SAOUHSC_02855	0.0526958	1	neutral	0.162443	1	neutral	1
sgRNA1733	SAOUHSC_02856	SAOUHSC_02856	0.0297357	1	neutral	0.0706136	1	neutral	1
sgRNA1734	SAOUHSC_02858	SAOUHSC_02858	-0.0646533	1	neutral	0.771263	1	neutral	1
sgRNA1735	SAOUHSC_02859	mvaA	-3.1577	3.82963e-42	essential	-3.97011	9.55646e-15	essential	1
sgRNA1736	SAOUHSC_02860	mvaS	-2.42	3.61812e-16	essential	-3.28766	7.61613e-10	essential	1
sgRNA1737	SAOUHSC_02861	SAOUHSC_02861	0.003076	1	neutral	0.120292	1	neutral	1
sgRNA1738	SAOUHSC_02862	clpL	0.0265548	1	neutral	0.258267	1	neutral	1
sgRNA1739	SAOUHSC_02863	SAOUHSC_02863	0.129143	1	neutral	0.149931	1	neutral	1
sgRNA1740	SAOUHSC_02864	feoB	0.186128	1	neutral	0.114653	1	neutral	1
sgRNA1741	SAOUHSC_02865	feoA	0.234572	1	neutral	0.0600075	1	neutral	1
sgRNA1742	SAOUHSC_02866	farE	0.0272676	1	neutral	0.0927199	1	neutral	1
sgRNA1743	SAOUHSC_02867	farR	0.000138882	1	neutral	0.156596	1	neutral	1
sgRNA1744	SAOUHSC_02869	rocA	0.0206584	1	neutral	0.16445	1	neutral	1
sgRNA1745	SAOUHSC_02871	SAOUHSC_02871	0.0599679	1	neutral	0.134512	1	neutral	1
sgRNA1746	SAOUHSC_02872	cwrA	0.102062	1	neutral	0.0863873	1	neutral	1
sgRNA1747	SAOUHSC_02873	copA	0.113929	1	neutral	-0.150519	1	neutral	1
sgRNA1748	SAOUHSC_02874	copZ	0.0394569	1	neutral	0.0455009	1	neutral	1
sgRNA1749	SAOUHSC_02876	SAOUHSC_02876	0.0832863	1	neutral	0.0297862	1	neutral	1
sgRNA1750	SAOUHSC_02882	crtO	0.187586	1	neutral	0.174438	1	neutral	1
sgRNA1751	SAOUHSC_02883	SAOUHSC_02883	0.0705306	1	neutral	0.175767	1	neutral	1
sgRNA1752	SAOUHSC_02885	oatA	0.554811	1	neutral	0.334663	1	neutral	1
sgRNA1753	SAOUHSC_02886	SAOUHSC_02886	0.323086	1	neutral	1.12821	1	neutral	1
sgRNA1754	SAOUHSC_02887	isaA	-1.14402	1	neutral	-0.799711	1	neutral	1
sgRNA1755	SAOUHSC_02888	SAOUHSC_02888	0.250429	1	neutral	0.199477	1	neutral	1
sgRNA1756	SAOUHSC_02889	SAOUHSC_02889	0.017539	1	neutral	0.0197571	1	neutral	1
sgRNA1757	SAOUHSC_02890	SAOUHSC_02890	0.0931695	1	neutral	-0.0243679	1	neutral	1
sgRNA1758	SAOUHSC_02891	SAOUHSC_02891	0.0358449	1	neutral	0.0969385	1	neutral	1
sgRNA1759	SAOUHSC_02892	SAOUHSC_02892	0.0286939	1	neutral	-0.00791859	1	neutral	1
sgRNA1760	SAOUHSC_02893	SAOUHSC_02893	-0.070462	1	neutral	0.0422687	1	neutral	1
sgRNA1761	SAOUHSC_02896	SAOUHSC_02896	0.176042	1	neutral	0.0815738	1	neutral	1
sgRNA1762	SAOUHSC_02897	gbaA	0.256438	1	neutral	0.0526097	1	neutral	1
sgRNA1763	SAOUHSC_02898	gbaB	0.506658	1	neutral	0.637115	1	neutral	1
sgRNA1764	SAOUHSC_02899	SAOUHSC_02899	0.369997	1	neutral	0.453087	1	neutral	1
sgRNA1765	SAOUHSC_02904	SAOUHSC_02904	0.069349	1	neutral	0.265753	1	neutral	1
sgRNA1766	SAOUHSC_02907	SAOUHSC_02907	-0.0169857	1	neutral	0.20263	1	neutral	1
sgRNA1767	SAOUHSC_02908	SAOUHSC_02908	0.102945	1	neutral	0.14767	1	neutral	1
sgRNA1768	SAOUHSC_02909	pyrD	-0.195261	1	neutral	-0.0308227	1	neutral	1
sgRNA1769	SAOUHSC_02910	SAOUHSC_02910	0.00689933	1	neutral	0.0189185	1	neutral	1
sgRNA1770	SAOUHSC_02911	SAOUHSC_02911	0.0574368	1	neutral	0.193701	1	neutral	1
sgRNA1771	SAOUHSC_02912	SAOUHSC_02912	0.0155557	1	neutral	0.00645983	1	neutral	1
sgRNA1772	SAOUHSC_02914	SAOUHSC_02914	0.226776	1	neutral	-0.145474	1	neutral	1
sgRNA1773	SAOUHSC_02915	SAOUHSC_02915	0.11937	1	neutral	0.0534123	1	neutral	1
sgRNA1774	SAOUHSC_02919	panB	0.128332	1	neutral	0.0154026	1	neutral	1
sgRNA1775	SAOUHSC_02920	panE	0.136379	1	neutral	0.0255783	1	neutral	1
sgRNA1776	SAOUHSC_02921	budA2	0.121513	1	neutral	-0.136797	1	neutral	1
sgRNA1777	SAOUHSC_02922	ldh2	0.16111	1	neutral	0.0144784	1	neutral	1
sgRNA1778	SAOUHSC_02923	SAOUHSC_02923	0.0625921	1	neutral	0.155048	1	neutral	1
sgRNA1779	SAOUHSC_02924	SAOUHSC_02924	0.102588	1	neutral	0.332268	1	neutral	1
sgRNA1780	SAOUHSC_02925	SAOUHSC_02925	0.158475	1	neutral	-0.0707122	1	neutral	1
sgRNA1781	SAOUHSC_02926	fdaB	-1.38093	1	neutral	0.156559	1	neutral	1
sgRNA1782	SAOUHSC_02927	mqo2	0.129593	1	neutral	0.0683378	1	neutral	1
sgRNA1783	SAOUHSC_02928	SAOUHSC_02928	0.210401	1	neutral	-0.299264	1	neutral	1
sgRNA1784	SAOUHSC_02929	SAOUHSC_02929	0.170882	1	neutral	-0.055618	1	neutral	1
sgRNA1785	SAOUHSC_02930	SAOUHSC_02930	0.0583699	1	neutral	0.555227	1	neutral	1
sgRNA1786	SAOUHSC_02931	SAOUHSC_02931	-0.0204149	1	neutral	0.436795	1	neutral	1
sgRNA1787	SAOUHSC_02932	betA	0.0581959	1	neutral	0.010041	1	neutral	1
sgRNA1788	SAOUHSC_02933	betB	0.167091	1	neutral	0.129296	1	neutral	1
sgRNA1789	SAOUHSC_02935	SAOUHSC_02935	-0.394634	1	neutral	-0.372274	1	neutral	1
sgRNA1790	SAOUHSC_02936	SAOUHSC_02936	-0.159631	1	neutral	-0.214749	1	neutral	1
sgRNA1791	SAOUHSC_02937	cudT	-0.254003	1	neutral	-0.103526	1	neutral	1
sgRNA1792	SAOUHSC_02939	SAOUHSC_02939	0.0403545	1	neutral	-0.344103	1	neutral	1
sgRNA1793	SAOUHSC_02940	SAOUHSC_02940	0.131998	1	neutral	0.126001	1	neutral	1
sgRNA1794	SAOUHSC_02942	nrdD	0.352988	1	neutral	0.0798646	1	neutral	1
sgRNA1795	SAOUHSC_02943	citM	0.115085	1	neutral	-0.00947518	1	neutral	1
sgRNA1796	SAOUHSC_02947	cysJ	-0.0146702	1	neutral	0.419819	1	neutral	1
sgRNA1797	SAOUHSC_02948	SAOUHSC_02948	0.0584834	1	neutral	0.31609	1	neutral	1
sgRNA1798	SAOUHSC_02953	SAOUHSC_02953	0.14162	1	neutral	-0.0213823	1	neutral	1
sgRNA1799	SAOUHSC_02954	SAOUHSC_02954	0.0894858	1	neutral	-0.120496	1	neutral	1
sgRNA1800	SAOUHSC_02957	SAOUHSC_02957	0.209772	1	neutral	0.174637	1	neutral	1
sgRNA1801	SAOUHSC_02958	phoB	0.180845	1	neutral	0.0626589	1	neutral	1
sgRNA1802	SAOUHSC_02960	SAOUHSC_02960	-0.0335628	1	neutral	0.0725035	1	neutral	1
sgRNA1803	SAOUHSC_02961	SAOUHSC_02961	0.140156	1	neutral	-0.528955	1	neutral	1
sgRNA1804	SAOUHSC_02962	estA	0.0159453	1	neutral	0.0136123	1	neutral	1
sgRNA1805	SAOUHSC_02963	clfB	-0.00628344	1	neutral	0.270313	1	neutral	1
sgRNA1806	SAOUHSC_02964	arcR	0.160563	1	neutral	0.205466	1	neutral	1
sgRNA1807	SAOUHSC_02965	arcC	0.149196	1	neutral	0.137889	1	neutral	1
sgRNA1808	SAOUHSC_02967	arcD	0.116339	1	neutral	0.113769	1	neutral	1
sgRNA1809	SAOUHSC_02968	arcB	-0.0794829	1	neutral	-0.085047	1	neutral	1
sgRNA1810	SAOUHSC_02969	arcA	0.13182	1	neutral	0.198384	1	neutral	1
sgRNA1811	SAOUHSC_02970	argR	0.109279	1	neutral	0.0552928	1	neutral	1
sgRNA1812	SAOUHSC_02971	aur	0.101452	1	neutral	0.0336418	1	neutral	1
sgRNA1813	SAOUHSC_02972	isaB	0.0137743	1	neutral	0.0734885	1	neutral	1
sgRNA1814	SAOUHSC_02973	SAOUHSC_02973	-0.0210016	1	neutral	-0.048514	1	neutral	1
sgRNA1815	SAOUHSC_02974	SAOUHSC_02974	0.207666	1	neutral	0.254564	1	neutral	1
sgRNA1816	SAOUHSC_02975	manP	0.0646278	1	neutral	-0.0972534	1	neutral	1
sgRNA1817	SAOUHSC_02976	pmi	0.0217641	1	neutral	0.142951	1	neutral	1
sgRNA1818	SAOUHSC_02978	SAOUHSC_02978	-0.220882	1	neutral	-0.0956361	1	neutral	1
sgRNA1819	SAOUHSC_02979	SAOUHSC_02979	-0.18497	1	neutral	0.0850037	1	neutral	1
sgRNA1820	SAOUHSC_02980	SAOUHSC_02980	0.10309	1	neutral	0.0993589	1	neutral	1
sgRNA1821	SAOUHSC_02982	sasF	-0.0392782	1	neutral	0.019614	1	neutral	1
sgRNA1822	SAOUHSC_02984	gtfA	0.0439665	1	neutral	0.228941	1	neutral	1
sgRNA1823	SAOUHSC_02985	secA2	0.0961197	1	neutral	0.255319	1	neutral	1
sgRNA1824	SAOUHSC_02986	asp3	-0.143085	1	neutral	0.15051	1	neutral	1
sgRNA1825	SAOUHSC_02987	asp2	0.133592	1	neutral	0.094091	1	neutral	1
sgRNA1826	SAOUHSC_02988	asp1	0.0337585	1	neutral	0.294613	1	neutral	1
sgRNA1827	SAOUHSC_02989	secY2	0.194439	1	neutral	0.281745	1	neutral	1
sgRNA1828	SAOUHSC_02990	sasA	-0.0103069	1	neutral	-0.281752	1	neutral	1
sgRNA1829	SAOUHSC_02991	SAOUHSC_02991	0.0386428	1	neutral	0.151225	1	neutral	1
sgRNA1830	SAOUHSC_02992	SAOUHSC_02992	0.116315	1	neutral	0.0295533	1	neutral	1
sgRNA1831	SAOUHSC_02993	SAOUHSC_02993	0.0782065	1	neutral	0.131754	1	neutral	1
sgRNA1832	SAOUHSC_02994	SAOUHSC_02994	0.0800125	1	neutral	0.0248948	1	neutral	1
sgRNA1833	SAOUHSC_02995	SAOUHSC_02995	0.0755034	1	neutral	0.254481	1	neutral	1
sgRNA1834	SAOUHSC_02996	msrA3	-1.02942	1	neutral	-0.855248	1	neutral	1
sgRNA1835	SAOUHSC_02997	SAOUHSC_02997	-0.0373613	1	neutral	0.0525385	1	neutral	1
sgRNA1836	SAOUHSC_02998	cap1C	0.0885237	1	neutral	0.319355	1	neutral	1
sgRNA1837	SAOUHSC_02999	cap1B	0.0679627	1	neutral	-0.0271072	1	neutral	1
sgRNA1838	SAOUHSC_03000	cap1A	0.127777	1	neutral	0.222642	1	neutral	1
sgRNA1839	SAOUHSC_03001	icaR	-0.714924	1	neutral	0.0772741	1	neutral	1
sgRNA1840	SAOUHSC_03002	icaA	0.218629	1	neutral	-0.16979	1	neutral	1
sgRNA1841	SAOUHSC_03003	icaD	0.135594	1	neutral	0.0150203	1	neutral	1
sgRNA1842	SAOUHSC_03004	icaB	0.227659	1	neutral	0.0573104	1	neutral	1
sgRNA1843	SAOUHSC_03005	icaC	0.35446	1	neutral	0.0741654	1	neutral	1
sgRNA1844	SAOUHSC_03006	lip	0.214078	1	neutral	-0.27493	1	neutral	1
sgRNA1845	SAOUHSC_03008	hisF	0.0140606	1	neutral	0.11678	1	neutral	1
sgRNA1846	SAOUHSC_03009	hisA	0.149744	1	neutral	-0.0275292	1	neutral	1
sgRNA1847	SAOUHSC_03010	hisH	0.0402343	1	neutral	-0.0683326	1	neutral	1
sgRNA1848	SAOUHSC_03011	hisB	0.142251	1	neutral	0.481495	1	neutral	1
sgRNA1849	SAOUHSC_03012	SAOUHSC_03012	0.188148	1	neutral	0.0646706	1	neutral	1
sgRNA1850	SAOUHSC_03013	hisD	0.108758	1	neutral	0.312397	1	neutral	1
sgRNA1851	SAOUHSC_03014	hisG	-0.330689	1	neutral	0.187083	1	neutral	1
sgRNA1852	SAOUHSC_03015	hisZ	0.375928	1	neutral	0.0510091	1	neutral	1
sgRNA1853	SAOUHSC_03016	SAOUHSC_03016	-0.0245416	1	neutral	0.44971	1	neutral	1
sgRNA1854	SAOUHSC_03021	SAOUHSC_03021	0.0503659	1	neutral	0.187832	1	neutral	1
sgRNA1855	SAOUHSC_03022	SAOUHSC_03022	0.174344	1	neutral	0.226572	1	neutral	1
sgRNA1856	SAOUHSC_03023	drp35	0.170144	1	neutral	0.140237	1	neutral	1
sgRNA1857	SAOUHSC_03024	SAOUHSC_03024	0.138607	1	neutral	0.104032	1	neutral	1
sgRNA1858	SAOUHSC_03025	pcp	-0.0082808	1	neutral	0.510043	1	neutral	1
sgRNA1859	SAOUHSC_03027	SAOUHSC_03027	0.183341	1	neutral	-0.0744394	1	neutral	1
sgRNA1860	SAOUHSC_03028	bstA	0.122055	1	neutral	0.121192	1	neutral	1
sgRNA1861	SAOUHSC_03030	SAOUHSC_03030	0.0802187	1	neutral	0.00460613	1	neutral	1
sgRNA1862	SAOUHSC_03031	rarD	0.0217631	1	neutral	0.239455	1	neutral	1
sgRNA1863	SAOUHSC_03032	SAOUHSC_03032	0.0251182	1	neutral	0.117479	1	neutral	1
sgRNA1864	SAOUHSC_03033	nixA	0.051002	1	neutral	0.29565	1	neutral	1
sgRNA1865	SAOUHSC_03034	SAOUHSC_03034	0.311119	1	neutral	0.293745	1	neutral	1
sgRNA1866	SAOUHSC_03035	SAOUHSC_03035	0.265953	1	neutral	0.347828	1	neutral	1
sgRNA1867	SAOUHSC_03036	vraD	0.115355	1	neutral	-0.0769276	1	neutral	1
sgRNA1868	SAOUHSC_03037	vraE	0.196141	1	neutral	0.426996	1	neutral	1
sgRNA1869	SAOUHSC_03038	SAOUHSC_03038	0.040906	1	neutral	0.270615	1	neutral	1
sgRNA1870	SAOUHSC_03040	SAOUHSC_03040	-0.0334855	1	neutral	0.011093	1	neutral	1
sgRNA1871	SAOUHSC_03041	SAOUHSC_03041	0.0179287	1	neutral	0.148005	1	neutral	1
sgRNA1872	SAOUHSC_03043	SAOUHSC_03043	-3.44354	0.00138499	essential	-0.202895	1	neutral	1
sgRNA1873	SAOUHSC_03045	cspB	0.0814013	1	neutral	0.15865	1	neutral	1
sgRNA1874	SAOUHSC_03046	SAOUHSC_03046	0.0317483	1	neutral	-0.0587799	1	neutral	1
sgRNA1875	SAOUHSC_03048	SAOUHSC_03048	0.352275	1	neutral	0.192365	1	neutral	1
sgRNA1876	SAOUHSC_03049	noc	-1.37254	3.06526e-05	essential	-2.28285	3.43348e-50	essential	1
sgRNA1877	SAOUHSC_03051	gidB	-0.625025	1	neutral	-0.978692	1	neutral	1
sgRNA1878	SAOUHSC_03052	gidA	-1.57344	0.00022883	essential	-2.52641	1.80698e-10	essential	1
sgRNA1879	SAOUHSC_03053	trmE	-1.55539	1.07469e-07	essential	-2.64414	5.5266e-23	essential	1
sgRNA1880	SAOUHSC_03054	rnpA	-1.27822	0.0903124	neutral	-2.70805	4.98641e-11	essential	1	essential
sgRNA1881	SAOUHSC_03055	rpmH	-4.69713	1.63e-30	essential	-5.75897	2.31938e-07	essential	1	essential
sgRNA1882	SAOUHSC_A00084	SAOUHSC_A00084	-0.028331	1	neutral	0.130905	1	neutral	1
sgRNA1883	SAOUHSC_A00097	SAOUHSC_A00097	-0.0368848	1	neutral	0.155983	1	neutral	1
sgRNA1884	SAOUHSC_A00219	SAOUHSC_A00219	0.15377	1	neutral	0.290906	1	neutral	1
sgRNA1885	SAOUHSC_A00283	SAOUHSC_A00283	-2.16114	0.140117	neutral	0.240347	1	neutral	1
sgRNA1886	SAOUHSC_A00332	SAOUHSC_A00332	-0.416329	1	neutral	-0.373388	1	neutral	1
sgRNA1887	SAOUHSC_A00354	SAOUHSC_A00354	-0.0913669	1	neutral	0.0746593	1	neutral	1
sgRNA1888	SAOUHSC_A00379	SAOUHSC_A00379	0.190837	1	neutral	-0.0417882	1	neutral	1
sgRNA1889	SAOUHSC_A00526	SAOUHSC_A00526	-0.0324757	1	neutral	0.0582695	1	neutral	1
sgRNA1890	SAOUHSC_A00635	SAOUHSC_A00635	0.00646868	1	neutral	0.362748	1	neutral	1
sgRNA1891	SAOUHSC_A00703	SAOUHSC_A00703	-0.0073578	1	neutral	-0.335229	1	neutral	1
sgRNA1892	SAOUHSC_A00747	SAOUHSC_A00747	-0.0413675	1	neutral	0.210901	1	neutral	1
sgRNA1893	SAOUHSC_A01041	SAOUHSC_A01041	-1.30284	0.307043	neutral	-2.29719	2.77496e-05	essential	1
sgRNA1894	SAOUHSC_A01079	SAOUHSC_A01079	1.01969	1	neutral	0.0434085	1	neutral	1
sgRNA1895	SAOUHSC_A01081	SAOUHSC_A01081	-0.64132	1	neutral	0.0330411	1	neutral	1
sgRNA1896	SAOUHSC_A01436	SAOUHSC_A01436	0.0130186	1	neutral	0.101318	1	neutral	1
sgRNA1897	SAOUHSC_A01514	SAOUHSC_A01514	-0.11001	1	neutral	0.206433	1	neutral	1
sgRNA1898	SAOUHSC_A01723	SAOUHSC_A01723	0.0403005	1	neutral	-0.0716691	1	neutral	1
sgRNA1899	SAOUHSC_A01754	SAOUHSC_A01754	0.011094	1	neutral	0.0704815	1	neutral	1
sgRNA1900	SAOUHSC_A01909	SAOUHSC_A01909	0.183746	1	neutral	0.123383	1	neutral	1
sgRNA1901	SAOUHSC_A02013	SAOUHSC_A02013	-0.046677	1	neutral	-0.0353297	1	neutral	1
sgRNA1902	SAOUHSC_A02094	SAOUHSC_A02094	0.0776903	1	neutral	-0.0508324	1	neutral	1
sgRNA1903	SAOUHSC_A02169	SAOUHSC_A02169	-2.10752	2.54084e-25	essential	-1.43426	0.00398394	essential	1
sgRNA1904	SAOUHSC_A02189	SAOUHSC_A02189	-0.146202	1	neutral	-0.209343	1	neutral	1
sgRNA1905	SAOUHSC_A02254	SAOUHSC_A02254	0.0784088	1	neutral	-0.01748	1	neutral	1
sgRNA1906	SAOUHSC_A02273	SAOUHSC_A02273	0.0400502	1	neutral	-0.0137753	1	neutral	1
sgRNA1907	SAOUHSC_A02350	SAOUHSC_A02350	0.0319497	1	neutral	0.220743	1	neutral	1
sgRNA1908	SAOUHSC_A02445	SAOUHSC_A02445	-0.0261443	1	neutral	0.47261	1	neutral	1
sgRNA1909	SAOUHSC_A02483	SAOUHSC_A02483	0.138391	1	neutral	0.295873	1	neutral	1
sgRNA1910	SAOUHSC_A02503	SAOUHSC_A02503	0.132416	1	neutral	0.275549	1	neutral	1
sgRNA1911	SAOUHSC_A02577	SAOUHSC_A02577	0.144337	1	neutral	-0.0923504	1	neutral	1
sgRNA1912	SAOUHSC_A02635	SAOUHSC_A02635	-0.00203969	1	neutral	0.0893183	1	neutral	1
sgRNA1913	SAOUHSC_A02680	SAOUHSC_A02680	0.108302	1	neutral	0.0266882	1	neutral	1
sgRNA1914	SAOUHSC_A02771	SAOUHSC_A02771	0.0478661	1	neutral	0.774769	1	neutral	1
sgRNA1915	SAOUHSC_A02795	SAOUHSC_A02795	-0.411634	1	neutral	-0.203127	1	neutral	1
sgRNA1916	SAOUHSC_A02801	SAOUHSC_A02801	0.252031	1	neutral	0.411913	1	neutral	1
sgRNA1917	SAOUHSC_A02811	SAOUHSC_A02811	0.12201	1	neutral	0.176515	1	neutral	1
sgRNA1918	SAOUHSC_A02856	SAOUHSC_A02856	0.162442	1	neutral	-0.0155374	1	neutral	1
sgRNA1919	SAOUHSC_T00015	trnaC	-3.43781	1.74735e-12	essential	-2.71721	0.000182946	essential	1
sgRNA1920	SAOUHSC_T00031	trnaL	0.293315	1	neutral	-0.160135	1	neutral	1
sgRNA1921	SAOUHSC_T00033	trnaL	-0.209158	1	neutral	-0.0575363	1	neutral	1
sgRNA1922	SAOUHSC_T00040	trnaM	0.051784	1	neutral	-0.369203	1	neutral	1
sgRNA1923	SAOUHSC_T00041	trnaM	-2.3988	2.9817e-06	essential	-2.24647	0.000139982	essential	1
sgRNA1924	SAOUHSC_T00049	trnaS	-3.3163	2.29378e-23	essential	-2.89296	9.45444e-07	essential	1
sgRNA1925	SAOUHSC_T0005	trnaR	-0.00199335	1	neutral	-0.193493	1	neutral	1
sgRNA1926	SAOUHSC_T00050	trnaS	0.0747921	1	neutral	0.109894	1	neutral	1
sgRNA1927	SAOUHSC_T00056	SAOUHSC_T00056
sgRNA1928	SAOUHSC_T0006	SAOUHSC_T0006	-3.28087	4.26244e-20	essential	-2.35228	0.029034	essential	1

## Sheet: S13_new_essential_NCTC8325-4
sgRNA LocusTag	Genes targeted	Possible effect on neighbouring essential genes	Comment
SAOUHSC_00452	darA/pstA	yes	Possibly affecting transcriptoin of essential gene SAOUHSC_00451
SAOUHSC_00470	SAOUHSC_00470	yes	Possible affecting transcription of essential gene SAOUHSC_00471 (glmU)
SAOUHSC_00483	SAOUHSC_00483	yes	Possible affecting transcription of essential gene SAOUHSC_00484 (tilS)
SAOUHSC_00567	SAOUHSC_00567	no
SAOUHSC_00685	SAOUHSC_00685	no
SAOUHSC_00787	SAOUHSC_00787	yes	Possible affecting transcription of essential gene SAOUHSC_00488
SAOUHSC_01339	SAOUHSC_01339	yes	Possible affecting transcription of essential gene SAOUHSC_01338
SAOUHSC_01439	SAOUHSC_01439-SAOUHSC_01438	yes	Essential gene immediately downstream.
SAOUHSC_01850	ccpA	no
SAOUHSC_01475	bshA-papS-birA-dinG	yes	Possible affecting transcription of essential gene SAOUHSC_01474 (papS)
SAOUHSC_01476	SAOUHSC_01476	yes	Possible affecting transcription of essential gene SAOUHSC_01474 (papS)
SAOUHSC_01622	SAOUHSC_01622-nusB-xseA-xseB-ispA	yes	Possible affecting transcription of essential gene SAOUHSC_011623 (accB)
SAOUHSC_T00015	trnaC	no
SAOUHSC_T00041	trnaM	no
SAOUHSC_T00049	trnaR	no

## Sheet: S14_Newman_raw_counts
sgRNA	1_S1_L001_R1_001	2_S2_L001_R1_001	3_S3_L001_R1_001	4_S4_L001_R1_001	5_S5_L001_R1_001	6_S6_L001_R1_001	7_S7_L001_R1_001	8_S8_L001_R1_001	9_S9_L001_R1_001	10_S10_L001_R1_001	11_S11_L001_R1_001	12_S12_L001_R1_001	13_S13_L001_R1_001	14_S14_L001_R1_001	15_S15_L001_R1_001	16_S16_L001_R1_001
sgRNA0001	226	244	226	244	0	3	5	15	6	318	274	349	39	28	34	24				sample_name	strain	IPTG	replicate
sgRNA0002	258	220	210	279	108	75	116	85	124	423	413	560	348	236	298	291				1_S1_L001_R1_001	Newman	0uM	1
sgRNA0003	244	242	210	219	347	276	335	338	164	219	221	289	215	140	221	231				2_S2_L001_R1_001	Newman	0uM	2
sgRNA0004	277	263	237	296	402	372	380	327	476	379	327	424	343	252	309	348				3_S3_L001_R1_001	Newman	0uM	3
sgRNA0005	362	370	314	356	451	393	433	458	335	463	422	585	532	372	443	553				4_S4_L001_R1_001	Newman	0uM	4
sgRNA0006	399	375	313	400	4	5	11	5	59	379	373	444	123	80	98	100				5_S5_L001_R1_001	Newman	500uM	1
sgRNA0007	425	379	367	458	624	488	586	520	507	421	371	461	409	319	407	357				6_S6_L001_R1_001	Newman	500uM	2
sgRNA0008	275	272	236	253	353	334	338	335	341	264	259	345	286	203	257	281				7_S7_L001_R1_001	Newman	500uM	3
sgRNA0009	505	455	402	518	599	445	570	514	1007	1081	1045	1207	1429	1003	1287	1378				8_S8_L001_R1_001	Newman	500uM	4
sgRNA0010	533	534	480	548	646	603	611	638	545	413	393	454	436	319	366	399				9_S9_L001_R1_001	NCTC-8325-4	0uM	1
sgRNA0011	208	193	161	182	5	4	9	9	1	237	190	256	16	16	24	23				10_S10_L001_R1_001	NCTC-8325-4	0uM	2
sgRNA0012	245	211	178	209	293	256	296	267	438	193	208	273	248	167	228	210				11_S11_L001_R1_001	NCTC-8325-4	0uM	3
sgRNA0013	301	295	222	291	382	328	332	324	478	300	449	597	304	224	301	278				12_S12_L001_R1_001	NCTC-8325-4	0uM	4
sgRNA0014	316	309	266	333	430	403	353	411	627	510	454	597	533	385	461	525				13_S13_L001_R1_001	NCTC-8325-4	500uM	1
sgRNA0015	282	273	212	295	337	284	310	303	355	282	239	281	278	190	251	252				14_S14_L001_R1_001	NCTC-8325-4	500uM	2
sgRNA0016	238	256	201	270	348	286	339	297	367	257	214	297	246	208	219	247				15_S15_L001_R1_001	NCTC-8325-4	500uM	3
sgRNA0017	143	149	106	117	152	167	158	153	40	61	111	62	48	29	46	63				16_S16_L001_R1_001	NCTC-8325-4	500uM	4
sgRNA0018	132	113	104	122	140	137	161	136	71	65	71	61	74	65	60	69
sgRNA0019	229	230	147	223	289	223	236	286	212	237	248	296	280	205	232	270
sgRNA0020	268	258	209	257	332	257	259	274	599	486	415	554	516	401	431	419
sgRNA0021	591	534	535	577	784	647	678	729	1121	1012	871	1114	893	1099	834	867
sgRNA0022	344	305	280	312	406	324	368	356	403	455	452	518	463	372	424	386
sgRNA0023	593	601	484	551	769	672	683	676	463	342	288	376	348	263	323	292
sgRNA0024	106	103	97	105	139	140	136	138	292	214	175	253	198	159	214	189
sgRNA0025	244	257	181	225	322	279	286	313	305	547	528	628	591	557	545	561
sgRNA0026	294	287	229	282	413	303	343	356	507	421	423	589	474	299	441	491
sgRNA0027	214	163	161	193	263	238	286	237	627	421	351	456	412	311	360	381
sgRNA0028	250	253	209	253	318	291	303	309	209	115	138	133	114	88	108	118
sgRNA0029	473	489	424	453	669	488	605	536	409	417	404	479	423	343	364	402
sgRNA0030	136	129	121	126	168	141	164	151	327	142	137	171	164	92	139	125
sgRNA0031	314	316	273	358	474	363	404	381	388	300	232	314	279	196	257	269
sgRNA0032	267	284	204	256	409	310	318	305	423	472	511	634	504	358	468	442
sgRNA0033	245	236	213	236	307	275	277	294	292	164	135	151	153	2758	123	131
sgRNA0034	258	286	225	298	401	327	372	358	199	135	125	148	134	109	110	112
sgRNA0035	280	244	200	258	302	272	346	302	519	311	306	350	345	249	292	270
sgRNA0036	360	365	293	360	501	423	435	390	421	316	285	378	330	222	290	291
sgRNA0037	347	357	292	426	472	428	427	433	435	318	295	341	321	281	275	289
sgRNA0038	230	195	164	201	286	236	216	265	264	261	225	261	260	183	223	239
sgRNA0039	233	200	212	257	322	261	303	301	551	320	283	352	543	259	294	301
sgRNA0040	291	304	281	293	431	306	309	345	329	302	306	366	321	213	275	247
sgRNA0041	569	570	498	619	755	685	679	740	627	586	516	736	538	435	542	550
sgRNA0042	771	842	671	834	1123	900	1000	991	336	362	328	417	336	249	310	310
sgRNA0043	231	199	170	208	299	254	297	297	612	491	439	589	454	379	431	450
sgRNA0044	181	167	140	138	201	168	185	204	196	264	222	288	245	225	256	204
sgRNA0045	394	403	289	341	538	408	472	476	512	444	397	485	468	351	427	387
sgRNA0046	198	200	177	196	278	217	232	249	303	281	276	338	303	216	274	272
sgRNA0047	333	296	254	309	415	294	380	416	373	419	345	510	422	315	383	363
sgRNA0048	226	197	192	214	298	245	255	260	498	435	444	568	535	405	424	432
sgRNA0049	430	414	365	478	561	504	535	552	572	655	557	766	710	522	614	625
sgRNA0050	122	129	99	93	149	145	134	115	231	221	201	293	221	158	224	286
sgRNA0051	188	181	173	211	237	243	219	232	427	443	358	463	413	346	353	381
sgRNA0052	356	341	265	364	459	387	406	435	383	302	270	374	267	177	293	311
sgRNA0053	235	258	216	293	379	264	302	337	523	191	179	251	195	152	205	183
sgRNA0054	309	366	278	369	455	351	378	379	567	424	364	511	478	309	406	380
sgRNA0055	264	296	201	275	358	292	330	305	278	282	258	358	426	197	248	257
sgRNA0056	327	295	259	331	431	343	387	344	344	379	321	397	357	299	343	340
sgRNA0057	249	198	206	247	334	255	296	287	396	228	208	270	226	151	212	231
sgRNA0058	385	381	320	405	504	394	398	440	689	459	454	564	415	332	422	434
sgRNA0059	298	339	261	312	472	379	386	406	552	557	500	614	553	395	457	480
sgRNA0060	368	337	301	331	473	371	466	432	305	215	210	237	239	172	188	201
sgRNA0061	377	321	291	371	427	356	440	405	1005	442	452	545	923	377	451	433
sgRNA0062	312	300	239	272	413	319	362	337	420	173	142	213	189	127	154	156
sgRNA0063	300	301	240	260	402	319	347	349	336	238	217	246	243	154	204	197
sgRNA0064	636	618	512	607	768	656	711	771	432	494	422	521	528	341	414	408
sgRNA0065	200	213	160	234	236	193	244	248	521	329	303	340	403	240	264	282
sgRNA0066	298	335	289	330	509	424	443	396	491	486	444	601	483	374	449	440
sgRNA0067	274	262	247	273	351	291	321	336	402	470	415	534	607	347	401	412
sgRNA0068	279	297	248	287	371	328	325	339	488	322	318	370	354	269	283	292
sgRNA0069	272	238	219	253	357	298	341	324	508	567	556	641	597	428	604	545
sgRNA0070	275	290	181	241	349	320	316	305	620	380	346	426	409	282	299	338
sgRNA0071	334	358	267	334	468	370	408	403	454	434	350	470	431	301	368	380
sgRNA0072	365	366	371	419	531	437	457	465	424	410	384	484	463	252	374	376
sgRNA0073	222	208	148	208	261	269	228	256	627	413	363	406	362	289	302	317
sgRNA0074	170	173	148	191	223	182	190	208	298	193	201	237	229	167	199	178
sgRNA0075	287	248	229	309	412	287	326	315	427	311	243	306	291	200	269	253
sgRNA0076	622	611	541	624	770	677	708	734	311	364	307	393	391	265	359	347
sgRNA0077	19	23	20	16	21	31	21	28	30	32	30	47	35	27	27	33
sgRNA0078	315	306	284	348	450	350	399	389	268	376	347	387	368	262	356	311
sgRNA0079	553	503	446	541	676	577	660	633	505	283	303	357	311	230	290	330
sgRNA0080	165	183	139	181	222	188	223	231	344	276	250	301	276	193	235	251
sgRNA0081	188	203	149	196	254	230	222	240	298	277	272	310	246	229	245	233
sgRNA0082	111	101	88	112	140	134	132	133	305	249	238	319	248	195	246	266
sgRNA0083	360	307	313	392	504	395	461	470	362	437	396	475	402	320	410	395
sgRNA0084	394	405	320	387	510	424	463	442	360	542	561	695	738	358	502	531
sgRNA0085	199	194	179	211	256	232	242	242	185	309	196	300	238	166	238	214
sgRNA0086	128	142	115	126	164	155	161	139	95	103	114	105	113	71	97	89
sgRNA0087	334	290	228	264	355	310	329	315	218	193	162	228	192	168	159	162
sgRNA0088	307	277	263	307	440	362	333	390	489	353	352	436	374	278	334	407
sgRNA0089	205	194	157	217	267	217	212	230	246	371	354	446	399	298	326	340
sgRNA0090	455	468	320	403	351	340	319	333	395	301	241	304	252	183	234	254
sgRNA0091	290	273	176	266	331	272	314	293	370	422	371	423	407	217	312	324
sgRNA0092	318	295	247	287	350	316	309	299	368	299	270	321	297	236	290	256
sgRNA0093	341	316	264	338	466	380	396	362	500	311	253	359	313	216	267	254
sgRNA0094	239	221	162	242	334	273	264	296	358	402	388	455	403	344	351	417
sgRNA0095	544	563	454	549	755	625	638	686	741	410	362	528	429	321	396	429
sgRNA0096	141	112	117	130	193	160	186	166	243	124	94	124	110	113	112	97
sgRNA0097	336	328	298	341	451	383	463	419	627	436	385	525	442	365	421	443
sgRNA0098	186	194	161	175	264	227	245	248	368	206	163	195	210	163	173	171
sgRNA0099	320	304	244	320	434	358	357	347	269	375	404	445	387	274	358	327
sgRNA0100	360	321	292	383	457	441	469	422	377	385	339	454	441	314	368	378
sgRNA0101	158	136	132	185	192	190	169	168	727	407	352	434	337	292	323	411
sgRNA0102	284	259	243	281	399	330	312	313	400	312	224	332	261	183	259	257
sgRNA0103	574	558	438	606	698	619	663	679	372	518	493	586	524	411	488	448
sgRNA0104	669	642	502	698	936	736	778	832	1555	1582	1535	1802	1596	1174	1426	1495
sgRNA0105	316	295	216	274	350	301	314	333	372	270	256	310	282	175	246	260
sgRNA0106	330	342	274	339	458	369	446	386	331	227	181	220	217	157	188	270
sgRNA0107	386	374	345	404	591	448	485	483	426	415	325	444	412	320	348	362
sgRNA0108	188	203	158	242	271	229	246	249	335	291	271	327	318	200	237	203
sgRNA0109	286	297	240	311	366	326	327	338	810	431	356	430	448	267	366	335
sgRNA0110	450	417	377	469	564	479	544	488	560	478	389	530	488	342	439	417
sgRNA0111	309	313	286	373	435	392	398	447	687	421	401	509	476	345	405	379
sgRNA0112	155	159	107	113	248	236	228	253	253	212	191	223	190	143	187	186
sgRNA0113	248	245	206	243	341	274	290	293	340	332	294	357	339	211	303	297
sgRNA0114	514	496	398	465	654	539	588	555	629	437	374	467	427	388	404	417
sgRNA0115	296	281	239	325	375	314	352	333	670	320	317	363	316	265	322	278
sgRNA0116	449	471	367	473	555	523	534	539	635	482	472	599	563	391	1021	496
sgRNA0117	254	233	249	298	392	272	330	294	470	398	474	616	418	308	364	382
sgRNA0118	216	252	186	232	234	184	238	233	390	235	209	269	229	130	182	192
sgRNA0119	272	252	173	233	322	267	299	269	267	108	173	162	145	120	113	109
sgRNA0120	412	390	292	441	494	404	433	479	384	559	479	684	554	424	491	536
sgRNA0121	566	558	517	661	1015	801	959	947	615	342	267	351	326	218	243	288
sgRNA0122	371	351	315	420	505	435	424	453	574	396	416	484	475	332	367	379
sgRNA0123	419	424	326	448	571	481	517	475	729	909	710	934	855	608	730	753
sgRNA0124	412	377	322	364	518	435	467	479	491	451	412	550	471	338	465	377
sgRNA0125	335	313	258	314	442	352	341	370	722	395	404	538	406	381	399	430
sgRNA0126	228	187	170	177	269	232	220	203	242	320	309	334	302	210	300	277
sgRNA0127	329	319	255	336	452	337	379	384	539	399	364	493	450	319	393	425
sgRNA0128	325	311	229	307	377	338	308	327	610	419	416	493	466	346	395	543
sgRNA0129	5	7	3	1	4	3	3	1	3	7	3	10	1	3	5	5
sgRNA0130	319	336	298	334	456	382	419	389	404	254	251	290	255	223	248	247
sgRNA0131	68	57	53	56	74	72	69	59	114	94	70	97	89	54	64	81
sgRNA0132	479	472	420	512	617	480	595	573	518	483	478	605	478	748	401	432
sgRNA0133	492	477	378	443	655	553	588	544	618	543	501	725	603	404	575	552
sgRNA0134	356	397	277	374	472	434	366	422	401	571	445	629	542	364	568	493
sgRNA0135	214	235	190	247	329	266	291	270	259	171	144	200	145	110	129	140
sgRNA0136	707	654	576	677	933	692	822	773	495	476	442	567	491	338	397	481
sgRNA0137	311	280	258	265	375	353	323	326	516	315	313	381	321	251	296	289
sgRNA0138	304	295	240	323	414	365	327	377	481	335	282	325	302	234	290	263
sgRNA0139	353	311	309	370	443	402	399	436	432	240	191	260	233	142	236	203
sgRNA0140	428	375	352	437	480	448	468	528	674	293	302	368	357	241	262	306
sgRNA0141	380	386	344	417	464	430	429	454	474	387	322	397	352	283	298	327
sgRNA0142	315	332	322	364	439	396	388	374	442	206	192	225	187	160	184	186
sgRNA0143	196	155	166	196	278	223	206	214	582	519	526	670	545	355	497	487
sgRNA0144	444	422	408	529	588	463	685	445	384	437	354	462	309	253	336	340
sgRNA0145	851	886	763	1040	388	356	426	331	273	581	509	743	335	234	321	299
sgRNA0146	625	574	509	618	839	680	710	729	912	701	636	786	756	567	664	638
sgRNA0147	140	161	121	138	176	157	165	174	338	281	218	280	241	187	212	190
sgRNA0148	182	141	121	164	233	173	179	193	347	217	216	278	243	210	235	227
sgRNA0149	515	536	434	528	636	572	648	621	541	447	365	460	368	235	336	349
sgRNA0150	564	490	429	508	725	584	630	573	434	365	339	413	370	298	379	323
sgRNA0151	816	811	622	753	1001	852	917	974	1811	3524	3017	3908	3402	2203	2966	3398
sgRNA0152	430	433	311	439	581	442	537	521	510	286	261	365	320	271	311	323
sgRNA0153	434	392	314	381	544	449	437	508	340	329	275	336	344	238	277	292
sgRNA0154	233	225	198	221	348	253	270	275	404	320	288	355	315	215	275	288
sgRNA0155	308	283	223	313	406	365	339	378	375	277	215	308	240	191	224	253
sgRNA0156	267	284	247	260	363	305	315	371	240	277	355	285	215	141	213	209
sgRNA0157	519	595	417	545	627	593	646	603	445	338	350	398	401	322	344	327
sgRNA0158	485	485	410	518	663	596	555	576	570	492	481	598	511	415	445	405
sgRNA0159	294	234	197	246	289	280	291	328	545	407	405	459	408	340	377	361
sgRNA0160	523	525	407	520	648	667	678	615	687	460	446	569	500	385	406	436
sgRNA0161	353	329	269	366	489	367	460	423	416	381	300	420	398	242	319	316
sgRNA0162	462	507	376	458	618	524	578	519	396	129	121	160	128	118	131	129
sgRNA0163	469	530	346	432	591	553	548	560	1060	642	630	983	682	455	563	571
sgRNA0164	626	540	452	554	791	633	675	657	339	212	199	261	234	129	180	222
sgRNA0165	108	87	107	117	175	130	137	156	342	216	221	282	350	194	202	215
sgRNA0166	302	304	261	349	446	379	376	350	931	515	413	562	481	351	470	455
sgRNA0167	392	396	329	423	610	458	461	495	505	276	279	337	300	230	251	278
sgRNA0168	252	257	206	222	318	287	294	310	266	310	293	376	304	227	328	324
sgRNA0169	524	548	429	554	698	595	655	641	801	354	346	427	356	265	322	314
sgRNA0170	328	326	280	316	458	369	430	371	357	278	223	312	278	160	223	280
sgRNA0171	591	536	480	578	735	645	683	648	514	381	336	393	379	228	320	329
sgRNA0172	800	734	598	725	977	869	851	963	582	440	406	508	440	309	380	330
sgRNA0173	307	283	236	339	389	334	332	359	298	387	415	484	390	285	342	335
sgRNA0174	240	208	185	232	305	265	251	267	243	345	321	377	290	274	300	284
sgRNA0175	282	287	219	315	365	277	326	367	507	656	719	840	723	505	669	689
sgRNA0176	140	160	123	156	182	174	178	168	201	112	89	117	99	82	92	84
sgRNA0177	379	403	317	404	494	470	449	437	417	412	377	475	439	336	354	384
sgRNA0178	590	556	460	535	796	656	666	744	555	543	479	666	586	410	540	535
sgRNA0179	173	161	115	185	206	200	179	183	162	139	141	162	155	101	137	133
sgRNA0180	311	310	248	302	381	326	361	384	525	549	467	660	630	14326	523	500
sgRNA0181	392	412	330	433	560	429	429	463	464	402	368	457	421	292	376	405
sgRNA0182	7	17	13	17	38	34	32	30	28	39	32	39	31	32	32	42
sgRNA0183	277	292	218	281	369	283	381	288	380	263	225	281	268	174	230	252
sgRNA0184	208	166	143	167	248	184	211	206	283	150	139	154	129	106	114	150
sgRNA0185	179	176	155	191	208	191	193	203	753	289	247	252	230	212	228	267
sgRNA0186	375	341	323	362	506	407	426	427	343	212	178	214	301	139	181	183
sgRNA0187	640	627	533	662	872	758	734	742	755	724	620	892	765	503	682	835
sgRNA0188	558	541	464	605	671	619	654	675	1153	1195	1086	1309	1203	847	1066	1154
sgRNA0189	428	402	374	438	852	569	722	697	524	387	397	509	420	278	366	383
sgRNA0190	320	280	246	303	409	312	356	344	648	365	332	464	384	263	359	363
sgRNA0191	331	262	273	361	435	380	383	326	453	366	315	433	349	262	318	307
sgRNA0192	423	364	297	355	521	410	425	423	722	519	464	579	549	408	430	432
sgRNA0193	299	303	260	319	351	335	377	375	612	393	358	449	372	323	355	359
sgRNA0194	279	250	233	310	377	331	377	359	985	876	804	907	798	580	737	829
sgRNA0195	308	285	263	317	411	353	354	345	308	252	156	252	183	180	164	213
sgRNA0196	203	190	163	187	238	221	234	212	368	252	230	287	282	217	236	252
sgRNA0197	406	430	335	399	577	456	544	503	652	372	343	419	408	310	347	329
sgRNA0198	349	357	289	319	526	406	401	408	391	600	531	697	627	411	554	530
sgRNA0199	470	437	381	442	588	534	571	527	289	307	269	330	297	216	278	250
sgRNA0200	738	626	478	689	878	797	813	785	255	232	217	263	189	151	174	163
sgRNA0201	336	311	237	306	456	377	379	420	855	822	1107	1599	803	630	782	739
sgRNA0202	233	252	198	212	321	255	270	298	401	300	271	359	304	208	256	260
sgRNA0203	138	116	131	129	159	124	155	162	239	136	112	129	138	90	117	96
sgRNA0204	378	402	331	388	517	473	444	496	889	626	549	718	598	486	511	579
sgRNA0205	95	108	91	98	146	103	127	130	183	181	181	214	222	150	177	160
sgRNA0206	349	339	253	316	426	399	404	365	167	277	225	291	262	202	273	263
sgRNA0207	278	320	221	260	364	338	322	368	782	988	960	1146	1129	756	896	974
sgRNA0208	387	374	311	370	506	466	433	459	498	363	376	449	463	310	407	363
sgRNA0209	175	198	148	166	223	189	228	209	568	405	371	439	431	325	353	357
sgRNA0210	289	247	226	283	414	313	357	322	420	382	366	437	413	303	395	399
sgRNA0211	279	268	238	304	416	344	383	347	556	376	341	462	441	296	369	379
sgRNA0212	423	444	350	453	573	445	510	504	460	307	296	392	328	268	302	275
sgRNA0213	367	353	311	342	491	395	484	468	665	497	1683	2810	480	395	443	427
sgRNA0214	354	302	270	340	432	394	379	414	412	319	258	387	324	268	288	284
sgRNA0215	498	462	413	444	668	545	580	587	582	344	302	400	362	264	322	288
sgRNA0216	287	253	258	271	398	321	299	347	1088	1166	1094	1366	1283	950	1209	1230
sgRNA0217	223	207	191	261	343	252	253	276	272	332	299	416	366	277	338	300
sgRNA0218	417	392	297	408	498	448	441	477	598	585	586	676	575	475	521	530
sgRNA0219	306	302	223	275	372	277	340	340	363	428	370	553	419	224	385	377
sgRNA0220	163	196	177	157	247	235	193	227	258	292	224	248	273	189	271	196
sgRNA0221	546	555	400	525	706	615	640	647	451	431	365	417	390	314	333	328
sgRNA0222	877	937	752	976	1222	1071	1091	1102	1078	699	575	737	714	476	603	629
sgRNA0223	73	69	62	75	96	75	96	93	120	187	162	203	230	146	169	166
sgRNA0224	4	10	2	8	3	6	8	8	14	33	28	42	25	18	18	18
sgRNA0225	185	176	177	191	276	246	238	284	362	295	278	339	335	212	281	320
sgRNA0226	513	546	404	601	673	584	626	628	654	602	484	611	500	381	468	469
sgRNA0227	431	432	350	434	583	472	505	498	258	330	270	326	307	222	237	229
sgRNA0228	222	208	173	235	268	280	286	262	627	484	453	563	514	386	465	478
sgRNA0229	139	146	160	165	1	1	2	5	0	271	277	313	31	19	34	35
sgRNA0230	278	219	176	241	305	245	307	283	203	273	227	232	267	209	210	227
sgRNA0231	468	449	325	443	587	501	513	524	288	335	318	414	390	274	331	352
sgRNA0232	596	574	460	619	824	661	717	725	904	485	420	585	492	361	440	449
sgRNA0233	659	641	541	653	841	665	805	758	601	632	583	692	671	550	534	552
sgRNA0234	328	280	232	307	390	366	346	333	244	303	205	341	275	132	237	213
sgRNA0235	467	483	384	482	697	556	590	594	982	679	695	845	715	560	624	672
sgRNA0236	337	304	293	354	465	396	399	441	515	321	264	374	339	253	339	308
sgRNA0237	566	564	448	600	753	632	634	689	937	626	561	740	693	476	601	601
sgRNA0238	440	507	356	447	615	528	571	615	936	622	582	763	642	452	593	580
sgRNA0239	113	101	91	99	156	143	141	133	59	49	42	59	41	40	44	48
sgRNA0240	765	644	598	693	853	722	753	747	730	620	531	655	533	426	550	478
sgRNA0241	276	293	243	285	379	306	344	328	463	423	391	457	415	296	383	376
sgRNA0242	387	374	314	407	521	458	451	472	487	399	375	475	445	313	606	350
sgRNA0243	275	245	202	287	266	262	277	304	342	670	578	757	674	528	626	632
sgRNA0244	321	298	273	299	302	271	297	241	477	340	287	340	295	208	263	240
sgRNA0245	489	477	423	519	673	534	608	590	669	618	538	689	575	410	502	512
sgRNA0246	0	0	0	0	0	0	3	0	0	0	0	0	0	0	0	0
sgRNA0247	335	300	322	352	43	26	50	41	122	587	507	665	167	131	153	214
sgRNA0248	448	428	367	398	580	500	540	581	621	693	614	770	655	475	654	631
sgRNA0249	600	567	487	618	751	719	706	693	432	420	341	410	457	310	366	387
sgRNA0250	204	211	157	223	258	233	236	247	338	327	304	375	307	231	318	300
sgRNA0251	460	529	445	530	699	619	630	647	607	360	353	431	349	246	337	333
sgRNA0252	251	230	202	219	296	256	290	298	254	228	188	226	220	164	196	200
sgRNA0253	159	151	118	137	199	164	169	187	378	531	517	667	556	363	503	501
sgRNA0254	255	233	224	228	401	304	292	293	317	168	147	182	179	98	145	142
sgRNA0255	291	294	259	271	400	382	378	332	570	384	373	436	424	360	425	407
sgRNA0256	164	153	121	177	234	198	188	179	264	236	209	243	254	221	242	209
sgRNA0257	382	377	331	398	530	506	506	529	405	494	453	581	481	361	506	434
sgRNA0258	434	445	315	430	552	464	519	530	521	398	342	443	598	302	361	364
sgRNA0259	220	229	207	260	317	237	309	286	348	292	246	326	301	225	246	272
sgRNA0260	344	339	284	337	431	409	421	408	487	392	332	388	414	284	360	343
sgRNA0261	109	93	83	114	155	113	149	136	281	246	182	224	224	140	192	204
sgRNA0262	651	650	572	680	900	759	824	854	603	499	484	630	558	392	442	521
sgRNA0263	319	327	243	273	458	346	396	400	444	294	254	316	296	201	271	280
sgRNA0264	318	374	344	439	404	392	399	413	1266	1098	990	1274	1079	3516	1000	1151
sgRNA0265	83	82	73	104	121	113	122	140	368	257	254	295	252	209	242	256
sgRNA0266	249	224	204	228	318	255	273	299	535	362	296	395	317	248	305	324
sgRNA0267	420	382	277	416	531	464	453	470	472	424	380	487	471	330	370	439
sgRNA0268	496	486	401	535	636	537	558	594	432	375	384	561	408	254	363	344
sgRNA0269	398	451	316	405	569	470	476	495	567	513	444	583	472	363	449	472
sgRNA0270	364	369	305	350	465	416	436	427	459	549	479	597	525	395	494	465
sgRNA0271	323	347	293	327	449	359	418	346	354	370	336	402	351	305	288	330
sgRNA0272	182	191	172	216	44	37	55	53	144	344	321	411	147	104	119	156
sgRNA0273	130	124	103	107	35	37	46	59	44	76	66	120	30	22	48	39
sgRNA0274	406	413	350	388	561	467	510	551	717	589	472	660	846	434	465	496
sgRNA0275	419	386	316	415	628	530	516	569	501	305	294	318	278	243	264	253
sgRNA0276	414	388	343	387	598	418	462	515	369	406	366	473	393	326	395	352
sgRNA0277	723	787	613	782	151	109	119	108	215	344	377	445	232	175	253	290
sgRNA0278	140	107	125	131	159	144	151	133	282	180	149	221	181	143	153	189
sgRNA0279	227	194	162	192	263	250	238	219	317	415	352	488	457	347	397	433
sgRNA0280	211	197	160	194	286	233	279	262	206	357	299	436	353	219	314	291
sgRNA0281	291	318	270	305	393	326	365	394	683	1310	1301	1599	1483	1015	1403	1288
sgRNA0282	287	274	216	263	344	301	330	349	592	518	424	486	493	342	446	443
sgRNA0283	610	544	463	638	680	592	632	636	822	623	583	713	632	477	568	550
sgRNA0284	327	290	271	315	386	326	346	368	414	363	276	398	312	256	322	333
sgRNA0285	528	505	471	518	736	587	686	634	960	866	859	1046	945	732	799	903
sgRNA0286	736	695	604	777	892	789	843	836	929	1167	1135	1343	1242	950	1176	1125
sgRNA0287	277	218	215	248	363	297	349	307	653	393	371	451	423	300	340	358
sgRNA0288	397	405	344	442	501	436	450	466	492	622	516	685	577	425	565	551
sgRNA0289	668	671	549	731	830	677	779	799	777	690	664	837	730	558	700	692
sgRNA0290	607	616	490	680	10	7	15	18	44	728	651	876	123	75	111	117
sgRNA0291	439	405	324	432	430	326	399	371	349	227	213	282	244	166	205	251
sgRNA0292	228	167	169	195	13	6	6	10	2	461	454	561	80	62	74	71
sgRNA0293	370	336	255	383	1	2	3	2	18	345	293	334	28	22	19	24
sgRNA0294	234	217	196	224	308	254	281	279	217	161	158	179	154	84	124	114
sgRNA0295	231	229	182	230	2	1	3	7	14	396	283	412	32	24	29	44
sgRNA0296	410	391	294	337	471	416	404	416	626	607	528	678	591	460	548	551
sgRNA0297	334	318	268	357	455	420	396	448	612	432	365	487	422	326	387	357
sgRNA0298	590	505	469	541	2	1	2	11	10	903	773	970	66	52	66	61
sgRNA0299	391	386	315	384	347	349	316	301	464	491	510	584	464	389	411	417
sgRNA0300	693	761	569	700	894	822	829	832	407	457	410	489	338	321	298	297
sgRNA0301	289	327	288	310	407	320	372	370	476	366	306	430	346	254	361	379
sgRNA0302	148	150	101	138	156	133	154	158	177	180	159	184	164	129	147	185
sgRNA0303	267	245	202	255	116	98	140	108	62	483	381	536	60	44	66	76
sgRNA0304	594	579	492	615	277	202	299	218	249	735	672	783	141	139	164	173
sgRNA0305	45	51	50	51	2	6	3	5	9	885	784	957	103	72	65	88
sgRNA0306	322	278	237	326	197	185	167	167	369	362	330	377	346	255	301	305
sgRNA0307	946	996	807	945	104	92	121	84	217	485	454	581	244	165	197	232
sgRNA0308	307	273	222	260	315	260	277	277	328	363	368	472	245	161	201	223
sgRNA0309	147	131	107	139	61	47	61	50	324	634	587	721	242	167	235	205
sgRNA0310	181	213	167	208	31	23	30	23	90	278	279	306	63	48	87	57
sgRNA0311	758	801	670	876	44	31	33	58	29	2358	2896	3868	291	200	263	323
sgRNA0312	392	333	312	382	171	130	167	138	373	315	312	427	233	176	235	291
sgRNA0313	389	338	283	393	423	359	403	428	506	565	503	594	536	402	472	512
sgRNA0314	505	490	419	514	581	509	545	509	629	482	418	535	465	368	446	426
sgRNA0315	408	374	329	406	341	279	369	305	302	324	280	390	212	147	171	192
sgRNA0316	437	460	361	466	741	582	602	597	534	251	213	265	257	182	225	243
sgRNA0317	600	542	483	594	876	769	821	705	736	671	624	764	723	560	626	673
sgRNA0318	456	447	366	459	520	438	487	462	316	281	201	306	248	168	196	221
sgRNA0319	186	169	143	171	262	219	235	232	421	192	187	223	257	218	228	259
sgRNA0320	313	307	228	315	378	343	376	327	398	253	239	322	275	204	242	241
sgRNA0321	336	303	305	344	472	322	336	371	721	262	243	366	299	141	260	244
sgRNA0322	237	252	192	242	0	2	4	3	0	397	366	430	27	20	34	25
sgRNA0323	249	228	204	259	2	0	4	1	57	335	303	429	87	70	89	84
sgRNA0324	285	273	234	353	375	318	357	371	1102	696	579	846	796	585	831	689
sgRNA0325	35	33	38	51	0	2	3	4	8	115	97	111	16	21	25	11
sgRNA0326	258	255	204	274	43	28	30	43	8	663	548	767	89	63	63	83
sgRNA0327	161	162	154	183	15	7	10	14	5	569	522	674	124	83	120	97
sgRNA0328	221	213	182	224	0	0	0	1	1	330	302	388	42	31	44	44
sgRNA0329	189	154	188	202	226	184	210	232	346	519	404	553	543	332	406	435
sgRNA0330	71	53	59	96	8	13	22	14	10	493	413	548	77	52	64	77
sgRNA0331	337	314	313	376	114	85	133	113	46	608	602	733	107	62	98	107
sgRNA0332	359	341	332	398	1	1	3	6	2	391	630	482	16	22	21	27
sgRNA0333	409	376	319	433	2	0	2	7	2	703	636	829	52	39	43	48
sgRNA0334	103	102	105	122	0	0	0	7	0	533	501	566	38	24	37	22
sgRNA0335	298	309	238	282	371	342	365	343	149	73	76	101	88	75	85	69
sgRNA0336	382	340	300	366	470	402	409	398	792	807	711	876	917	615	789	801
sgRNA0337	457	423	367	380	572	491	494	497	725	617	472	685	598	402	466	526
sgRNA0338	328	320	287	359	402	371	392	398	875	603	449	678	602	452	559	511
sgRNA0339	428	423	306	375	608	457	438	491	508	436	349	468	430	319	401	432
sgRNA0340	480	509	480	551	1169	818	1228	858	571	357	303	388	372	242	305	285
sgRNA0341	176	172	171	208	274	222	260	255	585	468	450	556	503	334	425	481
sgRNA0342	338	360	246	331	457	329	364	436	734	497	451	602	536	247	481	495
sgRNA0343	388	410	349	386	505	435	492	508	356	421	398	484	450	409	358	408
sgRNA0344	686	721	533	681	889	739	863	799	1109	829	802	912	826	614	740	775
sgRNA0345	390	391	336	377	509	422	493	485	369	391	326	389	340	307	291	333
sgRNA0346	442	393	313	431	542	464	517	467	554	441	414	531	464	367	378	431
sgRNA0347	455	429	384	470	589	492	493	537	634	483	432	561	497	357	474	513
sgRNA0348	342	338	266	343	417	430	418	406	547	496	404	511	512	294	394	386
sgRNA0349	366	363	279	368	334	332	342	295	150	237	243	327	131	98	138	126
sgRNA0350	699	663	545	712	855	821	800	786	793	628	536	719	596	533	547	543
sgRNA0351	393	405	414	426	572	464	509	507	851	697	607	729	581	448	513	529
sgRNA0352	529	541	469	538	749	604	663	623	640	620	535	668	576	383	492	546
sgRNA0353	699	713	566	689	881	737	809	829	598	392	344	407	448	307	340	366
sgRNA0354	234	248	193	255	333	275	322	310	457	398	260	339	371	246	287	516
sgRNA0355	672	636	519	629	430	375	476	408	489	512	505	619	394	356	389	359
sgRNA0356	591	562	451	548	707	632	633	676	463	453	446	580	453	309	402	493
sgRNA0357	313	355	250	369	436	390	410	388	634	450	348	430	414	280	378	341
sgRNA0358	504	452	399	538	172	153	232	208	78	437	398	466	75	60	70	94
sgRNA0359	278	246	221	312	322	305	321	317	290	351	337	421	389	280	360	352
sgRNA0360	189	207	181	233	286	262	275	278	567	379	303	456	399	224	324	322
sgRNA0361	383	362	295	394	125	130	133	110	132	117	113	139	80	56	68	89
sgRNA0362	245	237	165	207	168	143	213	159	193	352	336	468	119	89	146	103
sgRNA0363	316	328	298	412	15	12	22	13	14	458	397	492	40	46	45	44
sgRNA0364	389	372	325	433	190	115	237	160	74	418	409	493	79	59	79	66
sgRNA0365	356	344	302	352	378	338	361	364	805	834	780	912	786	523	681	769
sgRNA0366	523	515	428	557	692	559	559	591	215	276	266	329	276	219	245	265
sgRNA0367	396	361	302	383	484	403	447	480	399	359	302	420	421	258	338	416
sgRNA0368	307	285	252	278	409	336	356	342	513	490	433	567	715	403	435	463
sgRNA0369	305	295	245	296	384	367	403	380	435	317	310	384	340	276	276	283
sgRNA0370	356	323	253	351	457	353	375	446	281	273	243	313	260	193	220	231
sgRNA0371	282	272	199	257	396	328	313	346	356	280	286	384	289	236	300	294
sgRNA0372	234	204	207	271	320	272	267	285	262	174	167	216	176	138	172	150
sgRNA0373	458	466	388	497	407	339	393	350	166	334	303	381	354	266	341	340
sgRNA0374	236	244	184	245	314	249	262	290	356	340	326	417	345	304	326	266
sgRNA0375	356	312	266	285	397	332	396	361	427	376	344	447	446	321	395	377
sgRNA0376	474	453	304	359	610	495	468	596	397	273	216	313	284	186	218	217
sgRNA0377	402	381	333	393	519	401	462	501	845	504	426	600	521	429	476	480
sgRNA0378	1433	1369	1313	1598	2058	1486	1886	1888	4013	6185	5631	6570	6272	4179	5618	5800
sgRNA0379	321	326	236	301	411	352	415	393	557	374	318	403	365	284	358	345
sgRNA0380	341	326	309	372	4	1	7	5	19	450	414	529	37	20	26	28
sgRNA0381	506	445	379	516	634	485	609	621	537	357	308	419	335	284	468	350
sgRNA0382	448	392	376	409	545	497	522	533	752	469	412	536	421	294	364	409
sgRNA0383	379	358	297	378	617	573	586	550	433	309	335	352	418	322	381	349
sgRNA0384	383	355	296	404	490	430	463	489	617	786	611	774	778	613	658	678
sgRNA0385	453	422	340	406	532	461	504	481	510	504	433	522	535	335	374	384
sgRNA0386	445	463	396	507	392	308	368	359	586	338	313	350	347	296	359	375
sgRNA0387	184	144	140	171	218	182	165	183	274	203	192	258	234	176	193	225
sgRNA0388	268	236	195	272	275	252	298	309	354	480	409	630	410	329	416	400
sgRNA0389	225	209	183	239	302	236	250	267	276	254	222	263	260	196	229	184
sgRNA0390	393	379	319	396	521	411	449	450	604	291	265	331	313	187	253	283
sgRNA0391	205	208	186	204	293	255	259	266	270	187	196	289	218	170	182	215
sgRNA0392	317	310	259	316	410	348	381	347	60	91	83	93	80	66	62	72
sgRNA0393	345	336	292	379	426	419	453	429	492	368	273	383	353	301	301	341
sgRNA0394	244	215	217	256	316	269	297	312	230	331	292	390	337	244	313	304
sgRNA0395	260	220	192	220	214	193	209	249	634	395	356	470	367	386	403	522
sgRNA0396	354	386	316	399	528	454	428	449	393	447	487	568	437	300	316	359
sgRNA0397	342	344	277	353	1169	902	1149	980	937	304	273	314	454	365	481	445
sgRNA0398	599	534	495	607	15	10	15	15	7	287	275	378	18	15	16	13
sgRNA0399	135	126	107	135	12	13	14	11	11	249	259	296	25	24	19	24
sgRNA0400	267	290	232	304	87	63	101	90	35	454	407	515	63	51	48	50
sgRNA0401	406	373	339	405	706	571	634	669	563	441	386	487	459	302	451	407
sgRNA0402	270	257	195	257	363	264	330	330	1237	794	719	999	1344	627	797	806
sgRNA0403	175	172	139	183	206	185	200	181	131	93	70	106	76	83	77	86
sgRNA0404	126	108	94	113	179	138	122	153	303	199	188	257	237	208	215	252
sgRNA0405	420	466	371	498	603	490	493	512	541	318	279	401	349	240	317	334
sgRNA0406	539	474	442	515	686	545	645	560	674	502	501	563	545	488	523	460
sgRNA0407	125	122	112	146	47	44	68	44	29	176	140	182	30	32	29	34
sgRNA0408	246	248	210	256	62	56	42	58	230	408	438	568	289	244	283	332
sgRNA0409	286	258	228	312	424	329	305	390	194	193	200	215	207	141	170	169
sgRNA0410	241	231	194	252	331	272	284	292	797	461	430	529	444	343	418	409
sgRNA0411	242	243	181	220	485	402	395	427	259	180	170	206	211	160	196	164
sgRNA0412	131	142	89	133	482	362	400	431	189	170	141	189	206	160	231	202
sgRNA0413	209	171	161	235	901	822	872	916	1126	321	251	359	493	282	407	596
sgRNA0414	334	320	273	335	464	405	482	446	722	284	258	291	340	263	288	277
sgRNA0415	205	220	190	227	286	244	306	259	126	127	132	140	314	119	129	171
sgRNA0416	233	176	139	195	274	225	221	254	149	279	288	314	313	222	308	288
sgRNA0417	494	458	410	508	660	552	616	577	470	282	259	330	328	283	282	279
sgRNA0418	447	480	415	493	566	488	558	517	518	440	408	509	495	301	362	365
sgRNA0419	178	176	162	204	157	152	105	144	327	230	172	259	184	141	170	155
sgRNA0420	199	212	161	203	231	201	207	227	389	355	280	382	312	257	290	297
sgRNA0421	219	244	212	252	298	298	302	286	544	274	256	308	293	235	263	275
sgRNA0422	216	223	179	218	289	259	264	257	292	223	201	268	233	176	225	201
sgRNA0423	152	147	133	151	325	217	422	263	44	97	83	115	32	14	21	22
sgRNA0424	300	297	228	245	286	290	288	304	83	133	123	138	101	90	120	120
sgRNA0425	569	507	441	568	784	648	699	700	679	551	430	646	619	421	511	532
sgRNA0426	496	449	423	512	611	502	548	529	193	150	140	145	123	103	127	136
sgRNA0427	109	105	104	107	162	110	143	134	327	222	199	283	273	147	261	236
sgRNA0428	132	161	130	139	224	212	265	203	240	182	178	223	148	139	116	151
sgRNA0429	421	379	319	399	422	385	402	313	540	652	610	753	1388	366	418	439
sgRNA0430	360	379	309	373	477	428	442	440	365	329	320	409	354	255	305	556
sgRNA0431	382	342	290	350	403	365	417	416	618	453	390	569	419	363	345	404
sgRNA0432	344	306	242	323	400	391	412	391	807	374	340	373	365	306	366	294
sgRNA0433	444	459	379	478	525	498	467	496	686	936	862	1060	946	707	934	920
sgRNA0434	341	318	286	324	462	386	400	404	411	267	258	278	275	222	225	228
sgRNA0435	99	108	84	97	117	106	126	109	153	125	135	161	115	111	129	114
sgRNA0436	401	398	253	346	514	444	409	409	462	241	183	216	204	121	176	171
sgRNA0437	331	297	232	274	401	351	420	336	221	121	128	125	141	139	118	111
sgRNA0438	227	196	154	215	246	222	245	215	316	164	143	204	153	103	126	161
sgRNA0439	228	229	203	220	314	267	250	259	370	210	220	240	237	515	217	217
sgRNA0440	92	87	78	89	124	111	113	99	192	159	122	178	136	121	158	121
sgRNA0441	304	332	245	374	449	412	403	435	462	411	486	399	389	251	338	326
sgRNA0442	311	296	193	293	433	339	330	344	160	312	301	375	323	258	300	366
sgRNA0443	133	145	121	138	806	883	802	733	232	129	113	164	153	182	133	140
sgRNA0444	117	127	108	135	249	277	266	269	322	201	179	195	183	142	179	164
sgRNA0445	543	594	522	600	1284	1100	1165	1077	455	451	405	530	457	304	382	423
sgRNA0446	386	389	326	419	1163	1016	1046	1045	830	554	515	644	670	533	654	597
sgRNA0447	411	377	368	428	534	468	492	452	792	778	632	888	781	581	700	737
sgRNA0448	517	448	380	459	632	540	542	608	448	331	297	380	305	256	263	328
sgRNA0449	295	320	257	335	346	275	321	299	461	284	274	330	317	359	270	281
sgRNA0450	290	277	245	298	291	275	292	300	394	508	498	623	493	375	508	453
sgRNA0451	562	590	496	604	631	503	643	582	537	537	460	624	549	438	549	529
sgRNA0452	250	240	223	281	271	230	249	257	669	409	404	522	526	331	382	460
sgRNA0453	275	226	238	288	309	230	269	267	356	307	249	365	360	275	312	321
sgRNA0454	214	212	173	208	226	199	231	214	248	173	185	181	245	197	202	226
sgRNA0455	186	172	156	175	175	95	163	128	46	272	289	396	60	23	50	56
sgRNA0456	444	445	320	461	560	509	544	562	482	442	430	556	437	335	420	419
sgRNA0457	162	177	157	170	261	192	206	233	260	279	237	364	297	254	289	320
sgRNA0458	330	356	321	370	506	406	433	458	340	259	298	311	259	188	261	238
sgRNA0459	330	297	252	298	399	337	365	366	440	368	323	426	425	312	361	363
sgRNA0460	738	759	610	728	1011	832	927	900	333	430	381	515	460	298	398	447
sgRNA0461	373	355	289	332	408	363	374	409	207	128	102	128	101	74	89	90
sgRNA0462	367	387	284	310	514	360	406	393	502	341	291	389	370	233	293	314
sgRNA0463	935	907	854	1007	1390	1062	1182	1241	832	394	368	465	375	297	315	348
sgRNA0464	329	323	250	309	1	3	3	7	62	315	248	320	76	56	73	73
sgRNA0465	227	238	184	230	35	31	49	35	118	206	205	266	85	50	77	58
sgRNA0466	820	756	605	771	1034	854	1029	958	593	324	312	339	305	255	294	275
sgRNA0467	313	337	263	326	481	354	393	411	753	1055	919	1185	1030	792	1010	1060
sgRNA0468	444	461	390	469	629	561	578	595	616	534	480	572	513	546	473	464
sgRNA0469	238	228	219	240	0	6	2	7	14	337	256	328	14	13	13	15
sgRNA0470	258	252	226	275	353	283	295	296	374	331	262	348	317	269	311	291
sgRNA0471	263	269	195	257	328	271	305	301	384	361	325	395	320	257	313	347
sgRNA0472	359	342	276	320	400	340	328	349	469	496	448	601	511	382	473	519
sgRNA0473	311	295	225	303	348	305	364	356	399	268	289	294	262	189	215	199
sgRNA0474	306	315	251	339	456	370	400	394	671	383	319	386	360	269	334	374
sgRNA0475	455	442	366	463	511	495	534	513	826	908	820	930	879	617	1235	796
sgRNA0476	163	193	158	174	202	180	214	200	540	197	184	243	231	145	223	196
sgRNA0477	247	289	262	299	355	285	378	298	137	379	337	407	223	149	191	187
sgRNA0478	201	188	188	237	626	351	575	471	765	222	199	283	388	307	394	353
sgRNA0479	278	279	221	237	324	269	280	292	226	96	91	112	84	67	99	123
sgRNA0480	341	360	299	334	290	225	268	288	236	265	248	315	277	278	245	261
sgRNA0481	368	358	288	377	477	401	443	409	478	767	678	943	843	558	687	746
sgRNA0482	230	221	174	225	294	248	235	243	384	478	402	518	537	371	415	480
sgRNA0483	228	223	187	231	265	220	298	256	201	164	139	192	160	158	131	145
sgRNA0484	243	242	286	390	14	9	20	18	6	943	559	1032	137	113	131	94
sgRNA0485	125	142	117	147	31	27	50	42	102	184	165	227	58	58	90	82
sgRNA0486	251	265	192	252	375	257	274	311	166	238	220	252	220	174	200	189
sgRNA0487	190	219	165	223	279	262	224	237	316	229	182	282	195	187	186	195
sgRNA0488	256	248	209	259	307	276	285	279	337	262	211	281	218	190	216	237
sgRNA0489	588	554	475	542	694	591	617	637	243	360	340	436	363	271	310	332
sgRNA0490	486	428	335	447	562	519	502	559	491	345	395	603	292	259	282	294
sgRNA0491	465	345	335	444	327	212	334	246	50	501	468	593	142	135	170	129
sgRNA0492	418	415	367	496	84	36	86	76	105	303	263	351	131	116	130	139
sgRNA0493	1335	1333	1144	1393	1844	1502	1728	1689	100	1132	1083	1402	218	198	222	248
sgRNA0494	382	360	292	378	453	283	511	441	24	232	221	300	57	34	44	55
sgRNA0495	192	164	170	192	152	148	166	131	349	326	225	259	199	158	183	181
sgRNA0496	364	334	299	363	175	118	176	162	161	258	252	312	123	119	127	147
sgRNA0497	220	209	177	227	291	234	254	257	208	326	270	383	356	226	300	279
sgRNA0498	230	230	203	255	355	297	301	324	306	308	257	372	233	152	230	209
sgRNA0499	288	299	221	279	75	41	63	59	44	442	348	496	81	62	76	54
sgRNA0500	215	221	166	188	138	117	185	120	105	249	207	269	83	50	69	56
sgRNA0501	285	266	248	343	88	64	99	67	11	434	395	471	34	24	36	27
sgRNA0502	51	45	35	59	9	5	10	5	8	38	44	61	2	2	2	3
sgRNA0503	316	300	288	335	415	397	415	412	331	418	385	455	811	336	386	369
sgRNA0504	58	62	46	61	11	11	16	16	41	241	239	301	85	55	110	93
sgRNA0505	280	275	252	273	102	96	95	69	37	116	107	123	25	17	25	30
sgRNA0506	171	149	134	159	225	207	234	189	258	229	210	289	263	207	216	225
sgRNA0507	88	54	65	75	92	94	87	75	173	177	160	210	204	161	177	177
sgRNA0508	440	461	350	444	643	471	487	512	242	562	260	319	286	213	254	254
sgRNA0509	88	79	75	72	127	111	103	115	167	125	117	152	156	127	110	136
sgRNA0510	230	205	206	242	294	275	272	311	446	373	348	452	370	261	358	360
sgRNA0511	293	294	257	265	383	324	353	355	512	461	360	541	433	266	370	383
sgRNA0512	132	140	108	135	204	183	178	164	294	300	240	325	303	239	315	277
sgRNA0513	355	327	310	366	451	388	381	413	315	380	304	396	386	234	307	298
sgRNA0514	160	181	136	147	222	188	221	212	415	436	523	472	444	381	415	404
sgRNA0515	412	366	314	327	441	445	441	434	817	622	1069	733	631	470	559	569
sgRNA0516	104	88	73	71	107	90	104	95	200	163	169	173	197	130	159	164
sgRNA0517	257	255	228	269	353	293	290	324	456	349	330	456	485	245	301	345
sgRNA0518	339	324	290	391	526	397	459	463	371	288	216	272	331	250	320	289
sgRNA0519	159	179	130	140	201	168	159	175	316	194	161	219	184	124	174	185
sgRNA0520	177	157	148	147	215	167	190	181	467	267	255	331	308	209	247	225
sgRNA0521	217	199	192	221	290	250	296	241	458	205	197	241	223	161	178	187
sgRNA0522	667	662	549	710	850	820	795	752	177	122	101	108	116	100	106	93
sgRNA0523	303	325	288	339	439	357	382	401	375	314	288	362	330	278	269	304
sgRNA0524	240	229	179	226	306	222	275	284	340	183	189	217	221	189	157	172
sgRNA0525	508	480	446	492	329	297	275	280	433	293	297	346	345	260	400	362
sgRNA0526	304	299	246	279	435	330	367	408	87	170	141	230	151	115	148	151
sgRNA0527	648	574	475	531	728	649	696	666	383	795	693	896	884	692	716	798
sgRNA0528	185	192	165	204	384	280	296	276	377	327	276	328	362	277	519	308
sgRNA0529	173	167	133	195	393	261	374	321	456	686	587	760	472	384	434	432
sgRNA0530	244	229	207	244	296	304	282	279	456	214	225	276	214	231	184	211
sgRNA0531	432	455	371	478	566	538	530	507	840	909	469	983	547	420	491	477
sgRNA0532	294	302	242	271	363	312	302	345	347	283	262	322	303	249	257	256
sgRNA0533	88	101	64	107	20	25	29	26	24	290	237	350	59	35	57	54
sgRNA0534	292	325	281	343	133	128	136	123	109	234	209	269	79	54	80	82
sgRNA0535	97	96	88	90	40	39	56	36	32	189	162	202	64	65	64	73
sgRNA0536	479	501	375	487	648	568	617	585	582	476	436	552	498	328	452	460
sgRNA0537	316	307	292	372	445	391	408	442	923	810	789	959	731	611	710	790
sgRNA0538	77	87	98	111	123	126	99	132	223	153	119	146	140	82	148	241
sgRNA0539	194	219	160	198	301	224	230	226	282	361	268	392	344	205	314	235
sgRNA0540	449	376	321	389	625	472	632	597	508	392	1655	2665	347	226	307	297
sgRNA0541	254	249	222	291	346	277	313	284	449	210	190	244	235	188	208	192
sgRNA0542	129	132	101	152	158	128	156	131	10	25	31	45	35	19	21	26
sgRNA0543	103	107	93	97	142	105	100	133	257	193	149	204	142	96	133	141
sgRNA0544	233	223	196	264	345	267	293	275	342	252	263	328	277	260	263	249
sgRNA0545	197	159	171	203	1238	967	1682	967	230	97	77	96	117	123	104	98
sgRNA0546	463	478	345	470	324	337	306	270	443	440	426	548	352	231	309	300
sgRNA0547	304	313	299	320	379	332	346	379	553	725	627	760	978	643	643	627
sgRNA0548	193	179	141	170	280	212	202	231	246	143	113	163	124	103	131	94
sgRNA0549	195	166	146	185	111	87	106	114	78	268	284	324	129	83	124	95
sgRNA0550	215	230	167	201	135	123	126	101	131	225	191	280	92	65	90	77
sgRNA0551	435	353	329	380	489	449	436	449	438	381	370	424	403	289	339	361
sgRNA0552	208	222	206	212	110	83	108	111	350	240	269	288	252	161	227	198
sgRNA0553	179	138	160	171	251	187	185	226	297	145	146	173	134	71	97	121
sgRNA0554	539	529	405	562	79	103	147	92	64	286	246	331	59	40	52	64
sgRNA0555	78	76	106	150	124	102	134	101	295	306	284	340	340	238	295	316
sgRNA0556	491	444	434	539	595	485	496	478	316	197	177	252	222	152	172	175
sgRNA0557	124	130	107	158	89	65	74	76	337	515	424	523	212	158	188	158
sgRNA0558	287	290	243	324	441	371	408	388	368	231	201	240	213	166	193	220
sgRNA0559	410	372	347	396	566	444	466	476	470	396	351	469	396	305	327	407
sgRNA0560	548	443	381	445	654	476	601	578	644	660	514	737	653	446	578	602
sgRNA0561	249	245	195	273	373	278	301	321	405	269	294	312	299	196	275	278
sgRNA0562	135	137	106	135	200	141	161	171	301	265	226	328	266	195	230	212
sgRNA0563	576	587	485	576	738	634	654	702	647	601	634	686	689	427	509	547
sgRNA0564	21	19	13	19	0	2	4	1	1	16	15	17	0	1	0	2
sgRNA0565	161	160	146	183	238	208	228	207	502	217	204	291	234	167	228	213
sgRNA0566	252	212	214	227	48	33	54	45	410	386	340	422	411	288	350	357
sgRNA0567	400	465	323	435	518	453	552	485	192	321	276	398	136	103	105	111
sgRNA0568	165	136	119	150	183	157	208	184	171	212	192	231	128	98	115	123
sgRNA0569	109	81	60	108	126	94	91	136	310	136	143	156	126	106	120	118
sgRNA0570	350	313	301	327	540	530	460	487	663	353	311	382	391	283	347	336
sgRNA0571	425	386	288	353	552	438	423	487	387	513	295	350	270	206	218	268
sgRNA0572	248	219	163	255	305	234	265	245	389	260	243	323	240	184	425	223
sgRNA0573	435	384	364	389	547	452	481	512	463	516	446	557	463	375	429	516
sgRNA0574	555	504	421	532	722	571	629	632	684	551	520	649	580	451	495	548
sgRNA0575	644	626	489	611	801	735	710	713	434	199	189	224	187	144	197	174
sgRNA0576	210	229	171	214	301	263	262	257	669	411	398	519	435	294	393	373
sgRNA0577	351	324	276	324	427	355	423	408	250	242	236	247	216	165	230	213
sgRNA0578	255	240	218	284	340	252	293	286	456	395	309	460	355	249	305	336
sgRNA0579	192	219	165	203	252	206	258	228	505	202	200	290	231	182	194	216
sgRNA0580	254	273	241	287	385	337	299	343	502	467	355	509	416	273	375	365
sgRNA0581	573	503	480	584	666	882	591	611	433	385	344	444	243	198	214	214
sgRNA0582	51	40	47	37	14	11	25	19	95	63	65	66	29	23	29	33
sgRNA0583	258	267	218	273	375	299	312	314	335	347	320	460	304	251	322	311
sgRNA0584	207	216	181	198	305	216	233	268	309	324	302	434	325	237	308	315
sgRNA0585	660	635	528	627	871	745	803	803	667	737	646	943	764	579	726	721
sgRNA0586	75	82	53	75	120	70	87	84	171	175	163	203	172	100	146	162
sgRNA0587	142	131	127	127	205	149	157	149	244	201	191	219	218	152	191	210
sgRNA0588	226	213	199	231	284	245	260	262	425	278	243	324	286	206	244	242
sgRNA0589	212	173	150	187	268	196	236	212	421	261	213	308	248	195	232	249
sgRNA0590	273	271	239	273	2	2	2	3	2	237	238	294	31	28	33	35
sgRNA0591	246	218	216	268	62	44	47	51	187	496	397	522	122	76	114	105
sgRNA0592	261	255	189	250	370	314	317	287	623	397	336	466	440	321	358	404
sgRNA0593	474	444	359	453	641	504	554	532	533	408	345	410	386	1292	355	341
sgRNA0594	195	178	137	183	238	195	196	213	476	389	363	476	420	291	331	407
sgRNA0595	7	17	8	14	8	5	5	5	1	3	1	6	4	2	2	5
sgRNA0596	238	227	174	228	254	216	229	252	265	143	133	194	139	89	135	140
sgRNA0597	227	258	211	259	122	88	185	104	33	264	273	301	22	19	20	18
sgRNA0598	354	341	289	366	1	4	4	2	8	230	224	316	12	8	19	10
sgRNA0599	271	294	251	245	406	381	393	375	35	253	215	282	224	144	177	191
sgRNA0600	318	333	313	307	413	352	403	418	315	250	242	301	296	250	221	227
sgRNA0601	383	342	313	395	477	431	449	450	575	509	469	603	518	396	444	439
sgRNA0602	691	667	520	633	853	733	695	778	305	373	428	446	392	259	393	376
sgRNA0603	454	423	338	437	813	720	829	723	174	465	372	511	174	139	164	171
sgRNA0604	332	267	288	381	4	4	2	7	2	836	797	933	32	31	35	27
sgRNA0605	226	232	184	241	160	149	163	140	193	152	132	138	119	119	151	114
sgRNA0606	461	450	382	476	601	552	542	531	576	510	423	573	543	390	465	506
sgRNA0607	508	472	403	484	658	549	518	538	275	178	169	182	188	119	143	163
sgRNA0608	460	415	389	465	559	547	526	520	1025	522	428	566	504	374	500	450
sgRNA0609	0	0	2	0	1	0	0	4	2	0	1	1	0	0	1	2
sgRNA0610	221	218	174	253	254	195	229	254	180	335	232	370	150	135	137	122
sgRNA0611	218	191	176	225	261	229	257	256	353	282	302	326	499	241	291	285
sgRNA0612	138	140	127	130	189	146	156	197	252	255	198	319	245	143	198	219
sgRNA0613	657	680	512	667	870	737	824	800	222	184	181	213	190	134	169	171
sgRNA0614	247	229	187	219	418	360	360	344	441	236	198	222	258	185	224	194
sgRNA0615	301	310	255	331	456	373	394	391	494	330	304	396	330	236	275	254
sgRNA0616	186	199	174	231	268	245	277	238	285	325	294	388	389	244	312	329
sgRNA0617	166	155	131	160	187	169	178	148	239	96	84	110	104	63	68	64
sgRNA0618	213	193	163	193	267	222	223	246	210	203	194	236	185	124	175	193
sgRNA0619	441	456	314	446	546	519	526	530	776	988	852	1123	1229	924	1022	1069
sgRNA0620	433	403	373	404	298	299	293	256	767	459	669	490	469	283	371	378
sgRNA0621	296	315	251	310	345	311	362	391	388	420	371	493	440	305	411	368
sgRNA0622	169	175	132	193	222	168	190	204	331	345	287	376	351	272	287	333
sgRNA0623	122	115	92	109	121	105	143	136	141	181	154	203	208	150	166	169
sgRNA0624	350	331	270	364	454	409	415	437	446	459	399	563	454	377	413	436
sgRNA0625	668	604	482	651	882	693	782	755	583	684	643	741	727	542	650	674
sgRNA0626	345	324	261	275	416	364	383	383	668	338	320	380	361	229	332	322
sgRNA0627	254	227	203	259	319	298	305	291	609	298	239	378	329	248	282	295
sgRNA0628	218	212	156	171	202	176	210	217	336	354	314	445	332	248	306	342
sgRNA0629	368	379	360	384	523	439	467	498	783	1262	3242	5713	1083	809	974	1086
sgRNA0630	282	274	191	245	260	224	276	241	306	185	166	180	146	104	158	144
sgRNA0631	116	146	104	137	155	132	150	148	221	142	110	132	156	144	129	131
sgRNA0632	494	464	413	518	2697	1990	2559	2435	833	357	341	406	617	456	516	535
sgRNA0633	239	234	176	216	155	154	149	151	152	239	203	268	135	74	117	98
sgRNA0634	207	245	184	252	312	293	323	311	380	361	316	394	326	245	297	318
sgRNA0635	456	465	358	444	814	642	803	734	413	253	218	281	263	201	252	222
sgRNA0636	193	211	214	240	280	179	256	233	288	643	582	718	441	320	406	496
sgRNA0637	1203	1167	990	1181	1599	1323	1424	1459	1223	1880	1950	2127	2340	1273	1710	1685
sgRNA0638	414	403	305	403	560	514	563	465	278	396	436	410	342	258	285	259
sgRNA0639	140	106	104	111	149	141	139	147	40	83	80	113	90	55	68	74
sgRNA0640	371	343	281	367	482	368	415	402	401	413	326	420	300	275	292	270
sgRNA0641	291	312	211	306	398	346	366	339	300	217	217	230	216	173	220	215
sgRNA0642	357	313	289	318	491	373	365	452	370	369	320	425	392	280	350	344
sgRNA0643	227	217	179	231	319	351	352	306	195	397	331	415	144	105	143	151
sgRNA0644	283	281	289	301	413	311	345	339	406	354	308	373	314	282	297	289
sgRNA0645	307	296	257	312	499	403	455	418	319	187	196	227	221	165	208	197
sgRNA0646	83	85	82	76	93	91	83	80	172	134	126	175	110	113	119	127
sgRNA0647	50	38	51	68	5	5	12	4	34	127	120	162	25	22	26	18
sgRNA0648	198	195	180	220	75	56	75	65	236	304	281	381	199	147	250	225
sgRNA0649	25	19	19	28	28	19	29	29	42	46	32	41	29	34	30	31
sgRNA0650	45	33	29	51	3	8	3	4	5	83	71	100	8	5	9	6
sgRNA0651	384	435	327	437	607	470	527	501	411	233	259	288	273	201	256	277
sgRNA0652	549	603	468	556	581	548	583	538	487	430	412	480	533	368	466	588
sgRNA0653	503	528	442	526	711	576	622	557	666	524	452	582	528	403	444	513
sgRNA0654	87	89	65	77	123	102	108	112	209	98	89	113	101	71	84	74
sgRNA0655	140	137	115	178	186	145	153	156	288	255	248	331	283	197	229	249
sgRNA0656	130	128	106	142	213	156	149	148	358	208	155	236	178	160	170	165
sgRNA0657	141	139	111	146	202	166	145	181	399	457	411	489	465	335	402	411
sgRNA0658	190	182	156	177	199	218	224	222	377	164	150	188	173	166	158	143
sgRNA0659	300	251	236	201	240	197	228	196	280	339	313	420	203	141	194	178
sgRNA0660	321	312	274	281	390	362	424	427	216	344	316	409	370	335	349	345
sgRNA0661	498	473	400	502	612	541	487	555	387	277	260	313	272	223	274	2102
sgRNA0662	602	600	528	768	20	20	27	30	3	1085	978	1221	60	33	30	69
sgRNA0663	574	586	487	654	797	698	817	694	1054	647	654	746	662	550	666	700
sgRNA0664	303	301	231	276	207	212	233	213	362	415	345	444	288	214	270	332
sgRNA0665	257	244	201	238	162	137	132	154	343	550	492	580	370	272	330	320
sgRNA0666	173	178	165	168	217	184	257	255	354	382	383	447	378	321	364	346
sgRNA0667	96	84	71	107	187	138	186	179	127	122	109	157	139	127	97	135
sgRNA0668	640	657	602	691	856	721	758	768	782	732	621	793	756	538	670	717
sgRNA0669	287	285	244	301	374	338	349	338	448	267	275	327	287	197	259	251
sgRNA0670	375	332	291	370	442	346	400	374	768	1216	1083	1228	963	810	923	1081
sgRNA0671	248	251	219	235	306	252	278	287	217	150	155	197	133	100	129	123
sgRNA0672	127	132	93	123	175	107	133	148	198	265	231	294	297	170	248	255
sgRNA0673	470	425	357	489	293	253	278	249	144	246	230	311	106	85	103	114
sgRNA0674	375	355	299	352	510	402	432	437	369	261	225	305	245	175	197	233
sgRNA0675	359	331	283	364	495	432	469	420	502	333	307	402	361	224	328	279
sgRNA0676	530	606	469	565	733	579	623	670	694	525	473	623	530	427	481	535
sgRNA0677	380	314	292	345	489	388	424	388	283	272	213	318	201	136	211	216
sgRNA0678	293	310	233	298	360	282	309	337	335	328	293	372	285	198	234	198
sgRNA0679	135	157	116	138	0	0	2	2	4	234	206	273	35	19	13	39
sgRNA0680	602	566	459	551	804	591	710	624	604	616	515	679	545	407	526	497
sgRNA0681	220	239	166	220	237	212	224	230	532	414	403	521	306	253	332	281
sgRNA0682	467	429	359	460	45	28	48	41	47	258	226	263	61	34	47	67
sgRNA0683	439	488	384	452	675	498	593	553	503	409	360	505	462	305	386	434
sgRNA0684	0	0	0	0	0	0	0	0	0	0	1	0	0	0	1	0
sgRNA0685	12	8	18	10	17	11	7	10	30	92	84	116	81	68	67	73
sgRNA0686	16	29	22	25	11	6	10	8	1	58	61	68	14	10	11	7
sgRNA0687	118	113	80	115	139	113	133	116	223	260	227	315	303	212	237	239
sgRNA0688	422	399	322	403	464	396	395	455	255	369	370	463	297	183	355	243
sgRNA0689	474	449	341	504	592	497	541	527	1161	1422	1361	1601	1496	1085	1207	1393
sgRNA0690	234	241	214	235	294	308	306	274	534	401	372	443	399	290	356	357
sgRNA0691	172	156	95	198	223	176	161	208	207	151	141	167	158	118	136	146
sgRNA0692	214	236	192	234	322	226	267	282	264	279	252	330	309	188	252	236
sgRNA0693	382	394	336	427	524	475	492	462	704	439	411	481	495	351	427	384
sgRNA0694	428	378	341	464	560	483	524	486	555	351	309	361	342	255	363	319
sgRNA0695	323	352	253	332	437	346	384	399	283	320	284	374	353	220	267	271
sgRNA0696	504	497	371	483	672	534	593	615	393	296	279	341	287	224	293	241
sgRNA0697	526	553	459	514	702	537	656	604	485	406	409	480	435	340	384	419
sgRNA0698	104	109	76	93	111	100	143	123	121	91	77	92	104	81	84	87
sgRNA0699	288	304	245	289	416	344	369	359	332	315	255	315	290	248	283	275
sgRNA0700	137	119	124	152	185	175	182	191	581	453	431	512	483	337	381	478
sgRNA0701	254	232	219	296	385	312	312	356	638	524	502	640	553	405	966	558
sgRNA0702	173	144	115	186	199	174	178	176	330	152	131	178	157	130	121	112
sgRNA0703	291	257	226	271	380	304	324	279	290	228	214	259	268	194	252	221
sgRNA0704	214	209	187	223	254	232	253	244	525	620	533	675	568	456	553	523
sgRNA0705	403	367	334	422	519	416	488	477	347	265	240	351	311	199	259	280
sgRNA0706	393	366	331	413	571	473	513	527	566	315	285	355	296	244	304	299
sgRNA0707	140	135	128	143	193	184	182	176	204	182	156	226	185	110	178	174
sgRNA0708	349	322	243	331	426	353	372	387	409	290	270	303	311	220	219	248
sgRNA0709	229	191	162	211	286	237	279	246	644	501	414	534	462	284	384	462
sgRNA0710	191	179	170	198	259	240	258	239	446	242	256	300	288	218	239	231
sgRNA0711	196	171	139	215	250	235	230	200	337	293	299	358	298	254	290	271
sgRNA0712	72	98	95	146	2	0	2	4	0	242	233	286	30	26	22	26
sgRNA0713	230	230	267	334	2	2	4	4	1	139	123	148	19	10	16	14
sgRNA0714	118	90	136	192	3	0	7	3	108	499	423	576	24	18	17	25
sgRNA0715	125	122	85	105	167	153	130	123	151	94	77	104	103	97	96	91
sgRNA0716	309	281	282	349	987	619	1003	826	204	421	394	531	137	89	100	77
sgRNA0717	144	118	99	147	1	0	2	1	2	234	262	327	8	7	12	11
sgRNA0718	25	22	36	46	0	0	1	1	1	373	672	461	35	22	35	23
sgRNA0719	314	273	281	310	426	401	375	377	683	423	354	450	432	319	372	395
sgRNA0720	499	455	435	582	138	95	123	99	235	337	352	397	294	141	224	211
sgRNA0721	101	95	86	110	63	66	58	44	365	688	599	825	571	397	519	441
sgRNA0722	300	282	259	310	104	99	80	79	167	271	237	338	168	139	179	137
sgRNA0723	358	351	271	363	480	407	342	389	243	185	177	222	184	111	149	127
sgRNA0724	355	355	314	369	488	446	349	425	366	214	186	232	184	115	160	155
sgRNA0725	88	69	73	89	128	99	81	113	96	69	54	82	65	50	83	64
sgRNA0726	131	127	130	137	170	128	147	137	150	87	165	220	91	65	76	82
sgRNA0727	72	78	79	97	1	1	1	2	10	324	327	372	42	29	37	33
sgRNA0728	693	661	510	625	198	146	258	185	67	1099	1493	1347	135	109	134	113
sgRNA0729	394	376	319	378	524	407	478	497	430	373	298	377	362	267	326	311
sgRNA0730	376	380	329	408	478	444	412	472	434	383	354	476	384	284	283	331
sgRNA0731	317	278	286	335	64	54	69	44	122	451	400	522	98	76	102	110
sgRNA0732	88	97	77	89	18	8	13	16	6	11	20	24	3	4	3	1
sgRNA0733	226	222	136	224	244	187	212	216	458	424	380	552	365	266	315	345
sgRNA0734	52	62	54	53	69	62	74	69	14	42	40	43	28	9	24	17
sgRNA0735	453	407	341	365	600	492	547	497	420	624	542	703	546	428	580	519
sgRNA0736	113	140	97	153	20	22	16	19	65	189	207	252	37	41	59	34
sgRNA0737	506	484	443	458	590	603	581	571	133	178	156	192	104	72	82	80
sgRNA0738	330	331	304	323	7	10	4	6	1	292	276	357	27	19	25	30
sgRNA0739	481	426	371	464	43	35	43	37	48	516	504	625	78	36	63	84
sgRNA0740	304	272	248	258	20	11	18	23	18	417	413	494	32	31	45	49
sgRNA0741	43	42	27	33	0	1	2	1	1	424	433	514	70	44	67	58
sgRNA0742	526	524	394	498	12	7	13	15	69	363	313	390	69	29	59	36
sgRNA0743	74	79	77	125	10	11	14	12	5	391	407	454	36	22	20	22
sgRNA0744	306	247	253	277	333	300	313	362	422	232	188	275	218	201	220	220
sgRNA0745	438	461	354	413	590	473	516	501	553	384	383	456	412	325	376	371
sgRNA0746	447	448	343	433	23	32	28	27	85	230	274	335	102	78	94	93
sgRNA0747	464	405	337	401	490	386	479	451	573	475	440	592	485	355	451	459
sgRNA0748	352	350	293	384	480	413	431	447	746	491	384	450	458	276	378	397
sgRNA0749	270	253	224	296	344	327	283	314	442	424	393	522	446	339	423	419
sgRNA0750	339	300	292	356	450	386	415	422	456	425	357	484	377	309	393	408
sgRNA0751	199	181	166	233	125	92	131	125	149	280	275	335	196	122	189	227
sgRNA0752	106	117	99	113	93	51	82	69	208	170	163	217	137	109	135	113
sgRNA0753	591	606	471	600	559	380	621	497	265	408	367	439	96	94	109	77
sgRNA0754	194	191	132	193	3	1	1	5	2	207	172	234	23	18	23	11
sgRNA0755	314	312	263	354	19	15	32	17	9	356	296	413	40	27	26	29
sgRNA0756	25	29	45	46	1	0	0	1	0	110	76	112	18	14	19	12
sgRNA0757	48	59	43	44	3	5	0	2	5	420	379	482	63	59	46	40
sgRNA0758	412	380	326	460	13	13	18	21	8	425	415	487	44	32	45	30
sgRNA0759	154	121	105	140	5	7	2	11	112	324	338	398	124	95	1911	126
sgRNA0760	134	120	89	106	84	79	112	100	139	142	127	147	123	125	94	114
sgRNA0761	637	650	562	637	612	512	521	557	314	345	335	462	315	237	287	289
sgRNA0762	316	295	264	334	77	51	78	68	32	509	486	618	75	36	46	51
sgRNA0763	143	130	121	147	4	4	6	6	3	282	267	369	72	47	54	66
sgRNA0764	185	185	110	186	67	92	73	76	268	304	311	383	149	137	129	149
sgRNA0765	259	245	237	254	91	57	92	74	178	336	277	310	126	101	135	146
sgRNA0766	165	120	113	153	179	127	151	131	222	132	98	130	98	75	80	94
sgRNA0767	134	135	122	140	113	83	116	76	158	194	168	214	171	155	153	167
sgRNA0768	43	35	43	49	11	10	17	18	80	284	239	331	111	71	111	119
sgRNA0769	330	338	260	351	463	354	412	380	587	366	316	439	413	338	380	326
sgRNA0770	228	258	232	282	183	172	201	179	87	248	243	299	103	95	111	85
sgRNA0771	77	69	57	65	39	39	39	41	74	174	137	182	95	80	93	97
sgRNA0772	430	469	388	475	577	558	522	512	383	393	343	432	354	230	357	362
sgRNA0773	164	173	120	171	104	108	110	100	367	380	266	408	217	168	199	179
sgRNA0774	298	262	223	273	144	116	126	120	527	467	437	531	338	233	251	261
sgRNA0775	56	53	45	51	71	55	64	53	40	25	27	25	22	20	28	33
sgRNA0776	378	366	273	319	405	412	371	417	440	408	363	522	385	268	325	328
sgRNA0777	231	201	164	238	305	263	291	294	235	198	115	262	163	123	151	145
sgRNA0778	163	143	140	169	234	220	232	204	150	155	149	210	177	123	173	149
sgRNA0779	356	329	277	363	512	431	421	443	355	283	238	291	287	208	228	247
sgRNA0780	497	522	421	519	685	547	578	568	335	268	239	307	263	178	252	286
sgRNA0781	12	18	12	16	20	13	21	11	1	10	5	11	6	7	8	6
sgRNA0782	100	99	69	97	110	102	104	101	229	179	140	184	191	204	165	162
sgRNA0783	364	316	251	288	442	374	376	345	357	374	301	453	314	216	383	303
sgRNA0784	313	381	249	325	396	386	352	377	55	148	128	180	125	84	131	130
sgRNA0785	261	237	214	263	278	216	279	256	271	263	217	242	222	169	184	181
sgRNA0786	282	286	241	318	50	52	69	45	20	325	309	356	36	19	33	30
sgRNA0787	286	286	214	243	371	330	306	337	149	178	155	200	186	117	132	166
sgRNA0788	110	146	84	130	160	144	182	157	134	98	93	104	87	85	97	86
sgRNA0789	230	241	204	250	292	288	325	291	336	268	254	343	267	242	279	248
sgRNA0790	159	138	126	159	204	174	168	203	483	218	255	334	228	180	233	212
sgRNA0791	375	357	302	374	463	400	427	444	513	610	566	739	593	499	560	582
sgRNA0792	296	257	223	292	435	336	361	360	326	705	582	812	740	500	654	632
sgRNA0793	551	488	410	564	683	593	636	642	468	291	255	358	349	249	256	254
sgRNA0794	897	906	733	872	1182	970	1054	1064	491	411	357	486	406	312	348	402
sgRNA0795	366	367	322	392	373	358	403	391	550	343	779	366	338	255	321	273
sgRNA0796	219	234	203	220	278	280	262	270	369	206	189	265	231	176	253	190
sgRNA0797	516	479	390	497	649	578	605	605	716	587	576	658	610	495	615	607
sgRNA0798	391	353	326	377	512	438	505	416	325	189	182	217	282	154	175	174
sgRNA0799	299	280	277	360	407	352	382	356	811	542	520	645	531	569	557	505
sgRNA0800	289	237	227	271	352	353	347	327	166	84	104	108	113	72	73	94
sgRNA0801	202	196	193	217	287	211	236	217	331	178	173	200	219	144	176	176
sgRNA0802	151	157	132	137	216	169	163	183	119	97	82	114	115	58	93	77
sgRNA0803	171	141	125	152	225	177	178	177	192	173	105	197	126	112	113	95
sgRNA0804	343	340	303	355	469	404	421	453	285	319	283	349	296	211	294	269
sgRNA0805	360	304	286	333	509	436	507	473	375	281	197	291	283	205	244	206
sgRNA0806	876	908	766	907	1201	1026	1088	1062	2072	1182	1051	1327	1292	929	1099	1136
sgRNA0807	630	629	499	583	859	736	736	783	832	735	630	825	770	543	674	636
sgRNA0808	71	86	74	73	120	93	93	97	138	128	98	117	127	86	93	102
sgRNA0809	625	623	478	629	853	695	714	698	269	279	263	330	267	194	244	269
sgRNA0810	307	296	231	270	361	272	328	321	477	612	311	675	367	212	300	336
sgRNA0811	524	496	447	551	785	621	716	651	486	341	341	389	324	306	321	298
sgRNA0812	258	283	202	252	305	286	311	280	354	275	235	274	273	192	239	233
sgRNA0813	237	229	191	253	298	302	298	289	293	389	339	482	411	277	360	373
sgRNA0814	200	166	156	205	233	207	239	230	449	260	248	277	261	178	214	223
sgRNA0815	455	395	374	431	563	469	585	523	639	505	432	577	515	440	542	525
sgRNA0816	476	461	393	503	541	554	526	577	433	394	329	467	391	311	384	351
sgRNA0817	309	273	250	303	448	335	631	417	153	226	181	265	107	107	104	91
sgRNA0818	114	94	90	124	152	121	130	151	281	270	229	271	241	176	227	238
sgRNA0819	317	337	245	358	427	315	408	338	402	371	372	473	349	275	322	353
sgRNA0820	363	278	253	348	89	63	94	64	13	580	536	709	93	66	71	72
sgRNA0821	204	176	166	196	20	16	25	26	2	373	335	455	47	33	53	46
sgRNA0822	178	210	153	183	39	19	56	33	25	261	233	273	27	18	20	22
sgRNA0823	482	455	381	483	624	562	532	529	450	347	319	431	392	266	332	352
sgRNA0824	226	218	167	216	312	273	294	273	362	209	223	263	221	176	175	188
sgRNA0825	689	685	605	767	947	784	928	875	327	373	297	395	301	293	325	301
sgRNA0826	273	280	243	281	365	345	395	376	299	303	207	271	239	222	207	173
sgRNA0827	472	410	388	453	585	526	556	548	853	804	1132	922	873	623	768	768
sgRNA0828	269	235	211	275	330	280	327	318	638	418	399	501	443	341	375	369
sgRNA0829	272	280	268	296	364	282	335	329	603	278	295	365	280	185	237	284
sgRNA0830	331	343	264	354	243	224	292	217	31	471	452	532	103	67	71	72
sgRNA0831	116	150	105	136	10	9	20	22	18	167	140	191	34	22	38	31
sgRNA0832	463	458	404	513	521	436	458	536	297	262	229	292	239	191	235	253
sgRNA0833	654	641	466	602	515	582	555	516	264	187	195	194	267	250	201	210
sgRNA0834	14	18	12	11	26	17	22	16	37	38	42	48	48	37	32	38
sgRNA0835	571	558	436	542	618	434	790	567	226	287	304	362	241	233	263	209
sgRNA0836	238	214	159	209	270	234	270	269	694	451	418	578	513	392	422	430
sgRNA0837	130	124	87	118	122	121	141	107	297	229	194	252	182	126	172	169
sgRNA0838	74	59	66	81	94	78	90	74	172	176	117	170	145	88	113	109
sgRNA0839	255	251	233	280	352	288	335	289	430	331	292	380	368	264	287	307
sgRNA0840	320	349	276	310	450	390	418	449	353	218	212	266	230	176	223	204
sgRNA0841	86	68	56	100	108	58	84	62	110	79	59	77	58	53	72	59
sgRNA0842	354	334	283	336	433	429	425	374	662	431	391	511	444	339	455	411
sgRNA0843	98	106	100	155	138	125	146	124	80	53	56	78	54	35	49	39
sgRNA0844	300	348	273	331	409	395	419	416	563	351	372	412	421	305	345	330
sgRNA0845	291	262	208	276	363	281	326	316	625	248	202	250	248	155	196	212
sgRNA0846	312	323	265	328	423	371	431	446	491	298	224	284	292	218	269	272
sgRNA0847	215	191	173	232	315	240	279	277	390	153	129	186	188	93	121	155
sgRNA0848	180	168	151	176	243	186	249	177	180	146	136	136	134	96	118	125
sgRNA0849	366	341	344	379	44	27	53	25	2	163	167	214	22	13	17	19
sgRNA0850	389	393	302	385	520	422	478	538	673	417	356	500	441	363	415	445
sgRNA0851	408	358	289	390	517	394	417	434	179	139	123	151	127	104	132	124
sgRNA0852	56	71	62	66	86	84	82	99	87	72	67	84	54	55	61	58
sgRNA0853	334	337	269	349	446	370	389	387	553	276	208	317	277	193	221	235
sgRNA0854	413	348	303	382	486	401	454	463	595	315	670	1142	345	221	271	270
sgRNA0855	253	272	239	288	350	311	342	345	481	484	412	521	474	475	409	430
sgRNA0856	8	6	7	4	17	6	6	2	19	3	4	2	7	1	0	2
sgRNA0857	111	122	104	114	144	130	151	135	216	169	129	190	161	96	151	129
sgRNA0858	158	174	123	145	203	199	168	189	169	158	126	206	175	105	103	100
sgRNA0859	140	119	113	126	166	131	114	142	410	311	324	351	386	280	326	356
sgRNA0860	204	220	203	232	181	165	181	172	282	338	199	364	187	176	181	176
sgRNA0861	607	557	440	492	629	538	560	575	673	521	527	709	589	380	455	517
sgRNA0862	277	298	274	314	412	296	347	367	499	488	422	525	489	318	439	461
sgRNA0863	148	118	112	135	179	166	182	171	355	246	224	285	236	181	224	217
sgRNA0864	162	180	141	152	227	165	199	216	262	191	194	222	234	174	180	168
sgRNA0865	108	102	101	115	106	86	90	98	128	125	132	168	125	99	85	111
sgRNA0866	102	91	93	87	117	104	122	110	380	197	182	217	207	179	187	178
sgRNA0867	264	301	219	283	152	118	145	138	251	422	342	466	240	217	248	240
sgRNA0868	323	307	264	359	341	296	321	335	81	182	139	185	156	116	158	151
sgRNA0869	340	375	307	379	511	423	397	418	480	401	370	448	423	260	357	370
sgRNA0870	368	333	300	350	427	374	395	446	195	298	281	327	337	223	284	290
sgRNA0871	143	156	137	151	133	142	135	119	198	111	108	119	73	88	74	90
sgRNA0872	19	24	16	35	39	20	21	26	117	38	23	38	52	23	31	25
sgRNA0873	146	138	132	125	171	158	156	174	226	242	237	273	251	174	200	313
sgRNA0874	252	204	174	209	304	328	301	288	278	275	222	268	258	237	231	243
sgRNA0875	168	140	110	150	290	248	329	246	211	226	199	270	126	104	136	152
sgRNA0876	280	272	214	239	397	255	285	310	458	257	247	321	279	192	211	208
sgRNA0877	60	53	39	39	64	63	48	65	47	93	95	101	94	67	90	83
sgRNA0878	177	160	135	184	201	170	243	220	255	256	217	263	241	195	189	206
sgRNA0879	243	235	191	251	339	229	300	274	128	219	234	269	233	191	224	202
sgRNA0880	153	161	129	143	200	148	202	167	276	153	158	190	148	127	150	151
sgRNA0881	491	508	386	484	789	690	703	762	152	220	178	245	166	91	133	125
sgRNA0882	200	176	168	201	2	2	2	3	13	289	272	324	25	23	26	25
sgRNA0883	176	148	166	220	3	4	10	10	6	194	158	215	11	18	8	7
sgRNA0884	632	549	531	670	722	468	663	562	19	238	212	292	32	32	33	33
sgRNA0885	129	162	138	155	199	176	204	192	363	249	190	257	254	186	217	181
sgRNA0886	264	219	193	256	341	278	289	310	402	256	233	312	277	196	254	260
sgRNA0887	272	284	234	314	395	321	382	355	286	198	173	243	180	158	173	196
sgRNA0888	279	257	204	271	379	285	323	359	292	354	296	399	376	303	306	322
sgRNA0889	248	245	167	209	294	255	282	257	362	366	350	484	345	231	334	322
sgRNA0890	257	234	197	239	346	285	269	341	308	359	293	409	362	282	262	386
sgRNA0891	214	211	143	213	271	233	217	244	202	255	239	311	255	134	239	244
sgRNA0892	22	26	21	21	34	27	34	30	139	102	112	142	118	73	87	110
sgRNA0893	287	329	215	276	335	285	342	315	393	248	225	276	206	177	221	208
sgRNA0894	137	127	102	114	166	135	135	155	461	309	295	335	369	292	326	354
sgRNA0895	132	113	105	113	188	147	160	147	182	129	105	148	119	77	97	117
sgRNA0896	146	141	172	201	218	160	264	217	165	373	353	453	280	236	276	286
sgRNA0897	320	303	211	281	110	84	125	90	50	238	215	288	71	71	74	86
sgRNA0898	175	144	112	149	186	155	170	174	557	263	211	286	274	165	203	193
sgRNA0899	150	160	147	140	4	1	2	6	2	167	154	165	10	7	16	5
sgRNA0900	165	147	137	152	4	1	4	2	10	252	218	278	27	20	21	29
sgRNA0901	343	339	291	340	15	18	21	15	28	373	377	410	70	66	56	61
sgRNA0902	458	411	340	403	95	83	121	92	48	400	325	475	58	39	40	45
sgRNA0903	234	218	161	214	289	257	229	253	395	216	228	294	249	206	244	217
sgRNA0904	70	53	60	70	87	62	97	78	76	160	160	201	182	124	172	174
sgRNA0905	286	293	214	251	298	246	267	230	477	291	279	340	407	364	405	315
sgRNA0906	236	229	195	224	137	118	106	103	612	270	207	304	363	214	320	327
sgRNA0907	254	247	223	259	124	141	131	110	411	408	397	493	583	385	524	590
sgRNA0908	95	95	97	114	35	40	41	34	78	22	12	15	32	12	27	26
sgRNA0909	225	212	171	207	329	243	321	268	468	308	195	296	264	166	227	203
sgRNA0910	164	137	128	137	256	234	211	209	274	188	183	234	199	132	183	198
sgRNA0911	243	248	211	262	99	126	65	68	58	225	159	227	42	41	48	27
sgRNA0912	257	256	211	292	101	153	76	94	127	235	197	274	61	38	53	43
sgRNA0913	318	298	225	285	446	453	450	394	254	212	150	207	164	99	127	137
sgRNA0914	67	78	67	104	129	113	193	143	194	272	297	358	141	118	136	116
sgRNA0915	110	93	96	101	3	1	9	8	42	365	346	345	30	27	17	28
sgRNA0916	462	424	361	438	571	434	470	556	481	318	276	386	266	229	303	296
sgRNA0917	216	203	177	176	263	211	237	213	215	219	189	219	217	157	224	215
sgRNA0918	353	361	312	358	215	184	211	188	576	645	579	754	387	312	402	363
sgRNA0919	125	104	97	135	69	50	71	69	98	237	200	238	51	29	54	29
sgRNA0920	162	133	115	167	106	91	89	113	491	406	796	1246	332	289	372	342
sgRNA0921	193	180	148	192	297	225	286	240	123	104	133	167	138	100	110	124
sgRNA0922	250	238	195	248	329	260	278	301	318	258	218	316	247	161	271	244
sgRNA0923	392	401	376	427	830	493	960	641	223	497	439	632	79	73	112	121
sgRNA0924	148	161	123	161	217	146	195	199	231	258	251	337	297	213	281	239
sgRNA0925	168	200	147	181	179	170	149	147	395	311	256	344	269	200	235	238
sgRNA0926	485	492	398	459	712	632	604	626	247	232	231	280	247	191	241	245
sgRNA0927	276	245	216	252	348	312	294	302	368	198	171	212	196	126	145	195
sgRNA0928	210	188	172	231	287	246	254	252	373	474	425	506	455	333	442	450
sgRNA0929	196	194	162	203	296	251	246	243	238	206	199	239	247	185	216	200
sgRNA0930	292	275	223	301	344	305	343	335	548	517	457	562	561	385	460	441
sgRNA0931	257	261	224	283	329	339	347	348	564	573	454	609	569	389	486	540
sgRNA0932	242	238	214	249	326	322	314	330	400	311	263	346	274	243	237	255
sgRNA0933	137	173	127	158	196	156	196	187	126	107	83	127	117	91	92	102
sgRNA0934	111	112	105	88	127	108	109	120	167	96	102	131	81	92	74	90
sgRNA0935	490	462	382	491	662	542	572	622	610	323	251	358	440	197	278	246
sgRNA0936	256	233	167	247	306	225	308	325	463	216	227	264	243	162	189	181
sgRNA0937	78	89	69	99	141	104	90	98	299	195	177	188	181	155	179	167
sgRNA0938	302	297	290	362	429	358	427	451	665	333	239	329	336	226	255	263
sgRNA0939	288	284	200	301	364	273	295	332	533	482	436	549	450	346	412	423
sgRNA0940	614	620	476	615	780	676	766	756	527	390	466	680	359	266	319	333
sgRNA0941	344	357	303	356	431	377	425	458	143	201	195	238	212	186	194	205
sgRNA0942	431	399	353	437	610	463	482	536	384	402	336	509	466	299	365	377
sgRNA0943	274	225	221	266	375	292	287	307	543	199	164	232	215	141	174	201
sgRNA0944	245	235	195	224	356	276	251	277	366	228	209	258	193	158	210	189
sgRNA0945	385	422	332	403	540	478	432	430	179	207	175	216	189	136	159	175
sgRNA0946	42	46	15	36	48	44	44	39	15	33	28	42	26	23	20	34
sgRNA0947	297	290	241	283	412	344	339	393	317	414	371	461	378	307	343	359
sgRNA0948	107	81	71	102	142	115	130	89	306	138	108	146	147	105	116	75
sgRNA0949	112	100	78	102	131	135	113	129	137	98	101	121	106	76	103	100
sgRNA0950	397	362	323	385	457	435	484	456	724	765	622	911	719	572	612	625
sgRNA0951	308	299	233	325	436	363	391	353	484	296	258	312	251	197	276	276
sgRNA0952	702	598	514	666	827	723	747	762	814	379	373	414	440	459	354	376
sgRNA0953	194	217	173	195	253	218	253	266	344	217	206	251	234	179	173	189
sgRNA0954	247	246	226	247	352	292	286	326	362	327	271	375	341	237	285	271
sgRNA0955	257	232	224	273	367	292	277	325	289	203	192	245	194	140	184	178
sgRNA0956	465	427	326	428	582	528	474	520	537	462	383	502	500	332	424	473
sgRNA0957	167	140	129	155	227	172	180	193	324	173	147	185	165	138	145	170
sgRNA0958	339	296	231	302	402	365	371	349	305	272	253	319	300	200	245	270
sgRNA0959	553	544	399	520	700	598	614	667	540	596	605	795	730	510	612	681
sgRNA0960	476	456	361	471	627	518	564	585	617	620	613	778	675	490	594	591
sgRNA0961	271	267	227	269	397	299	331	322	519	326	281	384	354	232	300	314
sgRNA0962	537	520	461	515	750	615	625	662	449	621	588	749	662	494	565	585
sgRNA0963	245	258	218	274	400	279	327	300	534	521	403	570	471	324	405	436
sgRNA0964	410	378	325	389	517	456	466	537	319	302	276	365	278	217	289	244
sgRNA0965	264	294	254	322	365	350	316	347	298	311	332	382	321	271	316	322
sgRNA0966	666	640	477	647	835	723	716	775	503	444	432	526	470	344	405	390
sgRNA0967	645	633	528	655	793	714	789	769	1722	1664	1609	1908	1703	1197	1612	1653
sgRNA0968	639	653	560	650	858	765	841	801	548	465	345	463	404	328	385	406
sgRNA0969	406	392	356	436	593	487	536	522	516	420	342	460	398	304	357	371
sgRNA0970	186	222	167	212	270	211	230	260	383	467	360	530	439	305	394	423
sgRNA0971	270	267	202	289	311	301	318	337	477	485	499	776	388	326	372	396
sgRNA0972	420	432	363	417	577	471	537	520	394	422	322	450	381	277	312	374
sgRNA0973	177	171	149	148	249	199	211	182	437	221	184	253	216	213	233	219
sgRNA0974	362	362	287	368	495	409	459	442	315	449	433	496	481	392	403	423
sgRNA0975	257	251	206	271	319	265	304	323	642	275	249	310	261	188	226	241
sgRNA0976	769	816	590	757	999	849	924	874	506	411	341	465	417	279	386	356
sgRNA0977	147	147	115	142	205	188	160	169	214	221	178	243	237	183	203	232
sgRNA0978	410	426	362	405	558	426	564	509	702	439	355	518	473	335	403	334
sgRNA0979	342	330	264	327	425	357	447	440	346	346	298	382	361	327	329	348
sgRNA0980	25	17	12	25	40	25	28	28	100	196	198	182	207	147	198	174
sgRNA0981	610	634	509	660	822	687	766	759	724	449	430	519	443	356	394	416
sgRNA0982	326	322	245	335	162	123	115	128	268	253	262	354	204	157	168	174
sgRNA0983	380	363	336	403	385	270	332	285	512	393	365	497	342	260	342	320
sgRNA0984	469	471	405	488	611	514	609	596	487	446	394	453	414	298	360	368
sgRNA0985	99	83	68	86	61	40	62	67	58	112	77	106	39	38	32	43
sgRNA0986	342	312	286	341	400	356	370	407	539	377	334	462	409	264	319	336
sgRNA0987	1040	1024	845	1051	1319	1128	1215	1206	687	416	391	484	410	308	436	399
sgRNA0988	526	532	424	562	711	622	667	624	461	448	377	544	450	369	410	398
sgRNA0989	435	485	404	506	689	529	618	587	889	848	757	1033	864	549	716	793
sgRNA0990	112	138	85	114	6	8	10	17	11	154	129	160	62	53	57	66
sgRNA0991	164	142	144	168	3	1	4	1	4	322	285	425	16	8	13	19
sgRNA0992	278	272	231	293	323	301	321	314	711	422	345	449	403	322	352	357
sgRNA0993	295	253	214	291	348	286	323	362	688	625	450	753	579	455	508	507
sgRNA0994	258	326	242	290	400	362	363	371	373	426	400	505	428	293	343	371
sgRNA0995	420	410	386	557	108	95	124	104	17	479	406	555	58	44	42	37
sgRNA0996	393	347	261	367	457	385	420	409	385	303	310	370	303	239	266	297
sgRNA0997	318	351	282	343	437	388	343	390	655	578	530	662	634	588	539	586
sgRNA0998	203	207	262	415	252	207	276	202	268	224	205	227	187	139	147	122
sgRNA0999	215	174	247	345	301	205	322	223	198	286	303	332	180	137	153	138
sgRNA1000	302	319	293	367	212	224	241	225	443	810	678	916	284	261	299	257
sgRNA1001	461	465	445	519	25	27	28	29	26	388	364	477	57	43	58	46
sgRNA1002	351	344	235	338	79	56	71	76	166	523	427	677	185	137	153	164
sgRNA1003	436	457	376	463	626	526	585	505	390	378	315	418	359	276	323	349
sgRNA1004	254	250	201	266	558	435	712	524	96	266	265	261	45	26	43	40
sgRNA1005	203	174	165	193	288	247	263	261	306	195	171	226	187	155	151	157
sgRNA1006	319	298	248	296	368	330	345	326	752	507	499	623	600	387	568	604
sgRNA1007	418	404	318	447	530	477	503	503	702	541	509	660	608	475	568	518
sgRNA1008	405	407	365	457	271	237	228	234	804	565	560	680	828	617	738	734
sgRNA1009	87	94	84	99	98	74	75	77	245	35	37	53	53	27	58	45
sgRNA1010	101	86	77	81	119	142	130	138	117	61	52	59	59	43	63	74
sgRNA1011	263	265	181	250	313	285	297	295	112	136	97	138	117	100	112	115
sgRNA1012	62	53	29	49	70	60	74	56	101	162	200	199	184	118	182	146
sgRNA1013	477	506	391	479	652	495	556	582	255	308	306	353	284	235	303	309
sgRNA1014	384	419	358	430	492	441	491	510	312	459	448	567	513	441	472	467
sgRNA1015	201	205	172	215	292	235	262	237	294	148	120	172	175	112	136	155
sgRNA1016	357	397	319	411	556	397	701	438	439	395	384	421	311	234	300	236
sgRNA1017	335	323	294	329	416	370	399	334	361	386	344	425	331	230	298	295
sgRNA1018	313	284	251	335	401	389	413	354	595	604	682	687	571	408	548	590
sgRNA1019	417	442	358	453	522	488	467	528	1042	532	499	684	549	434	484	473
sgRNA1020	381	385	335	448	373	366	351	385	224	233	198	268	256	197	211	230
sgRNA1021	257	248	233	244	152	118	154	122	169	280	261	323	191	131	170	140
sgRNA1022	115	135	113	119	98	86	102	94	220	102	98	109	82	69	85	83
sgRNA1023	37	31	41	57	4	3	11	5	2	266	266	324	31	37	36	38
sgRNA1024	134	122	107	171	10	8	5	11	3	513	498	661	45	27	49	35
sgRNA1025	534	493	483	526	686	498	566	596	405	424	273	454	317	208	276	291
sgRNA1026	473	438	393	502	2	2	3	7	2	1076	919	1212	115	87	102	98
sgRNA1027	385	358	308	420	118	98	149	115	148	262	259	303	257	118	149	158
sgRNA1028	108	94	59	86	145	100	93	117	268	225	193	274	256	147	200	285
sgRNA1029	449	452	365	454	13	7	17	16	18	735	484	678	74	61	65	67
sgRNA1030	417	408	336	396	486	410	437	462	339	215	195	286	256	199	210	193
sgRNA1031	229	247	193	282	37	13	50	23	26	161	150	208	47	53	60	45
sgRNA1032	509	528	408	571	652	568	566	582	352	253	211	292	235	168	224	241
sgRNA1033	358	317	267	381	101	98	110	91	49	431	350	411	133	113	144	153
sgRNA1034	88	76	51	71	59	45	61	48	180	106	110	146	128	108	94	133
sgRNA1035	388	423	369	418	503	451	461	434	294	214	176	254	192	117	205	189
sgRNA1036	335	344	197	288	166	142	196	168	249	502	456	568	291	224	257	261
sgRNA1037	430	413	381	429	559	484	498	495	587	373	351	482	451	364	499	378
sgRNA1038	454	451	373	516	52	30	52	36	156	265	201	269	125	85	95	109
sgRNA1039	215	207	154	207	275	234	238	248	277	235	214	297	225	194	228	224
sgRNA1040	241	241	170	227	291	238	268	264	207	186	141	230	183	112	155	145
sgRNA1041	191	199	167	200	274	207	220	246	499	591	573	673	576	325	536	557
sgRNA1042	210	189	156	175	31	26	50	33	15	155	154	207	28	14	25	28
sgRNA1043	162	163	140	155	235	155	233	191	131	153	147	180	136	117	130	128
sgRNA1044	348	386	311	399	474	415	432	432	617	441	412	548	447	338	404	371
sgRNA1045	651	574	548	622	837	680	753	726	844	390	392	488	444	340	359	389
sgRNA1046	151	153	117	173	205	167	168	174	295	206	181	241	207	145	173	169
sgRNA1047	253	219	209	199	284	267	249	289	286	260	233	296	279	211	248	254
sgRNA1048	377	381	341	415	463	357	400	380	451	464	495	672	426	329	357	388
sgRNA1049	267	272	200	206	1	0	3	4	7	498	431	568	46	39	34	35
sgRNA1050	151	154	134	187	10	7	6	7	16	257	229	324	35	31	40	41
sgRNA1051	412	473	369	427	500	476	543	489	586	332	292	368	303	265	294	241
sgRNA1052	90	88	62	79	1	1	0	2	1	313	319	402	41	36	25	38
sgRNA1053	404	344	285	347	451	399	404	412	600	536	521	649	593	423	494	574
sgRNA1054	82	79	70	78	90	87	110	87	105	198	174	221	234	158	191	242
sgRNA1055	451	445	348	469	619	485	582	509	467	458	377	466	452	384	371	402
sgRNA1056	305	303	240	267	374	346	309	317	222	290	238	299	291	181	232	270
sgRNA1057	248	256	206	254	357	281	335	291	395	292	240	330	255	194	238	268
sgRNA1058	112	130	126	153	0	2	0	0	5	433	339	459	29	23	33	18
sgRNA1059	206	226	159	197	29	20	16	32	357	441	348	518	231	180	212	221
sgRNA1060	165	174	142	208	180	190	199	165	521	340	259	393	349	284	316	319
sgRNA1061	247	249	205	280	162	91	189	134	580	437	409	518	312	247	306	245
sgRNA1062	227	179	162	220	298	233	220	262	353	110	121	152	230	132	206	178
sgRNA1063	270	221	196	265	17	11	16	13	7	370	318	380	26	25	29	23
sgRNA1064	84	77	52	87	3	2	4	4	1	633	546	705	77	48	79	69
sgRNA1065	308	265	255	312	429	324	384	320	295	287	260	304	270	208	247	220
sgRNA1066	245	222	210	273	215	141	224	161	356	580	513	642	476	382	447	425
sgRNA1067	413	431	339	440	510	447	519	431	380	121	120	130	128	133	131	142
sgRNA1068	186	210	171	187	252	200	242	231	358	229	198	297	254	177	244	235
sgRNA1069	57	59	54	65	72	60	56	72	119	113	89	123	100	97	104	101
sgRNA1070	318	332	288	314	443	369	387	361	333	250	216	271	250	188	208	205
sgRNA1071	101	104	95	115	34	19	17	35	3	940	597	1004	46	34	31	48
sgRNA1072	220	217	191	264	0	1	1	1	1	376	345	451	31	25	46	55
sgRNA1073	775	759	569	691	934	788	829	854	743	650	525	698	648	459	521	562
sgRNA1074	328	326	264	323	427	339	379	380	712	395	333	499	405	309	361	337
sgRNA1075	271	266	246	298	40	31	28	30	55	364	301	398	55	56	54	60
sgRNA1076	169	173	132	179	39	36	47	43	58	150	157	206	109	96	88	85
sgRNA1077	631	548	466	663	42	29	52	30	45	296	291	379	90	43	49	56
sgRNA1078	96	107	68	92	78	62	47	70	12	39	31	43	13	16	17	9
sgRNA1079	425	392	324	433	510	543	521	497	331	324	280	393	350	273	337	283
sgRNA1080	563	603	515	593	786	647	668	673	384	460	394	487	481	337	423	402
sgRNA1081	31	44	29	51	1	0	2	2	0	29	41	56	0	2	0	1
sgRNA1082	141	166	146	181	19	17	29	22	4	356	331	454	29	34	25	23
sgRNA1083	180	163	142	192	1	2	1	1	73	462	396	593	54	32	55	46
sgRNA1084	478	423	370	483	19	16	28	24	72	257	235	322	77	61	57	81
sgRNA1085	149	144	124	173	26	22	26	27	259	459	427	568	326	209	253	260
sgRNA1086	445	401	326	406	625	519	530	531	409	242	219	278	292	188	267	215
sgRNA1087	375	406	286	383	477	376	427	436	631	464	493	564	496	434	463	457
sgRNA1088	241	233	186	224	286	218	252	234	242	215	267	269	251	181	211	237
sgRNA1089	408	399	359	438	447	351	398	395	381	422	341	439	366	255	336	314
sgRNA1090	255	210	197	255	326	238	268	266	81	79	82	98	89	54	79	87
sgRNA1091	210	233	186	232	190	161	174	228	499	362	317	385	314	287	318	356
sgRNA1092	118	105	106	114	36	25	38	35	13	297	267	311	30	36	34	27
sgRNA1093	366	367	342	400	38	37	48	42	53	617	552	768	133	270	139	99
sgRNA1094	279	258	231	277	181	207	133	177	538	423	431	484	579	430	463	470
sgRNA1095	242	220	210	269	7	11	15	19	34	239	213	293	35	18	33	35
sgRNA1096	508	519	426	529	447	352	458	411	606	778	637	884	661	506	561	596
sgRNA1097	498	533	397	571	704	609	604	608	495	474	449	592	535	363	495	402
sgRNA1098	304	302	285	296	417	345	375	374	322	449	399	510	453	387	376	394
sgRNA1099	146	145	101	117	182	145	179	143	115	93	81	99	86	68	81	78
sgRNA1100	745	657	536	718	853	798	919	856	497	475	413	544	466	408	435	448
sgRNA1101	375	320	241	356	426	367	434	409	390	297	306	350	315	298	268	485
sgRNA1102	831	829	680	803	1071	948	997	935	510	405	395	515	544	384	473	425
sgRNA1103	420	385	363	450	387	285	480	341	345	456	447	555	221	165	221	169
sgRNA1104	269	295	216	280	408	302	369	387	428	246	228	297	299	235	252	216
sgRNA1105	58	63	49	52	106	58	86	87	146	101	75	102	85	63	95	77
sgRNA1106	376	362	286	356	406	366	414	403	534	416	375	466	316	261	321	312
sgRNA1107	392	364	287	406	505	384	409	431	678	678	638	806	669	544	593	643
sgRNA1108	366	370	338	435	774	601	815	641	329	277	243	337	196	146	156	174
sgRNA1109	406	380	305	380	457	412	445	409	644	1460	374	439	383	304	359	390
sgRNA1110	272	272	253	284	27	30	33	22	126	331	317	405	137	114	138	157
sgRNA1111	300	276	181	260	315	257	336	297	333	360	342	416	452	337	410	369
sgRNA1112	1	0	0	2	2	1	1	0	2	2	3	1	2	2	2	2
sgRNA1113	211	235	181	237	295	241	239	324	233	226	173	224	202	144	174	172
sgRNA1114	246	251	195	258	348	275	296	299	188	133	156	182	166	129	141	119
sgRNA1115	441	421	368	451	624	526	526	549	417	349	339	379	377	303	341	323
sgRNA1116	404	402	370	418	474	476	482	527	402	320	288	389	314	251	309	286
sgRNA1117	430	434	387	462	78	58	69	64	16	627	551	689	84	43	71	65
sgRNA1118	366	332	299	334	430	391	379	385	385	303	248	341	318	252	274	285
sgRNA1119	429	417	368	429	4	1	5	8	10	599	533	656	73	52	57	58
sgRNA1120	459	467	380	478	643	549	640	611	546	419	350	499	464	343	431	402
sgRNA1121	180	178	150	178	251	225	245	247	330	290	258	294	284	226	256	227
sgRNA1122	356	374	315	419	553	428	412	446	425	345	308	386	323	261	321	328
sgRNA1123	381	338	312	359	526	399	431	448	539	536	500	640	629	386	544	515
sgRNA1124	617	591	472	538	773	676	626	683	1187	1513	1326	1874	1613	1216	1428	1558
sgRNA1125	794	790	679	780	1123	914	957	958	573	462	403	542	491	362	387	392
sgRNA1126	197	184	151	190	180	172	178	113	30	137	147	153	22	19	36	20
sgRNA1127	424	396	282	382	611	431	539	493	269	543	491	606	349	264	291	287
sgRNA1128	619	621	532	674	238	260	203	262	837	446	349	431	606	509	591	603
sgRNA1129	386	385	342	405	541	383	463	455	428	495	427	515	437	319	357	349
sgRNA1130	398	407	345	427	18	12	24	22	25	523	439	617	80	73	67	73
sgRNA1131	154	117	125	178	15	15	15	15	3	121	115	148	27	17	19	22
sgRNA1132	224	233	205	300	71	60	64	74	10	494	494	533	44	32	41	32
sgRNA1133	351	366	321	370	445	375	426	394	396	350	310	338	382	274	309	294
sgRNA1134	136	122	133	119	170	142	154	147	69	80	72	68	87	47	51	66
sgRNA1135	54	59	62	68	57	66	86	73	207	136	121	149	149	97	167	131
sgRNA1136	405	402	397	533	107	90	125	110	269	649	567	732	275	194	282	319
sgRNA1137	201	174	139	157	156	120	167	133	340	257	236	286	271	194	233	453
sgRNA1138	952	931	773	1032	915	774	819	808	608	776	873	1138	762	515	655	608
sgRNA1139	165	155	152	185	6	5	9	4	3	248	224	250	23	28	25	19
sgRNA1140	572	570	430	546	743	630	649	642	885	428	383	475	442	479	410	419
sgRNA1141	442	419	352	436	521	506	569	515	693	462	408	510	440	411	439	449
sgRNA1142	168	194	135	192	2	0	1	3	8	305	287	374	30	23	27	39
sgRNA1143	336	321	274	336	443	371	389	415	509	406	407	500	471	296	432	426
sgRNA1144	480	522	366	435	642	592	518	576	231	337	301	403	340	243	337	325
sgRNA1145	517	500	432	571	422	333	461	401	1426	4133	1642	1962	1542	950	1339	1226
sgRNA1146	547	561	498	608	767	615	621	706	1209	581	525	695	584	440	583	585
sgRNA1147	421	360	330	410	547	456	480	499	622	385	390	509	450	295	364	372
sgRNA1148	373	374	321	386	505	418	430	439	531	430	399	509	459	345	439	408
sgRNA1149	278	248	226	270	378	306	313	335	281	278	246	324	270	197	232	235
sgRNA1150	552	551	427	584	761	608	621	715	283	368	328	381	353	289	329	327
sgRNA1151	364	308	286	308	447	358	383	384	458	316	281	358	333	264	325	298
sgRNA1152	979	959	829	1037	545	343	589	484	839	634	522	702	610	446	574	616
sgRNA1153	796	833	660	866	1019	898	981	957	1272	790	734	889	723	575	699	679
sgRNA1154	78	97	90	110	150	104	136	143	378	594	522	644	586	356	558	608
sgRNA1155	632	602	528	665	889	731	763	808	656	778	655	864	749	576	655	649
sgRNA1156	326	328	267	324	455	403	427	432	704	580	560	657	605	429	518	499
sgRNA1157	49	46	39	44	75	49	68	52	118	176	156	186	161	143	157	160
sgRNA1158	550	492	447	534	1595	1606	1427	1287	923	463	494	572	645	550	593	615
sgRNA1159	399	369	303	361	506	431	457	450	829	931	893	1038	874	708	840	868
sgRNA1160	298	274	191	252	355	340	374	307	275	171	154	201	178	173	166	163
sgRNA1161	471	366	379	467	689	508	830	674	73	486	467	509	209	172	159	179
sgRNA1162	233	189	223	229	12	12	25	21	172	513	461	585	170	109	182	171
sgRNA1163	556	532	415	554	595	624	611	568	650	736	676	772	705	584	635	628
sgRNA1164	449	515	409	545	595	521	544	552	608	585	575	701	514	346	440	504
sgRNA1165	152	158	132	152	168	157	129	133	222	183	163	232	200	141	185	164
sgRNA1166	246	273	213	259	156	181	137	147	431	713	648	764	844	576	791	679
sgRNA1167	418	408	276	430	494	426	446	479	317	453	362	478	437	361	401	431
sgRNA1168	841	869	735	892	1113	983	1125	1054	882	986	844	1008	1009	714	1169	869
sgRNA1169	559	520	451	561	683	621	706	623	579	374	354	449	391	351	327	371
sgRNA1170	377	366	304	354	525	459	457	463	388	324	278	386	330	245	331	287
sgRNA1171	687	645	542	740	934	749	839	749	699	580	541	614	602	408	526	559
sgRNA1172	511	495	432	495	655	536	597	561	277	254	245	303	278	182	267	294
sgRNA1173	482	454	413	506	706	541	606	578	825	712	593	763	723	446	773	580
sgRNA1174	511	535	391	505	579	560	655	605	777	374	377	404	466	436	345	331
sgRNA1175	230	238	195	228	337	264	291	255	392	300	282	342	299	233	286	272
sgRNA1176	1063	1063	987	1104	1542	1204	1354	1381	703	383	326	407	367	281	339	329
sgRNA1177	1100	1054	836	1110	1469	1158	1295	1360	914	686	660	825	683	520	660	652
sgRNA1178	408	418	335	431	551	446	470	550	649	757	592	742	705	479	649	629
sgRNA1179	52	54	46	61	86	69	83	70	140	113	93	99	126	116	87	120
sgRNA1180	386	374	291	397	472	418	446	438	826	651	3138	719	620	555	578	612
sgRNA1181	568	567	448	526	767	632	751	692	456	335	310	408	357	227	297	276
sgRNA1182	357	372	298	377	484	394	456	426	447	257	247	306	282	188	272	236
sgRNA1183	273	207	191	267	274	283	315	342	357	197	180	213	216	159	196	188
sgRNA1184	543	520	406	469	687	593	627	632	777	611	501	661	603	441	572	573
sgRNA1185	263	250	234	248	372	316	319	302	283	212	158	262	180	173	182	176
sgRNA1186	391	361	346	416	569	474	475	487	607	408	395	426	495	289	375	386
sgRNA1187	220	195	177	202	300	254	268	277	509	499	403	577	522	337	405	406
sgRNA1188	215	241	206	252	327	280	271	265	342	319	277	338	286	204	312	248
sgRNA1189	201	211	164	183	292	239	275	238	297	164	145	202	184	140	168	156
sgRNA1190	121	80	97	137	153	155	131	158	910	375	328	376	312	261	293	296
sgRNA1191	679	578	510	603	838	733	720	724	570	498	372	493	406	309	355	409
sgRNA1192	621	607	487	593	760	669	672	746	617	544	510	638	571	396	479	473
sgRNA1193	977	929	775	933	1379	1143	1089	1221	783	584	512	647	627	401	479	548
sgRNA1194	370	424	338	416	539	426	486	459	800	642	676	735	688	515	593	574
sgRNA1195	303	324	289	309	428	365	405	407	857	285	281	378	356	240	286	312
sgRNA1196	279	253	215	281	399	317	382	333	547	561	449	572	508	402	517	471
sgRNA1197	413	349	330	381	528	412	427	483	683	663	518	700	688	471	565	528
sgRNA1198	313	294	232	321	409	354	339	396	610	296	311	411	352	273	321	337
sgRNA1199	376	380	305	363	446	388	441	416	585	354	361	498	404	280	350	377
sgRNA1200	170	141	146	150	232	202	178	207	109	97	77	104	84	67	65	89
sgRNA1201	874	805	642	812	1017	949	950	983	993	820	648	925	810	738	732	727
sgRNA1202	360	356	286	378	465	352	382	406	533	309	297	334	321	208	292	294
sgRNA1203	728	674	549	720	904	757	773	879	1032	963	774	1049	1017	737	925	825
sgRNA1204	583	533	606	775	920	754	1029	687	586	434	616	885	401	329	398	360
sgRNA1205	555	520	507	621	139	131	137	128	294	358	324	403	265	196	234	270
sgRNA1206	659	640	532	682	159	151	143	147	403	806	804	948	557	373	458	538
sgRNA1207	274	265	265	341	428	331	370	361	832	473	421	511	455	322	376	381
sgRNA1208	638	648	515	675	122	71	108	109	807	1478	1368	1728	1162	886	1089	1089
sgRNA1209	483	455	396	539	659	555	534	588	766	458	393	514	458	316	414	454
sgRNA1210	440	440	332	389	525	472	526	506	837	569	530	610	514	421	515	506
sgRNA1211	710	739	602	817	1096	911	1003	934	1586	1616	1384	1810	1563	1148	1703	1523
sgRNA1212	758	769	582	770	1646	1576	1814	1543	1468	886	828	971	906	750	854	811
sgRNA1213	553	614	485	598	639	644	645	569	626	504	539	577	527	407	504	457
sgRNA1214	1079	977	863	1160	1382	1220	1298	1280	1153	771	767	922	782	625	727	759
sgRNA1215	1020	973	801	972	1130	984	1046	1008	1089	760	547	658	650	454	637	622
sgRNA1216	390	424	319	416	555	469	512	510	466	483	434	561	475	382	461	429
sgRNA1217	968	972	840	893	1346	1068	1633	1231	638	926	905	1103	1096	964	996	1198
sgRNA1218	268	260	192	274	319	288	377	269	533	308	290	358	304	351	291	269
sgRNA1219	377	425	323	433	516	473	451	517	945	677	627	825	882	552	627	614
sgRNA1220	422	405	396	398	587	473	490	540	1294	2003	1852	2198	2108	1463	2025	2118
sgRNA1221	0	0	0	0	0	0	0	0	0	0	0	0	0	0	0	0
sgRNA1222	685	730	579	776	966	888	857	931	1381	895	830	1127	931	745	897	903
sgRNA1223	1083	1048	857	1031	1438	1287	1296	1377	842	714	613	839	799	565	676	660
sgRNA1224	910	904	733	883	1093	954	1014	1003	894	1107	926	1188	892	673	809	863
sgRNA1225	703	632	511	625	953	728	842	825	896	690	587	758	705	497	643	628
sgRNA1226	612	575	637	871	487	388	562	527	556	805	1680	906	630	448	557	572
sgRNA1227	731	685	617	723	955	724	789	826	993	609	610	783	673	464	627	622
sgRNA1228	801	739	644	728	877	787	864	841	917	715	663	793	769	573	677	682
sgRNA1229	591	567	499	610	618	486	513	571	1038	791	688	861	700	1000	640	639
sgRNA1230	224	230	188	241	314	226	279	285	182	197	177	188	165	148	144	123
sgRNA1231	435	472	352	515	654	529	573	608	672	603	555	651	628	462	576	512
sgRNA1232	394	371	271	344	239	188	288	220	393	470	466	603	222	160	218	204
sgRNA1233	731	748	637	738	969	821	903	855	789	823	751	970	818	596	755	786
sgRNA1234	738	695	595	802	911	716	866	771	1360	812	724	899	732	531	675	670
sgRNA1235	1139	1172	936	1142	1476	1189	1345	1343	1357	1188	1085	1354	1154	879	1081	1056
sgRNA1236	1401	1456	1196	1537	1927	1627	1800	1817	2480	1826	1631	2092	1849	1277	1629	1591
sgRNA1237	549	515	460	532	366	286	338	338	402	590	525	691	465	345	423	438
sgRNA1238	530	548	401	485	714	602	600	666	860	784	683	962	824	627	778	991
sgRNA1239	489	430	372	417	599	500	504	538	238	213	224	288	234	188	182	209
sgRNA1240	180	190	159	198	260	253	263	251	450	351	329	460	386	258	335	352
sgRNA1241	1817	1757	1484	1838	2456	2007	2145	2085	2044	1257	1161	1529	1392	1031	1162	1206
sgRNA1242	539	471	423	479	701	539	583	668	717	624	546	706	616	376	775	560
sgRNA1243	748	675	576	751	1047	825	849	880	910	851	820	1034	873	578	813	822
sgRNA1244	1503	1517	1225	1540	1955	1748	1817	1841	2151	1714	1530	1977	1745	1276	1486	1587
sgRNA1245	890	901	764	814	1266	1064	1069	1105	670	869	759	998	875	578	731	758
sgRNA1246	788	786	626	763	1118	890	924	950	740	621	505	690	598	794	527	602
sgRNA1247	586	556	523	621	814	662	736	704	690	539	516	683	525	393	521	684
sgRNA1248	104	110	77	92	120	114	113	131	63	95	91	83	99	71	88	95
sgRNA1249	174	175	141	179	261	199	218	228	224	143	126	152	137	70	133	109
sgRNA1250	229	223	188	207	266	273	273	281	500	392	351	477	396	286	362	320
sgRNA1251	285	269	217	288	365	307	352	366	286	283	263	323	267	191	228	241
sgRNA1252	175	160	155	162	12	5	18	16	267	266	260	299	303	200	248	211
sgRNA1253	475	448	393	504	674	543	616	605	734	447	435	551	850	362	455	444
sgRNA1254	84	104	70	86	153	94	124	124	85	121	133	145	130	132	131	133
sgRNA1255	101	74	62	80	121	93	112	104	238	318	292	351	453	238	346	319
sgRNA1256	370	383	306	323	435	418	420	397	356	813	546	632	663	508	549	570
sgRNA1257	102	103	81	91	141	120	104	127	183	185	152	218	207	143	173	174
sgRNA1258	401	393	306	364	521	449	433	477	270	416	360	467	419	262	371	395
sgRNA1259	546	548	459	593	699	576	657	681	465	369	328	377	348	249	328	326
sgRNA1260	645	609	492	583	74	65	82	58	210	624	569	691	234	186	228	228
sgRNA1261	432	422	339	468	544	490	503	503	495	241	250	323	267	190	237	229
sgRNA1262	208	189	178	184	235	233	224	234	386	188	151	234	210	140	177	181
sgRNA1263	449	414	349	478	555	484	489	499	282	195	199	236	229	193	196	216
sgRNA1264	313	306	239	332	2	1	5	8	2	280	293	339	32	25	30	44
sgRNA1265	170	184	165	160	246	192	213	231	763	342	286	399	341	205	314	311
sgRNA1266	225	238	204	232	351	292	274	272	268	112	126	152	125	95	127	122
sgRNA1267	212	200	176	194	279	225	253	253	310	231	217	291	258	169	220	236
sgRNA1268	226	227	197	233	280	240	261	262	371	189	194	204	180	150	161	181
sgRNA1269	147	143	107	157	170	170	165	169	309	177	151	182	162	128	138	156
sgRNA1270	285	211	193	287	24	32	30	27	6	148	150	190	11	8	19	10
sgRNA1271	95	101	68	66	0	0	0	1	0	91	78	91	11	10	11	9
sgRNA1272	229	229	205	265	293	268	310	274	302	322	277	394	307	255	307	271
sgRNA1273	137	134	121	138	150	184	172	152	517	429	372	524	363	262	321	377
sgRNA1274	312	299	275	318	54	43	78	53	256	329	298	423	133	85	123	100
sgRNA1275	244	214	179	214	277	250	280	280	196	197	179	204	616	148	178	168
sgRNA1276	285	289	250	319	348	283	338	336	188	185	156	220	166	140	147	132
sgRNA1277	231	247	240	265	339	262	299	309	235	153	161	169	167	109	142	145
sgRNA1278	81	76	70	72	96	82	92	97	111	75	61	76	56	59	66	69
sgRNA1279	219	209	181	199	19	15	16	18	25	155	149	200	24	14	23	16
sgRNA1280	325	347	281	317	459	422	429	406	335	493	302	512	323	292	323	288
sgRNA1281	267	237	186	255	330	281	311	312	246	224	197	259	227	190	224	255
sgRNA1282	220	204	160	224	286	250	255	307	143	172	137	143	128	106	100	110
sgRNA1283	345	310	271	335	435	370	381	368	499	544	471	646	514	377	404	475
sgRNA1284	213	221	176	236	279	244	251	290	286	245	227	277	238	197	215	203
sgRNA1285	416	382	332	429	83	80	109	85	111	479	512	553	158	138	210	172
sgRNA1286	151	132	121	138	199	174	205	193	192	229	190	243	220	168	193	200
sgRNA1287	100	79	80	98	143	115	117	122	307	282	258	356	312	206	248	246
sgRNA1288	208	182	139	189	167	122	135	154	195	591	490	580	609	415	493	538
sgRNA1289	334	286	287	394	454	344	454	391	623	452	352	523	457	353	414	434
sgRNA1290	212	195	168	180	256	244	234	211	340	219	193	262	215	192	237	205
sgRNA1291	201	200	167	207	399	387	373	386	628	338	314	399	459	309	380	399
sgRNA1292	271	295	213	293	609	461	448	490	568	358	284	358	433	269	341	327
sgRNA1293	93	86	85	82	108	118	116	106	97	74	91	84	85	65	85	83
sgRNA1294	345	256	281	330	239	222	209	217	352	287	275	386	282	186	269	250
sgRNA1295	100	74	79	88	145	116	109	125	191	104	116	116	107	79	101	91
sgRNA1296	341	337	284	357	470	378	425	416	528	379	373	409	385	311	339	323
sgRNA1297	497	523	362	523	553	520	532	576	861	451	461	511	452	354	426	442
sgRNA1298	297	263	196	277	359	314	340	341	333	280	255	338	272	206	261	263
sgRNA1299	390	375	288	337	510	418	438	484	510	381	377	452	396	312	343	372
sgRNA1300	292	307	266	320	480	416	449	411	400	233	214	280	229	181	236	196
sgRNA1301	220	230	198	230	319	227	254	271	325	337	280	369	333	257	308	270
sgRNA1302	157	165	145	174	240	194	206	225	363	234	263	285	262	208	221	228
sgRNA1303	256	239	212	256	314	275	325	358	375	302	205	271	273	204	241	282
sgRNA1304	319	329	260	327	459	305	377	360	321	202	223	271	246	154	196	203
sgRNA1305	168	220	175	203	282	222	224	232	711	610	563	672	615	484	537	521
sgRNA1306	326	322	280	341	385	284	494	335	582	336	373	456	413	261	316	344
sgRNA1307	243	269	181	230	282	256	283	278	261	305	335	373	351	275	406	293
sgRNA1308	217	307	218	294	340	299	306	301	552	401	347	478	394	358	389	391
sgRNA1309	215	205	171	231	261	242	227	252	291	281	225	281	280	204	234	234
sgRNA1310	275	299	232	270	358	314	344	317	447	188	148	178	181	137	142	148
sgRNA1311	174	183	162	226	279	217	223	247	356	296	268	321	276	211	235	219
sgRNA1312	167	212	150	165	230	202	222	211	328	240	215	268	240	183	240	237
sgRNA1313	166	141	137	157	179	176	164	173	221	117	101	120	142	76	97	101
sgRNA1314	131	107	117	123	193	126	146	148	363	227	239	285	211	184	246	208
sgRNA1315	499	413	339	424	605	518	565	500	661	260	248	310	295	222	248	243
sgRNA1316	97	120	103	130	147	131	123	145	568	476	383	525	460	320	446	427
sgRNA1317	270	262	209	303	405	329	323	358	315	244	230	321	288	226	226	240
sgRNA1318	339	340	260	347	458	385	415	385	299	315	327	400	328	235	293	401
sgRNA1319	245	244	182	224	300	247	294	295	289	368	293	390	325	271	357	289
sgRNA1320	307	351	263	331	483	355	389	439	473	352	375	473	409	336	358	377
sgRNA1321	309	307	241	266	331	312	329	327	253	372	336	467	381	304	335	352
sgRNA1322	397	378	308	356	489	453	456	436	380	375	379	442	408	265	383	365
sgRNA1323	84	67	78	89	111	96	121	113	455	458	384	517	457	337	467	500
sgRNA1324	391	386	326	414	525	429	471	514	518	1107	978	1289	1083	839	1010	1072
sgRNA1325	211	187	150	170	257	213	197	238	237	122	120	153	135	106	157	151
sgRNA1326	96	75	73	80	108	77	79	98	118	58	68	88	68	49	64	69
sgRNA1327	383	363	337	361	428	471	444	429	409	455	337	377	400	288	338	368
sgRNA1328	236	196	205	223	296	229	247	255	167	272	287	321	269	225	239	236
sgRNA1329	359	328	253	331	448	355	378	409	553	239	210	258	252	151	209	207
sgRNA1330	216	250	184	217	305	240	270	235	262	307	271	348	328	188	296	265
sgRNA1331	184	180	154	190	244	200	210	231	304	201	206	284	238	145	199	223
sgRNA1332	275	236	194	237	360	284	272	315	524	518	477	566	516	370	467	467
sgRNA1333	328	357	308	337	444	398	401	430	597	345	311	405	331	244	270	330
sgRNA1334	220	220	233	251	282	263	285	318	369	234	280	380	285	189	229	229
sgRNA1335	301	286	233	293	358	299	332	350	538	446	421	513	460	385	401	441
sgRNA1336	164	144	140	152	228	171	175	205	141	183	172	173	162	119	161	163
sgRNA1337	316	302	237	312	461	354	401	441	501	411	390	442	417	342	366	436
sgRNA1338	153	174	142	198	266	204	199	230	429	421	375	442	426	298	409	375
sgRNA1339	497	555	403	537	682	651	636	631	748	509	466	553	530	369	446	454
sgRNA1340	453	461	389	468	604	532	540	584	401	363	351	397	320	238	307	311
sgRNA1341	285	230	238	265	369	297	305	357	444	830	715	835	745	591	719	799
sgRNA1342	365	370	276	347	470	396	416	480	484	379	398	479	431	313	399	361
sgRNA1343	218	214	187	231	310	261	269	281	561	210	209	281	256	178	224	227
sgRNA1344	294	267	210	296	362	314	357	291	335	270	261	344	255	220	244	261
sgRNA1345	131	119	102	128	181	151	149	158	261	209	169	255	225	157	183	189
sgRNA1346	607	503	411	464	717	653	668	651	199	126	103	139	122	65	138	101
sgRNA1347	53	62	37	33	57	58	55	48	76	112	128	134	150	102	130	121
sgRNA1348	221	226	173	196	265	254	259	251	274	324	291	323	314	193	283	257
sgRNA1349	83	68	56	89	116	87	93	73	159	62	56	68	62	38	61	61
sgRNA1350	210	213	168	211	279	226	290	232	193	235	209	268	235	195	205	183
sgRNA1351	335	329	255	320	502	424	369	435	488	848	638	863	783	482	702	876
sgRNA1352	242	236	185	262	327	251	301	283	435	382	352	494	400	309	346	345
sgRNA1353	267	284	258	281	402	305	335	389	616	450	401	494	403	332	409	408
sgRNA1354	179	186	139	134	245	210	214	210	278	160	163	204	191	143	158	150
sgRNA1355	135	130	99	118	153	148	152	157	259	182	148	205	185	151	143	160
sgRNA1356	174	155	155	156	230	155	181	193	300	241	192	272	232	183	194	225
sgRNA1357	326	363	300	373	550	433	453	504	423	654	623	778	705	508	642	658
sgRNA1358	79	96	60	87	106	105	106	111	493	220	199	230	239	163	215	195
sgRNA1359	365	366	307	347	545	411	459	430	125	97	126	131	122	84	118	134
sgRNA1360	104	83	115	113	52	57	55	52	106	221	168	255	106	80	91	96
sgRNA1361	143	148	114	139	187	142	156	145	277	128	119	174	162	90	125	107
sgRNA1362	167	179	150	159	221	187	217	217	366	367	312	415	469	275	331	319
sgRNA1363	174	169	132	186	243	236	196	192	252	290	235	310	285	207	261	223
sgRNA1364	143	109	92	104	149	140	138	125	311	260	203	266	287	205	262	243
sgRNA1365	167	144	139	176	207	191	186	183	263	154	145	200	152	110	116	118
sgRNA1366	302	265	235	307	419	361	368	350	387	311	280	351	328	216	223	265
sgRNA1367	34	52	38	49	63	73	62	63	32	49	47	64	47	37	52	50
sgRNA1368	37	41	18	36	53	47	62	50	194	117	122	149	112	120	127	105
sgRNA1369	276	332	258	293	437	393	385	387	350	343	270	341	293	253	287	288
sgRNA1370	85	75	68	68	104	70	80	98	190	114	107	142	137	103	104	117
sgRNA1371	230	192	179	184	74	87	74	53	139	336	284	417	141	104	150	128
sgRNA1372	401	374	287	346	482	370	457	438	406	275	225	313	281	189	234	250
sgRNA1373	133	123	103	127	195	152	132	129	409	222	211	269	227	139	210	202
sgRNA1374	175	158	121	165	4	2	1	6	3	384	338	446	34	23	22	29
sgRNA1375	157	162	116	160	210	183	169	208	139	103	84	105	113	75	94	86
sgRNA1376	154	137	147	165	179	181	181	166	346	273	253	295	287	261	258	265
sgRNA1377	270	253	170	242	261	299	357	295	132	146	156	155	180	162	153	144
sgRNA1378	97	110	88	89	127	108	120	116	161	96	86	94	89	85	82	84
sgRNA1379	367	359	268	356	475	378	444	439	533	434	434	584	492	372	476	422
sgRNA1380	229	205	192	212	340	299	298	291	262	217	187	246	193	144	198	191
sgRNA1381	343	336	286	354	501	490	499	466	400	212	188	270	201	200	191	185
sgRNA1382	320	303	267	346	484	504	479	416	351	347	293	369	376	311	341	404
sgRNA1383	270	251	193	262	339	320	341	317	212	206	166	199	155	103	139	125
sgRNA1384	146	174	136	175	200	173	191	186	264	241	245	313	275	199	229	220
sgRNA1385	159	165	144	160	218	214	201	197	313	397	328	455	419	287	350	418
sgRNA1386	74	52	45	72	113	81	106	65	374	182	157	216	198	117	163	181
sgRNA1387	23	39	20	31	0	0	4	1	0	70	45	70	11	8	10	15
sgRNA1388	141	135	98	128	190	175	188	181	329	224	203	232	200	169	180	171
sgRNA1389	137	156	116	162	201	166	201	173	242	134	136	193	136	108	115	137
sgRNA1390	103	91	90	98	131	117	131	118	114	80	53	85	86	44	70	68
sgRNA1391	99	69	53	80	116	95	107	109	147	92	80	94	126	84	84	101
sgRNA1392	161	192	157	217	1	0	2	4	6	150	138	173	7	3	7	13
sgRNA1393	144	143	129	143	209	166	158	166	256	134	116	162	155	83	126	131
sgRNA1394	279	313	312	359	416	377	416	390	387	338	287	378	318	261	286	327
sgRNA1395	155	109	95	119	179	148	162	177	266	346	288	356	265	251	303	287
sgRNA1396	386	350	284	354	474	401	424	425	207	219	193	254	202	151	167	185
sgRNA1397	365	349	298	339	460	347	437	397	657	324	301	415	309	270	318	328
sgRNA1398	195	196	157	216	114	114	105	101	235	178	142	173	94	66	82	100
sgRNA1399	144	166	122	140	194	156	160	193	178	160	161	220	186	168	163	173
sgRNA1400	154	153	151	166	229	199	185	231	205	238	223	287	274	185	249	217
sgRNA1401	103	85	95	108	70	24	59	47	60	119	101	119	51	38	39	54
sgRNA1402	95	77	97	108	59	25	72	43	109	153	120	190	67	61	63	74
sgRNA1403	151	156	111	155	230	149	224	209	891	241	260	269	349	288	319	276
sgRNA1404	236	234	196	251	0	3	3	6	9	364	253	415	22	21	31	27
sgRNA1405	122	121	115	139	17	7	17	6	12	114	98	139	19	26	23	20
sgRNA1406	31	27	22	45	3	0	1	6	5	276	231	306	31	39	53	47
sgRNA1407	146	130	115	155	199	160	160	165	412	364	311	411	338	230	303	308
sgRNA1408	327	330	259	335	455	361	354	378	414	484	420	572	471	343	379	416
sgRNA1409	2	3	3	7	5	5	7	6	17	25	13	21	17	11	10	11
sgRNA1410	423	426	350	390	85	67	79	68	145	315	270	365	134	102	131	121
sgRNA1411	59	46	62	60	76	52	80	63	134	54	27	39	39	27	28	39
sgRNA1412	296	295	232	281	10	8	17	11	4	303	243	352	24	11	16	14
sgRNA1413	452	440	399	456	545	512	638	460	263	256	211	235	122	99	153	85
sgRNA1414	327	291	271	335	377	362	339	394	276	430	378	451	482	354	398	442
sgRNA1415	294	320	244	337	278	251	297	224	138	315	291	335	168	130	155	145
sgRNA1416	302	314	272	301	365	285	292	311	520	391	301	395	287	224	283	271
sgRNA1417	72	71	69	57	101	80	80	106	149	105	110	132	118	104	81	99
sgRNA1418	317	280	242	345	388	304	357	329	191	239	204	267	262	209	199	226
sgRNA1419	5	13	15	16	20	12	23	18	4	7	9	4	4	3	4	4
sgRNA1420	448	365	335	398	551	471	481	508	340	208	180	255	244	155	181	204
sgRNA1421	181	177	149	173	235	202	211	236	314	396	339	443	453	291	378	371
sgRNA1422	112	123	104	142	117	105	91	107	261	129	104	156	122	118	102	141
sgRNA1423	295	291	223	286	390	294	328	349	320	464	392	516	486	369	478	447
sgRNA1424	187	197	154	221	249	213	250	263	395	213	182	220	220	417	181	196
sgRNA1425	19	12	16	17	24	24	15	25	77	95	102	104	47	30	52	54
sgRNA1426	169	167	133	199	177	150	188	150	273	264	215	253	268	212	254	244
sgRNA1427	279	275	217	235	317	281	367	299	41	20	21	27	30	27	17	11
sgRNA1428	379	398	289	380	489	411	455	428	342	174	151	166	136	108	143	129
sgRNA1429	189	169	147	152	224	201	206	214	499	311	275	371	273	212	225	254
sgRNA1430	423	406	319	398	495	414	445	456	201	109	101	137	137	80	110	115
sgRNA1431	285	270	218	273	412	281	336	325	319	239	216	266	247	180	192	218
sgRNA1432	172	194	175	234	267	246	213	232	287	196	187	242	219	141	207	180
sgRNA1433	134	151	139	155	200	177	182	186	232	273	235	291	285	183	246	225
sgRNA1434	109	94	92	88	154	127	129	119	595	318	279	393	334	258	299	307
sgRNA1435	206	195	165	213	25	18	42	19	2	101	85	106	19	5	9	4
sgRNA1436	427	375	333	428	585	516	527	591	329	407	353	437	400	301	496	409
sgRNA1437	140	132	116	147	214	123	176	177	341	142	140	143	126	88	105	115
sgRNA1438	304	265	247	306	352	299	319	368	363	387	414	530	483	366	427	435
sgRNA1439	292	279	234	277	376	291	357	356	536	181	184	228	189	169	222	175
sgRNA1440	166	144	140	143	204	151	169	163	258	351	294	385	365	268	278	291
sgRNA1441	679	693	568	682	888	750	793	774	947	739	600	890	722	483	678	623
sgRNA1442	320	334	285	336	486	358	370	467	547	425	350	473	432	294	614	374
sgRNA1443	89	78	68	73	2	0	0	7	11	255	241	322	20	23	18	26
sgRNA1444	754	775	615	788	893	768	812	709	987	642	545	724	625	445	553	520
sgRNA1445	231	196	205	208	294	244	301	265	460	315	284	370	285	855	288	248
sgRNA1446	352	365	291	374	477	467	466	451	606	247	291	264	281	183	232	243
sgRNA1447	274	283	212	243	341	282	350	321	427	474	439	608	612	400	497	509
sgRNA1448	435	435	370	424	601	481	507	559	835	551	493	664	598	379	489	514
sgRNA1449	248	262	256	244	377	313	343	369	247	449	378	523	465	365	379	388
sgRNA1450	334	305	260	339	370	322	291	336	497	536	478	638	478	362	493	493
sgRNA1451	445	430	349	426	627	514	549	567	516	496	418	567	494	364	457	498
sgRNA1452	315	314	242	276	397	341	379	388	349	500	481	649	555	395	565	513
sgRNA1453	338	307	278	311	516	363	393	387	573	911	620	923	753	525	675	862
sgRNA1454	176	198	145	184	225	228	228	223	255	204	229	279	192	148	174	169
sgRNA1455	678	677	570	749	892	752	864	772	846	445	457	527	459	333	432	434
sgRNA1456	305	291	233	342	400	387	340	337	738	479	402	534	442	325	396	420
sgRNA1457	471	479	401	521	623	559	548	604	543	389	363	406	384	320	360	367
sgRNA1458	231	218	206	291	293	253	299	300	469	558	512	656	614	466	503	883
sgRNA1459	525	520	440	509	697	570	590	620	653	408	371	474	402	328	404	410
sgRNA1460	303	295	253	316	304	284	325	308	718	619	626	745	544	355	463	516
sgRNA1461	57	68	46	68	87	65	72	62	332	118	105	134	135	105	138	126
sgRNA1462	365	299	269	317	469	350	408	405	447	336	328	458	381	258	346	341
sgRNA1463	280	312	253	334	378	346	363	375	798	460	434	488	454	362	415	444
sgRNA1464	273	267	188	266	355	289	303	263	169	194	157	177	173	146	147	148
sgRNA1465	375	326	262	357	398	373	363	435	448	521	304	558	377	251	300	309
sgRNA1466	225	208	164	216	312	235	279	273	296	255	244	310	262	181	249	217
sgRNA1467	314	283	250	280	445	351	384	393	649	416	350	490	402	403	385	350
sgRNA1468	242	198	191	223	282	271	265	297	365	578	440	623	547	439	531	540
sgRNA1469	129	152	127	144	73	50	73	75	29	78	111	71	51	47	50	62
sgRNA1470	165	166	131	163	231	175	210	173	334	290	245	282	304	242	538	277
sgRNA1471	258	275	224	241	349	307	320	292	305	214	205	250	218	193	175	200
sgRNA1472	648	620	540	719	865	676	746	781	524	479	446	559	471	333	436	431
sgRNA1473	162	187	133	196	206	195	194	201	359	253	228	304	291	238	259	257
sgRNA1474	267	246	243	279	319	292	309	333	356	285	254	317	295	220	270	245
sgRNA1475	420	427	310	416	552	490	526	551	582	378	314	412	360	286	326	353
sgRNA1476	330	300	286	357	434	353	434	423	430	437	378	483	414	354	388	379
sgRNA1477	430	456	351	453	599	543	559	481	375	415	421	516	421	365	430	380
sgRNA1478	155	152	132	126	178	170	168	214	270	393	340	481	1756	273	311	379
sgRNA1479	171	133	151	181	217	197	210	206	266	444	391	499	429	332	329	389
sgRNA1480	417	409	329	403	569	407	454	466	506	613	546	674	611	467	564	552
sgRNA1481	565	536	503	641	842	699	754	717	580	248	209	288	268	194	254	214
sgRNA1482	271	259	193	302	361	293	319	311	538	460	380	515	471	351	444	415
sgRNA1483	415	404	372	465	587	476	534	517	689	499	445	627	554	362	517	452
sgRNA1484	189	199	163	175	244	238	220	244	499	415	403	488	469	389	424	447
sgRNA1485	246	259	199	257	321	282	292	296	321	242	237	282	249	177	236	208
sgRNA1486	208	178	135	189	0	1	1	4	1	380	366	410	27	18	18	22
sgRNA1487	396	353	335	412	415	396	390	357	502	325	351	372	319	258	299	299
sgRNA1488	9	15	10	18	0	1	2	2	0	195	188	247	31	16	31	25
sgRNA1489	0	0	0	0	0	0	0	0	0	0	1	1	0	0	0	0
sgRNA1490	219	219	197	245	325	265	293	262	380	471	401	551	450	390	426	394
sgRNA1491	699	682	540	664	874	787	869	800	421	453	428	491	519	394	448	462
sgRNA1492	493	478	392	510	605	566	556	611	369	285	259	315	285	231	263	427
sgRNA1493	296	248	211	252	404	343	356	324	297	229	222	238	193	129	195	150
sgRNA1494	225	219	179	236	290	255	277	256	305	266	247	300	287	211	256	250
sgRNA1495	743	689	591	718	548	484	501	462	287	273	242	309	221	128	204	186
sgRNA1496	286	273	214	291	165	159	183	177	247	249	260	329	208	141	171	185
sgRNA1497	259	222	184	243	313	246	274	265	412	350	295	404	360	277	368	311
sgRNA1498	120	120	88	130	17	14	20	19	0	104	109	161	17	19	19	14
sgRNA1499	369	313	266	347	492	389	419	401	225	200	179	203	210	146	182	177
sgRNA1500	178	162	182	177	250	210	241	219	295	229	193	270	204	170	204	222
sgRNA1501	435	427	352	460	601	465	478	522	450	175	162	227	182	122	170	179
sgRNA1502	194	168	142	193	249	239	207	205	548	455	413	498	512	353	383	403
sgRNA1503	568	618	530	627	834	691	741	721	440	415	343	486	384	293	466	333
sgRNA1504	287	235	255	304	417	324	391	365	273	128	136	131	152	104	117	137
sgRNA1505	470	459	359	413	682	514	596	592	745	332	334	402	363	209	283	328
sgRNA1506	258	273	229	273	335	329	341	308	395	498	500	534	563	368	499	505
sgRNA1507	142	150	140	151	332	264	286	266	280	306	297	420	341	241	290	305
sgRNA1508	212	230	200	206	308	244	270	237	491	318	310	349	324	246	280	265
sgRNA1509	548	568	431	533	659	607	627	617	766	1546	1416	1633	1473	1205	1354	1439
sgRNA1510	222	242	167	248	294	236	253	266	214	145	117	179	143	101	122	124
sgRNA1511	632	630	491	653	889	693	788	754	686	489	422	556	436	374	434	432
sgRNA1512	472	445	340	451	594	483	581	587	797	676	578	752	629	470	569	546
sgRNA1513	200	257	204	225	288	267	256	258	431	271	275	319	368	341	305	296
sgRNA1514	346	355	302	397	480	414	462	481	420	307	326	379	353	263	376	327
sgRNA1515	360	362	289	370	520	391	455	443	611	276	230	318	299	220	266	257
sgRNA1516	267	261	193	280	369	282	337	314	227	380	306	435	382	276	420	376
sgRNA1517	1083	1073	934	1125	1544	1263	1381	1459	797	854	803	897	778	626	737	804
sgRNA1518	425	391	336	355	518	425	440	416	192	196	177	231	199	163	194	254
sgRNA1519	320	385	294	304	498	356	426	383	686	588	508	620	600	375	533	506
sgRNA1520	288	283	274	305	400	337	344	359	553	573	530	660	571	411	487	557
sgRNA1521	118	119	103	130	151	135	136	148	355	148	162	198	159	108	120	132
sgRNA1522	356	338	282	338	388	314	358	430	382	503	481	554	502	384	446	416
sgRNA1523	400	424	387	428	563	481	536	489	412	333	314	346	387	271	312	286
sgRNA1524	458	480	376	451	623	520	539	527	346	279	266	322	310	195	257	271
sgRNA1525	113	124	100	107	171	140	161	141	238	202	212	280	245	118	210	178
sgRNA1526	104	111	110	110	144	142	114	130	279	188	165	214	162	103	127	133
sgRNA1527	190	158	154	191	266	218	214	202	153	164	149	188	189	111	147	169
sgRNA1528	328	350	259	327	444	358	380	359	571	330	276	362	324	293	333	297
sgRNA1529	83	92	89	104	114	110	125	115	286	202	169	228	189	154	193	186
sgRNA1530	203	193	180	246	248	216	296	235	453	288	273	292	259	146	213	228
sgRNA1531	364	373	313	395	513	463	466	480	498	472	411	505	455	360	473	470
sgRNA1532	235	209	155	177	238	211	221	227	422	290	267	313	293	222	272	294
sgRNA1533	442	463	396	481	650	513	558	599	398	286	266	344	334	223	262	264
sgRNA1534	311	273	244	312	411	337	376	341	136	151	135	168	120	97	121	124
sgRNA1535	204	186	150	191	232	220	247	218	226	165	153	200	164	169	156	132
sgRNA1536	350	355	294	332	507	383	460	416	203	143	118	183	141	95	111	137
sgRNA1537	211	162	138	168	209	190	183	185	238	247	222	266	215	162	214	213
sgRNA1538	139	143	126	172	206	172	172	200	238	154	138	161	154	92	119	150
sgRNA1539	975	905	759	1026	1323	1099	1103	1213	778	445	380	544	448	425	385	383
sgRNA1540	172	181	156	190	255	246	235	227	399	443	440	561	461	323	397	449
sgRNA1541	260	235	201	250	353	279	341	343	439	357	310	384	299	224	332	277
sgRNA1542	103	76	101	87	126	95	112	100	102	157	144	162	148	148	147	155
sgRNA1543	72	80	57	81	97	84	125	112	308	209	166	243	227	164	223	224
sgRNA1544	410	366	300	372	453	362	406	456	917	824	702	962	1291	1069	1278	1251
sgRNA1545	500	546	448	563	755	633	711	669	211	198	182	237	193	152	199	170
sgRNA1546	121	131	115	129	193	165	174	143	446	190	145	222	179	150	200	178
sgRNA1547	264	239	181	213	299	262	297	258	262	242	217	285	224	170	225	232
sgRNA1548	63	49	56	70	66	74	77	72	123	84	68	101	80	63	96	78
sgRNA1549	386	382	345	442	566	443	483	483	207	216	227	243	194	193	203	199
sgRNA1550	492	435	353	489	643	459	538	500	261	313	271	360	276	211	282	275
sgRNA1551	174	190	142	164	227	178	217	172	98	148	160	192	177	140	140	184
sgRNA1552	576	580	493	559	814	695	717	709	268	316	264	342	321	252	277	263
sgRNA1553	251	233	230	227	314	277	289	310	356	293	291	343	351	206	270	306
sgRNA1554	85	80	62	82	141	89	88	121	84	103	94	89	87	67	80	89
sgRNA1555	222	231	176	232	321	223	257	264	395	187	159	214	182	135	192	153
sgRNA1556	342	328	295	306	428	348	385	369	367	196	187	234	233	162	212	200
sgRNA1557	139	89	96	113	121	108	127	142	404	210	164	234	166	135	198	188
sgRNA1558	89	77	77	84	115	78	87	99	202	153	138	216	197	114	162	162
sgRNA1559	200	195	186	196	268	207	257	244	163	117	102	112	95	80	94	111
sgRNA1560	201	213	198	233	275	255	235	255	477	167	146	195	175	142	158	155
sgRNA1561	444	408	412	486	396	253	328	337	437	242	207	288	291	236	270	239
sgRNA1562	452	468	374	466	204	168	214	191	455	471	464	549	389	251	285	325
sgRNA1563	208	206	140	184	253	257	247	259	114	147	114	157	135	79	105	112
sgRNA1564	180	168	145	171	222	215	238	207	683	507	466	606	619	469	539	528
sgRNA1565	138	97	112	119	158	128	138	171	264	123	128	179	139	81	149	123
sgRNA1566	233	224	236	231	371	285	268	305	385	314	263	387	287	240	259	292
sgRNA1567	245	260	198	258	340	327	333	328	152	174	259	311	207	174	174	166
sgRNA1568	148	140	130	145	209	168	167	179	158	266	236	304	264	212	254	243
sgRNA1569	223	238	199	257	244	408	193	197	273	623	542	652	621	529	609	635
sgRNA1570	423	453	385	428	387	378	401	408	225	159	146	176	168	115	148	134
sgRNA1571	290	303	250	285	381	370	328	316	238	199	143	228	163	133	156	122
sgRNA1572	340	313	281	300	456	428	377	391	343	400	397	469	356	288	304	330
sgRNA1573	346	327	261	344	473	381	440	413	396	332	292	350	304	271	278	299
sgRNA1574	411	352	331	348	502	418	470	455	513	388	357	444	368	302	298	342
sgRNA1575	131	138	119	146	167	167	159	153	189	137	116	143	107	81	114	128
sgRNA1576	216	208	148	176	232	206	233	210	455	224	220	280	266	191	227	229
sgRNA1577	192	200	158	176	229	203	176	188	562	419	350	524	442	282	371	495
sgRNA1578	279	281	203	257	383	326	312	330	248	178	174	187	166	123	164	181
sgRNA1579	412	361	309	393	444	420	438	417	210	198	195	235	246	155	203	209
sgRNA1580	246	253	226	260	334	311	357	302	432	250	213	289	274	238	212	229
sgRNA1581	2447	2169	2603	3102	3456	2274	3185	3242	3217	6628	6247	6970	5894	3609	5262	6161
sgRNA1582	236	251	186	266	356	296	316	322	517	310	279	319	281	217	260	313
sgRNA1583	390	386	339	398	520	441	470	476	468	423	397	486	487	360	411	423
sgRNA1584	73	69	60	92	117	86	137	105	91	58	75	91	84	71	85	76
sgRNA1585	230	224	171	210	316	242	305	265	478	594	466	610	622	387	517	546
sgRNA1586	330	360	270	320	470	364	369	405	467	238	215	262	244	191	205	207
sgRNA1587	350	345	289	362	520	423	459	472	369	398	334	425	355	242	317	321
sgRNA1588	261	288	206	290	342	291	312	318	427	124	115	160	141	109	127	125
sgRNA1589	247	262	206	244	312	238	287	243	530	424	395	452	419	328	327	325
sgRNA1590	115	128	111	133	175	139	153	150	552	483	435	577	528	399	449	440
[truncated: 338 more rows]

## Sheet: S15_Newman_fitness
sgRNA	target	target_NCTC	target_Newman	Newman_log2FC	Newman_padj	Newman_essential	NCTC_log2FC	NCTC_padj	NCTC_essential
[truncated: 1,928 more rows]

[truncated: 3 more sheets: S16_Dalbavancin_raw_counts, S17_Dalbavancin_CRISPRi-seq, S20_sgRNA_oligo_list]
