# Supplementary material for: Genome-wide CRISPRi screens for high-throughput fitness quantification and identification of determinants for dalbavancin susceptibility in Staphylococcus aureus
Source: mSystems. 2024 Jun 5;9(7):e01289-23. doi: 10.1128/msystems.01289-23 (PMC11265419; doi:10.1128/msystems.01289-23)
Supplement: Supplemental tables — Tables S1-S10. [file msystems.01289-23-s0003.xlsx]

## Sheet: S1 sgRNA sequences
sgRNA_name	sgRNA_locus_tag	Strand	sgRNA sequence	core sgRNA sequence	sgRNA_GC	bad_seed	cut_site	reprAct_1st	nmismatch_1st	targets_1st	target_names_1st	chroms_1st	strands_1st	ranges_1st	seq_1st	PAM_1st	reprAct_2nd	nmismatch_2nd	targets_2nd	target_names_2nd	chroms_2nd	strands_2nd	ranges_2nd	seq_2nd	PAM_2nd
sgRNA0001	SAOUHSC_00001	1	TGTAAAGCTCAGTATCTTTT	TCAGTATCTTTT	0.3	NA	NA	1	0	SAOUHSC_00001	SAOUHSC_00001	CP000253_1	-	597..616	TGTAAAGCTCAGTATCTTTT	AGG	0.639483901056	7	SAOUHSC_01725	SAOUHSC_01725	CP000253_1	+	1632005..1632024	CAAAAACTTTCGTATCTTTT	TGG
sgRNA0002	SAOUHSC_00002	1	AATATAGGTAATGTTGTTCT	TAATGTTGTTCT	0.25	NA	NA	1	0	SAOUHSC_00002	SAOUHSC_00002	CP000253_1	-	2228..2247	AATATAGGTAATGTTGTTCT	TGG	0.54183650976	7	NA	NA	CP000253_1	+	98465..98484	AGTATTTCTTGCGTTGTTCT	TGG
sgRNA0003	SAOUHSC_00003	1	CAGCATCTTCAGGTAATTCT	TCAGGTAATTCT	0.4	NA	NA	1	0	SAOUHSC_00003	SAOUHSC_00003	CP000253_1	-	3861..3880	CAGCATCTTCAGGTAATTCT	GGG	0.63371745	5	SAOUHSC_02760	SAOUHSC_02760	CP000253_1	+	2535985..2536004	CAACACCATCTTGTAATTCT	TGG
sgRNA0004	SAOUHSC_00007	-1	TGTAATGCTGAATGATTTGT	TGAATGATTTGT	0.3	NA	NA	1	0	SAOUHSC_00007	SAOUHSC_00007	CP000253_1	+	10374..10393	TGTAATGCTGAATGATTTGT	TGG	0.479097545472	7	NA	NA	CP000253_1	-	724331..724350	TTTATTTTTTTGTGATTTGT	TGG
sgRNA0005	SAOUHSC_00008	1	GTAATTCATTATATTGCGTC	TTATATTGCGTC	0.3	NA	NA	1	0	SAOUHSC_00008	SAOUHSC_00008	CP000253_1	-	11099..11118	GTAATTCATTATATTGCGTC	GGG	0.554361488448768	8	NA	NA	CP000253_1	-	1539869..1539888	AGTTTAAATAAAATTGCGTC	AGG
sgRNA0006	SAOUHSC_00009	1	ATTTTGCTCTTAACTGTGTC	CTTAACTGTGTC	0.35	NA	NA	1	0	SAOUHSC_00009	SAOUHSC_00009	CP000253_1	-	12819..12838	ATTTTGCTCTTAACTGTGTC	AGG	0.44283520004724	8	NA	NA	CP000253_1	-	2006872..2006891	TTATTTGGTATACCTGTGTC	TGG
sgRNA0007	SAOUHSC_00010	1	CGGCATAACCCAATAATGTT	CCCAATAATGTT	0.4	NA	NA	1	0	SAOUHSC_00010	SAOUHSC_00010	CP000253_1	-	14769..14788	CGGCATAACCCAATAATGTT	GGG	0.639483901056	7	SAOUHSC_02629	SAOUHSC_02629	CP000253_1	+	2418296..2418315	AAGCAACATTTAATAATGTT	TGG
sgRNA0008	SAOUHSC_00013	1	GCATGACAAACTACAACTAA	AACTACAACTAA	0.35	NA	NA	1	0	SAOUHSC_00013	SAOUHSC_00013	CP000253_1	-	16220..16239	GCATGACAAACTACAACTAA	TGG	0.55487526183936	8	NA	NA	CP000253_1	+	538680..538699	TTTTTAATTAATACAACTAA	CGG
sgRNA0009	SAOUHSC_00014	1	GTTGCAATTATTGTTGCTTT	TATTGTTGCTTT	0.3	NA	NA	1	0	SAOUHSC_00014	SAOUHSC_00014	CP000253_1	-	17401..17420	GTTGCAATTATTGTTGCTTT	AGG	0.72598413888	6	NA	NA	CP000253_1	-	2269127..2269146	TGTACGATATTTGTTGCTTT	TGG
sgRNA0010	SAOUHSC_00019	1	CTCCGCCAAATTGAATGGTA	AATTGAATGGTA	0.45	NA	NA	1	0	SAOUHSC_00019	SAOUHSC_00019	CP000253_1	-	22566..22585	CTCCGCCAAATTGAATGGTA	TGG	0.504936488273818	9	NA	NA	CP000253_1	+	468530..468549	TGCAACAGTTGTGAATGGTA	TGG
sgRNA0011	SAOUHSC_00020	1	AATTCTAAAATATCAGCAAT	AATATCAGCAAT	0.2	NA	NA	1	0	SAOUHSC_00020	SAOUHSC_00020	CP000253_1	-	24970..24989	AATTCTAAAATATCAGCAAT	CGG	0.595945221696	7	SAOUHSC_01447	SAOUHSC_01447	CP000253_1	+	1380385..1380404	TGATCTACTAATTCAGCAAT	TGG
sgRNA0012	SAOUHSC_00024	1	ATACACTCATGCGTATCAAG	ATGCGTATCAAG	0.4	NA	NA	1	0	SAOUHSC_00024	SAOUHSC_00024	CP000253_1	-	29985..30004	ATACACTCATGCGTATCAAG	CGG	0.5093263191744	8	NA	NA	CP000253_1	+	1287129..1287148	AAATATAAAAATGTATCAAG	GGG
sgRNA0013	SAOUHSC_00025	1	GTTACTGCATGTGCTTTCAT	ATGTGCTTTCAT	0.4	NA	NA	1	0	SAOUHSC_00025	SAOUHSC_00025	CP000253_1	-	31104..31123	GTTACTGCATGTGCTTTCAT	TGG	0.4083928123968	8	NA	NA	CP000253_1	-	1403239..1403258	CCTAAAGTTTATACTTTCAT	CGG
sgRNA0014	SAOUHSC_00026	-1	TTCGTCATTGGCGGATCAAA	TGGCGGATCAAA	0.45	NA	NA	1	0	SAOUHSC_00026	SAOUHSC_00026	CP000253_1	+	34003..34022	TTCGTCATTGGCGGATCAAA	CGG	0.576925693344	7	NA	NA	CP000253_1	-	1617000..1617019	CCTGTGATTCCAGGATCAAA	TGG
sgRNA0015	SAOUHSC_00027	1	TAGTTTCCCTACAGCTAAAA	CTACAGCTAAAA	0.35	NA	NA	1	0	SAOUHSC_00027	SAOUHSC_00027	CP000253_1	-	33704..33723	TAGTTTCCCTACAGCTAAAA	TGG	0.61534186752	6	NA	NA	CP000253_1	+	54995..55014	TTTATTGGCTAAAGCTAAAA	CGG
sgRNA0016	SAOUHSC_00029	1	TTGTTCTTTTGAAACTTCAT	TTGAAACTTCAT	0.25	NA	NA	1	0	SAOUHSC_00029	SAOUHSC_00029	CP000253_1	-	34498..34517	TTGTTCTTTTGAAACTTCAT	TGG	0.6880893624	6	SAOUHSC_01682	SAOUHSC_01682	CP000253_1	+	1592301..1592320	ATCATCACTTAAAACTTCAT	AGG
sgRNA0017	SAOUHSC_00030	1	TGTCATCTTCTTCAGTATCT	TCTTCAGTATCT	0.35	NA	NA	1	0	SAOUHSC_00030	SAOUHSC_00030	CP000253_1	-	34930..34949	TGTCATCTTCTTCAGTATCT	AGG	0.475564286913408	9	SAOUHSC_00308	SAOUHSC_00308	CP000253_1	-	322339..322358	CAGCGCCACCACCAGTATCT	CGG
sgRNA0018	SAOUHSC_00034	-1	TAATGATACCCATCAAGCGT	CCCATCAAGCGT	0.4	NA	NA	1	0	SAOUHSC_00034	SAOUHSC_00034	CP000253_1	+	38077..38096	TAATGATACCCATCAAGCGT	TGG	0.571059123643008	9	SAOUHSC_01447	SAOUHSC_01447	CP000253_1	+	1381333..1381352	ACTTGTGCTTTATCAAGCGT	TGG
sgRNA0019	SAOUHSC_00035	1	GTCAATTAATTGCCCTTGCT	ATTGCCCTTGCT	0.4	NA	NA	1	0	SAOUHSC_00035	SAOUHSC_00035	CP000253_1	-	38434..38453	GTCAATTAATTGCCCTTGCT	TGG	0.361371038688	7	SAOUHSC_02987	SAOUHSC_02987	CP000253_1	+	2755588..2755607	TGCGATTCATCACTCTTGCT	TGG
sgRNA0020	SAOUHSC_00036	1	ATTTCGATAAATCACGAACA	AAATCACGAACA	0.3	NA	NA	1	0	SAOUHSC_00036	SAOUHSC_00036	CP000253_1	-	39560..39579	ATTTCGATAAATCACGAACA	GGG	0.6416226432	6	SAOUHSC_00486	SAOUHSC_00486	CP000253_1	-	484126..484145	TATCGAATAAGTCACGAACA	CGG
sgRNA0021	SAOUHSC_00037	1	TCTTAATAGTCTTGATGCTA	GTCTTGATGCTA	0.3	NA	NA	1	0	SAOUHSC_00037	SAOUHSC_00037	CP000253_1	-	40876..40895	TCTTAATAGTCTTGATGCTA	CGG	0.46162727712	7	NA	NA	CP000253_1	-	2081298..2081317	TTTAATTGTTGTAGATGCTA	TGG
sgRNA0022	SAOUHSC_00039	-1	CACTATGTATGCCTTCAGGG	ATGCCTTCAGGG	0.5	NA	NA	1	0	SAOUHSC_00039	SAOUHSC_00039	CP000253_1	+	43493..43512	CACTATGTATGCCTTCAGGG	TGG	0.331909197552092	9	SAOUHSC_02862	SAOUHSC_02862	CP000253_1	-	2635618..2635637	AGCGGTTAAGGAATTCAGGG	CGG
sgRNA0023	SAOUHSC_00040	1	TATGCGAATAGCAGAAAAAT	TAGCAGAAAAAT	0.3	NA	reverse_tandemT	1	0	SAOUHSC_00040	SAOUHSC_00040	CP000253_1	-	44039..44058	TATGCGAATAGCAGAAAAAT	AGG	0.65588092416	6	NA	NA	CP000253_1	+	980817..980836	CGTAAAGATAGCAGAAAAAT	GGG
sgRNA0024	SAOUHSC_00042	-1	TAACATAATACCTAATAGTT	TACCTAATAGTT	0.2	NA	NA	1	0	SAOUHSC_00042	SAOUHSC_00042	CP000253_1	+	45670..45689	TAACATAATACCTAATAGTT	GGG	0.48428296550682	10	NA	NA	CP000253_1	-	2552451..2552470	ATTTAAATGGAATAATAGTT	TGG
sgRNA0025	SAOUHSC_00043	-1	GTAATCATCATTATGAAAGT	CATTATGAAAGT	0.25	NA	NA	1	0	SAOUHSC_00043	SAOUHSC_00043	CP000253_1	+	46190..46209	GTAATCATCATTATGAAAGT	TGG	0.55007598207744	8	NA	NA	CP000253_1	+	2193919..2193938	GGTGGGAATCTTATGAAAGT	TGG
sgRNA0026	SAOUHSC_00044	1	GTAACTCTGATGCTTTAGTA	GATGCTTTAGTA	0.35	NA	NA	1	0	SAOUHSC_00044	SAOUHSC_00044	CP000253_1	-	46526..46545	GTAACTCTGATGCTTTAGTA	AGG	0.4760602374528	7	SAOUHSC_02474	SAOUHSC_02474	CP000253_1	+	2297280..2297299	TCAACTGAACTGTTTTAGTA	AGG
sgRNA0027	SAOUHSC_00045	-1	ATTTCCATATTGTAATCACT	ATTGTAATCACT	0.25	NA	NA	1	0	SAOUHSC_00045	SAOUHSC_00045	CP000253_1	+	48170..48189	ATTTCCATATTGTAATCACT	AGG	0.521401808543616	9	SAOUHSC_02202	SAOUHSC_02202	CP000253_1	+	2059315..2059334	GCTCGAAAGACGTAATCACT	CGG
sgRNA0028	SAOUHSC_00046	1	TCTAAAGTTATTTTCCTTAA	TATTTTCCTTAA	0.2	NA	NA	1	0	SAOUHSC_00046	SAOUHSC_00046	CP000253_1	-	48850..48869	TCTAAAGTTATTTTCCTTAA	AGG	0.559162058567112	9	NA	NA	CP000253_1	+	28439..28458	ACATATCAACGTTTCCTTAA	TGG
sgRNA0029	SAOUHSC_00047	1	TAACTAACAAAGCAAAAACT	AAAGCAAAAACT	0.25	NA	reverse_tandemT	1	0	SAOUHSC_00047	SAOUHSC_00047	CP000253_1	-	49513..49532	TAACTAACAAAGCAAAAACT	GGG	0.445540328266275	11	NA	NA	CP000253_1	-	2267603..2267622	AGGTTTTATTTACAAAAACT	AGG
sgRNA0030	SAOUHSC_00049	1	GCTGTAAAATTTACTTCTCC	ATTTACTTCTCC	0.35	NA	NA	1	0	SAOUHSC_00049	SAOUHSC_00049	CP000253_1	-	50419..50438	GCTGTAAAATTTACTTCTCC	TGG	0.54826960396032	8	SAOUHSC_02043	SAOUHSC_02043	CP000253_1	+	1944266..1944285	ATTATTTATTAAACTTCTCC	TGG
sgRNA0031	SAOUHSC_00050	1	TGAGTGGTGATTGATAGTTT	GATTGATAGTTT	0.35	NA	NA	1	0	SAOUHSC_00050	SAOUHSC_00050	CP000253_1	-	53739..53758	TGAGTGGTGATTGATAGTTT	AGG	0.5154627808512	8	NA	NA	CP000253_1	+	859791..859810	TTAGACCGTCGTGATAGTTT	TGG
sgRNA0032	SAOUHSC_00051	1	AGTTTACTCATCCAATTTTC	CATCCAATTTTC	0.3	NA	NA	1	0	SAOUHSC_00051	SAOUHSC_00051	CP000253_1	-	54357..54376	AGTTTACTCATCCAATTTTC	TGG	0.4904466732	6	SAOUHSC_01830	SAOUHSC_01830	CP000253_1	+	1735515..1735534	TGCTTTATCAACAAATTTTC	TGG
sgRNA0033	SAOUHSC_00052	1	AATCCTCTAGATTTTTAATA	AGATTTTTAATA	0.2	NA	tandemT	1	0	SAOUHSC_00052	SAOUHSC_00052	CP000253_1	-	55596..55615	AATCCTCTAGATTTTTAATA	GGG	0.603125284608	7	NA	NA	CP000253_1	-	67902..67921	CTGCAGCTTGTTTTTTAATA	AGG
sgRNA0034	SAOUHSC_00053	1	AAATCCTCTAGATTTTTAAT	TAGATTTTTAAT	0.2	NA	tandemT	1	0,0,0,0	SAOUHSC_00055,SAOUHSC_00054,SAOUHSC_00053,SAOUHSC_00052	SAOUHSC_00055,SAOUHSC_00054,SAOUHSC_00053,SAOUHSC_00052	CP000253_1,CP000253_1,CP000253_1,CP000253_1	-,-,-,-	58087..58106,57253..57272,56419..56438,55597..55616	AAATCCTCTAGATTTTTAAT,AAATCCTCTAGATTTTTAAT,AAATCCTCTAGATTTTTAAT,AAATCCTCTAGATTTTTAAT	CGG,CGG,CGG,AGG	0.6490488312	6	NA	NA	CP000253_1	-	1991558..1991577	TAAATACTTAGATTTTTAAT	TGG
sgRNA0035	SAOUHSC_00056	1	GAAATCGATACAAGTCGCGG	TACAAGTCGCGG	0.5	NA	NA	1	0	SAOUHSC_00056	SAOUHSC_00056	CP000253_1	-	58977..58996	GAAATCGATACAAGTCGCGG	TGG	0.392210936568	7	NA	NA	CP000253_1	+	2457388..2457407	TATCTAAATAAAAATCGCGG	TGG
sgRNA0036	SAOUHSC_00057	1	TCTTCATGAAAAGATAATTC	AAAAGATAATTC	0.25	NA	NA	1	0	SAOUHSC_00057	SAOUHSC_00057	CP000253_1	-	61285..61304	TCTTCATGAAAAGATAATTC	TGG	0.5962553856	6	NA	NA	CP000253_1	-	1354342..1354361	TATCAAATAATAGATAATTC	TGG
sgRNA0037	SAOUHSC_00060	-1	AATACCTAAACCACCTAAAA	AACCACCTAAAA	0.3	NA	NA	1	0	SAOUHSC_00060	SAOUHSC_00060	CP000253_1	+	65879..65898	AATACCTAAACCACCTAAAA	AGG	0.639773522388	7	NA	NA	CP000253_1	+	288502..288521	TAGTCGTATTTCACCTAAAA	TGG
sgRNA0038	SAOUHSC_00061	-1	ACCAGATCCGATTAAGTAAG	CGATTAAGTAAG	0.4	NA	NA	1	0	SAOUHSC_00061	SAOUHSC_00061	CP000253_1	+	67935..67954	ACCAGATCCGATTAAGTAAG	CGG	0.532988515400141	9	NA	NA	CP000253_1	-	2313301..2313320	CTAATCAATAATTAAGTAAG	AGG
sgRNA0039	SAOUHSC_00062	-1	TTTAACGCAATCTTTATCAT	AATCTTTATCAT	0.25	NA	NA	1	0	SAOUHSC_00062	SAOUHSC_00062	CP000253_1	+	68982..69001	TTTAACGCAATCTTTATCAT	TGG	0.6218880576	6	NA	NA	CP000253_1	+	582454..582473	TAAAATTTAATATTTATCAT	GGG
sgRNA0040	SAOUHSC_00064	1	ATCGCCAACTGCCTATGTGA	CTGCCTATGTGA	0.5	NA	NA	1	0	SAOUHSC_00064	SAOUHSC_00064	CP000253_1	-	69267..69286	ATCGCCAACTGCCTATGTGA	AGG	0.641652648	5	NA	NA	CP000253_1	-	2774088..2774107	ATTGATAAGCGCCTATGTGA	TGG
sgRNA0041	SAOUHSC_00065	1	TTTGGTTGGTAATTTTGGAT	GTAATTTTGGAT	0.3	NA	NA	1	0	SAOUHSC_00065	SAOUHSC_00065	CP000253_1	-	70849..70868	TTTGGTTGGTAATTTTGGAT	AGG	0.602871444	6	NA	NA	CP000253_1	-	1949288..1949307	TTTACCTTCTTATTTTGGAT	TGG
sgRNA0042	SAOUHSC_00067	1	GATAATCCGACATTATCGAA	GACATTATCGAA	0.35	NA	NA	1	0	SAOUHSC_00067	SAOUHSC_00067	CP000253_1	-	71532..71551	GATAATCCGACATTATCGAA	TGG	0.626161319784	7	SAOUHSC_00991	SAOUHSC_00991	CP000253_1	+	962431..962450	AATGATATAGGATTATCGAA	TGG
sgRNA0043	SAOUHSC_00069	-1	TGTTGCGCAGCATTTGCAGC	AGCATTTGCAGC	0.55	NA	NA	1	0	SAOUHSC_00069	SAOUHSC_00069	CP000253_1	+	74864..74883	TGTTGCGCAGCATTTGCAGC	AGG	0.72598413888	6	NA	NA	CP000253_1	+	2510102..2510121	ATCGGCGTACCATTTGCAGC	AGG
sgRNA0044	SAOUHSC_00070	-1	TAAAATCTCTAATTTTGTCA	CTAATTTTGTCA	0.2	NA	NA	1	0	SAOUHSC_00070	SAOUHSC_00070	CP000253_1	+	76116..76135	TAAAATCTCTAATTTTGTCA	TGG	0.522842607834624	8	SAOUHSC_00196	SAOUHSC_00196	CP000253_1	+	215895..215914	ATTCGTCAGTACTTTTGTCA	TGG
sgRNA0045	SAOUHSC_00074	-1	TACATCCTGCTAAAACAAGT	GCTAAAACAAGT	0.35	NA	NA	1	0	SAOUHSC_00074	SAOUHSC_00074	CP000253_1	+	79456..79475	TACATCCTGCTAAAACAAGT	AGG	0.520438924317312	8	NA	NA	CP000253_1	+	2647131..2647150	CAAGCCATTGCAAAACAAGT	AGG
sgRNA0046	SAOUHSC_00075	1	TGTTCAATGATGTACTTGGC	GATGTACTTGGC	0.4	NA	NA	1	0	SAOUHSC_00075	SAOUHSC_00075	CP000253_1	-	79900..79919	TGTTCAATGATGTACTTGGC	AGG	0.357863717482952	9	NA	NA	CP000253_1	+	1289964..1289983	AAAACCTTTGTGTTCTTGGC	CGG
sgRNA0047	SAOUHSC_00084	1	TAAATCGCAGTAAAGATGGT	AGTAAAGATGGT	0.35	NA	NA	1	0	SAOUHSC_00084	SAOUHSC_00084	CP000253_1	-	91328..91347	TAAATCGCAGTAAAGATGGT	TGG	0.63282261042	7	NA	NA	CP000253_1	+	403067..403086	GAATTACTATGAAAGATGGT	GGG
sgRNA0048	SAOUHSC_00085	1	TCAGATGCCAATACGATGAC	CAATACGATGAC	0.45	NA	NA	1	0	SAOUHSC_00085	SAOUHSC_00085	CP000253_1	-	91842..91861	TCAGATGCCAATACGATGAC	AGG	0.459536497003584	8	SAOUHSC_02142	SAOUHSC_02142	CP000253_1	-	2015574..2015593	GCTGTTTCATCAACGATGAC	TGG
sgRNA0049	SAOUHSC_00086	1	CTGCGTTAAATACATCATCA	AATACATCATCA	0.35	NA	NA	1	0	SAOUHSC_00086	SAOUHSC_00086	CP000253_1	-	92652..92671	CTGCGTTAAATACATCATCA	CGG	0.573292333152	6	SAOUHSC_01322	SAOUHSC_01322	CP000253_1	-	1265911..1265930	ATTGCTTAGATGCATCATCA	TGG
sgRNA0050	SAOUHSC_00087	1	GTGATGTTTTATAATATCTT	TTATAATATCTT	0.2	NA	NA	1	0	SAOUHSC_00087	SAOUHSC_00087	CP000253_1	-	93416..93435	GTGATGTTTTATAATATCTT	GGG	0.641250998784	6	SAOUHSC_01263	SAOUHSC_01263	CP000253_1	-	1217738..1217757	TGCTTGATTTACAATATCTT	CGG
sgRNA0051	SAOUHSC_00088	1	TTTATTTCTTGAGATAAGAT	TTGAGATAAGAT	0.2	NA	NA	1	0	SAOUHSC_00088	SAOUHSC_00088	CP000253_1	-	93843..93862	TTTATTTCTTGAGATAAGAT	AGG	0.53694039672	7	SAOUHSC_A00354	SAOUHSC_A00354	CP000253_1	+	367038..367057	TTTGAAAATGTAGATAAGAT	AGG
sgRNA0052	SAOUHSC_00089	1	AGGCATAACCCTTATTATTA	CCCTTATTATTA	0.3	NA	NA	1	0	SAOUHSC_00089	SAOUHSC_00089	CP000253_1	-	94572..94591	AGGCATAACCCTTATTATTA	TGG	0.653385724992	7	NA	NA	CP000253_1	-	946531..946550	TCTTATATCTTTTATTATTA	TGG
sgRNA0053	SAOUHSC_00090	1	ATTGTGTACGCAAAAATGGT	CGCAAAAATGGT	0.35	NA	reverse_tandemT	1	0	SAOUHSC_00090	SAOUHSC_00090	CP000253_1	-	95485..95504	ATTGTGTACGCAAAAATGGT	TGG	0.6411796180416	8	NA	NA	CP000253_1	-	805430..805449	GCAATTTTAGGAAAAATGGT	TGG
sgRNA0054	SAOUHSC_00091	1	AGCTATAGAAACATTCACAC	AAACATTCACAC	0.35	NA	NA	1	0	SAOUHSC_00091	SAOUHSC_00091	CP000253_1	-	96647..96666	AGCTATAGAAACATTCACAC	CGG	0.473684706	5	SAOUHSC_00151	SAOUHSC_00151	CP000253_1	+	162786..162805	GGATATAAGAACATTAACAC	TGG
sgRNA0055	SAOUHSC_00092	1	GTGTCATCGTTCTAATCAAT	GTTCTAATCAAT	0.35	NA	NA	1	0	SAOUHSC_00092	SAOUHSC_00092	CP000253_1	-	97840..97859	GTGTCATCGTTCTAATCAAT	TGG	0.583265536128	7	NA	NA	CP000253_1	-	1764808..1764827	AAGTCAAGATGATAATCAAT	TGG
sgRNA0056	SAOUHSC_00093	1	TCATATGCATATGGTAAATT	ATATGGTAAATT	0.25	NA	NA	1	0	SAOUHSC_00093	SAOUHSC_00093	CP000253_1	-	99506..99525	TCATATGCATATGGTAAATT	TGG	0.694721664	5	NA	NA	CP000253_1	+	5349..5368	TTACATGCTGGTGGTAAATT	TGG
sgRNA0057	SAOUHSC_00094	1	TCGGCATGCGCATTTTGAAA	CGCATTTTGAAA	0.45	NA	NA	1	0	SAOUHSC_00094	SAOUHSC_00094	CP000253_1	-	100521..100540	TCGGCATGCGCATTTTGAAA	AGG	0.64830383601984	8	SAOUHSC_00339	SAOUHSC_00339	CP000253_1	+	352208..352227	GAATCTTCGACATTTTGAAA	CGG
sgRNA0058	SAOUHSC_00096	-1	GTAGGTAATGCATGGCCACT	TGCATGGCCACT	0.5	NA	NA	1	0	SAOUHSC_00096	SAOUHSC_00096	CP000253_1	+	102016..102035	GTAGGTAATGCATGGCCACT	CGG	0.415972403847	7	SAOUHSC_02798	SAOUHSC_02798	CP000253_1	+	2570241..2570260	TTAGGATTTACTGGGCCACT	TGG
sgRNA0059	SAOUHSC_00097	1	TCATTCATTGGTTTAATGTG	TGGTTTAATGTG	0.3	NA	NA	1	0	SAOUHSC_00097	SAOUHSC_00097	CP000253_1	-	102376..102395	TCATTCATTGGTTTAATGTG	TGG	0.4875552	4	NA	NA	CP000253_1	-	1858835..1858854	AAATTCATTGATTTATTGTG	TGG
sgRNA0060	SAOUHSC_00099	1	TATGTTTAAGTCATCAGCAA	AGTCATCAGCAA	0.3	NA	NA	1	0	SAOUHSC_00099	SAOUHSC_00099	CP000253_1	-	103181..103200	TATGTTTAAGTCATCAGCAA	TGG	0.53196304447104	8	SAOUHSC_01447	SAOUHSC_01447	CP000253_1	+	1388010..1388029	TGTCTCAGCTTTATCAGCAA	TGG
sgRNA0061	SAOUHSC_00101	1	TCTTTAAAATCAGCTGCGTC	ATCAGCTGCGTC	0.4	NA	NA	1	0	SAOUHSC_00101	SAOUHSC_00101	CP000253_1	-	105264..105283	TCTTTAAAATCAGCTGCGTC	TGG	0.361782876	5	SAOUHSC_02000	SAOUHSC_02000	CP000253_1	-	1909757..1909776	TCTGGAACACCAGCTGAGTC	TGG
sgRNA0062	SAOUHSC_00102	-1	ATGGAATAATCCGCTGAATA	ATCCGCTGAATA	0.35	NA	NA	1	0	SAOUHSC_00102	SAOUHSC_00102	CP000253_1	+	107137..107156	ATGGAATAATCCGCTGAATA	TGG	0.432823752	5	NA	NA	CP000253_1	+	1197396..1197415	ATGCAAGAATTAACTGAATA	TGG
sgRNA0063	SAOUHSC_00103	-1	AAAAGGGAGTCATACTTTGT	GTCATACTTTGT	0.35	NA	reverse_tandemT	1	0	SAOUHSC_00103	SAOUHSC_00103	CP000253_1	+	108082..108101	AAAAGGGAGTCATACTTTGT	AGG	0.62093184062976	8	SAOUHSC_00646	SAOUHSC_00646	CP000253_1	+	635230..635249	TCTTGGTCTTTATACTTTGT	TGG
sgRNA0064	SAOUHSC_00104	-1	TTCAAGCCTACATGACCGTT	TACATGACCGTT	0.45	NA	NA	1	0	SAOUHSC_00104	SAOUHSC_00104	CP000253_1	+	108833..108852	TTCAAGCCTACATGACCGTT	AGG	0.38916040706136	8	NA	NA	CP000253_1	-	2280629..2280648	ATTGAATAAACATGAACGTT	TGG
sgRNA0065	SAOUHSC_00105	-1	AATTGAACGGTTAATTCTTT	GGTTAATTCTTT	0.25	NA	NA	1	0	SAOUHSC_00105	SAOUHSC_00105	CP000253_1	+	109907..109926	AATTGAACGGTTAATTCTTT	AGG	0.63457130088	6	SAOUHSC_01652	SAOUHSC_01652	CP000253_1	+	1566240..1566259	TAATGTTCTGTCAATTCTTT	TGG
sgRNA0066	SAOUHSC_00106	1	ACCGTTCGCTGTTGCTTTGT	CTGTTGCTTTGT	0.5	NA	NA	1	0	SAOUHSC_00106	SAOUHSC_00106	CP000253_1	-	110395..110414	ACCGTTCGCTGTTGCTTTGT	AGG	0.561040542526464	8	SAOUHSC_00793	SAOUHSC_00793	CP000253_1	-	775196..775215	TTAGCAGGACGTTGCTTTGT	AGG
sgRNA0067	SAOUHSC_00107	1	TTCGCTAGTAACAATCCCAT	TAACAATCCCAT	0.4	NA	NA	1	0	SAOUHSC_00107	SAOUHSC_00107	CP000253_1	-	111975..111994	TTCGCTAGTAACAATCCCAT	AGG	0.54950028769536	8	SAOUHSC_00036	SAOUHSC_00036	CP000253_1	-	39882..39901	TCACCACTAAATAATCCCAT	CGG
sgRNA0068	SAOUHSC_00108	1	AATAAACTATTCATTTTGAC	ATTCATTTTGAC	0.2	NA	NA	1	0	SAOUHSC_00108	SAOUHSC_00108	CP000253_1	-	113528..113547	AATAAACTATTCATTTTGAC	AGG	0.57872902640256	8	SAOUHSC_01481	SAOUHSC_01481	CP000253_1	+	1438076..1438095	TCAAATTGTTTGATTTTGAC	AGG
sgRNA0069	SAOUHSC_00109	1	ATATCCCAAAGCCGAATTTC	AAGCCGAATTTC	0.4	NA	NA	1	0	SAOUHSC_00109	SAOUHSC_00109	CP000253_1	-	114128..114147	ATATCCCAAAGCCGAATTTC	AGG	0.554361488448768	8	SAOUHSC_00525	SAOUHSC_00525	CP000253_1	-	526556..526575	TGAACCATTGGACGAATTTC	TGG
sgRNA0070	SAOUHSC_00110	1	TTTTCAATCATTTTTAAATT	CATTTTTAAATT	0.1	NA	tandemT	1	0	SAOUHSC_00110	SAOUHSC_00110	CP000253_1	-	114628..114647	TTTTCAATCATTTTTAAATT	CGG	0.855	2	SAOUHSC_00176	SAOUHSC_00176	CP000253_1	-	193663..193682	TTTTCAAACACTTTTAAATT	TGG
sgRNA0071	SAOUHSC_00111	1	TTTTAAGTTTATTATTCAAA	TTATTATTCAAA	0.1	NA	NA	1	0	SAOUHSC_00111	SAOUHSC_00111	CP000253_1	-	114965..114984	TTTTAAGTTTATTATTCAAA	AGG	0.6818290752	6	SAOUHSC_00450	SAOUHSC_00450	CP000253_1	-	455149..455168	TGTGACCGTCATTATTCAAA	CGG
sgRNA0072	SAOUHSC_00113	1	GATCCACGATTTTCTTTTTC	ATTTTCTTTTTC	0.35	NA	tandemT	1	0	SAOUHSC_00113	SAOUHSC_00113	CP000253_1	-	116553..116572	GATCCACGATTTTCTTTTTC	AGG	0.64221673824	6	SAOUHSC_00569	SAOUHSC_00569	CP000253_1	-	574213..574232	TATTTAGTTTTTTCTTTTTC	AGG
sgRNA0073	SAOUHSC_00114	1	TGAGTATTAGCTTGATATTT	AGCTTGATATTT	0.25	NA	NA	1	0	SAOUHSC_00114	SAOUHSC_00114	CP000253_1	-	119618..119637	TGAGTATTAGCTTGATATTT	AGG	0.66759308352	7	SAOUHSC_01427	SAOUHSC_01427	CP000253_1	+	1365978..1365997	ACATTTAAAGATTGATATTT	AGG
sgRNA0074	SAOUHSC_00128	1	TTTGCAAACATAATTGATGT	CATAATTGATGT	0.25	NA	NA	1	0	SAOUHSC_00128	SAOUHSC_00128	CP000253_1	-	133618..133637	TTTGCAAACATAATTGATGT	TGG	0.54884400899328	8	SAOUHSC_00099	SAOUHSC_00099	CP000253_1	-	103362..103381	AAAGTAATGGGAATTGATGT	TGG
sgRNA0075	SAOUHSC_00131	-1	AAAGGGGTCGTTGGCAGTAA	CGTTGGCAGTAA	0.5	NA	NA	1	0	SAOUHSC_00131	SAOUHSC_00131	CP000253_1	+	136753..136772	AAAGGGGTCGTTGGCAGTAA	AGG	0.4028556168	6	NA	NA	CP000253_1	+	809777..809796	AAAGCGTCCTCTAGCAGTAA	TGG
sgRNA0076	SAOUHSC_00132	1	GATAGTGTTTCTCCAGTTGC	TTCTCCAGTTGC	0.45	NA	NA	1	0	SAOUHSC_00132	SAOUHSC_00132	CP000253_1	-	137373..137392	GATAGTGTTTCTCCAGTTGC	TGG	0.571059123643008	9	SAOUHSC_01347	SAOUHSC_01347	CP000253_1	-	1287686..1287705	TGGTGAACTATTCCAGTTGC	AGG
sgRNA0077	SAOUHSC_00133	1	CCAAATGTGTATCGTGCAGT	GTATCGTGCAGT	0.45	NA	NA	1	0	SAOUHSC_00133	SAOUHSC_00133	CP000253_1	-	139656..139675	CCAAATGTGTATCGTGCAGT	CGG	0.780810624	5	NA	NA	CP000253_1	+	113259..113278	GTAAATAATTATCGTGCAGT	AGG
sgRNA0078	SAOUHSC_00134	-1	TTCTATGATGTACCTTTGAC	TGTACCTTTGAC	0.35	NA	NA	1	0	SAOUHSC_00134	SAOUHSC_00134	CP000253_1	+	140539..140558	TTCTATGATGTACCTTTGAC	CGG	0.40945505432832	7	SAOUHSC_00296	SAOUHSC_00296	CP000253_1	-	309902..309921	GCTGATGAAATACCTATGAC	AGG
sgRNA0079	SAOUHSC_00135	1	CCGGAATGTTCCAAGTTACA	TTCCAAGTTACA	0.45	NA	NA	1	0	SAOUHSC_00135	SAOUHSC_00135	CP000253_1	-	141091..141110	CCGGAATGTTCCAAGTTACA	AGG	0.61431902532	6	NA	NA	CP000253_1	+	807751..807770	ACGTATCGTACAAAGTTACA	AGG
sgRNA0080	SAOUHSC_00136	1	ATAATGACACGACCAGACGA	ACGACCAGACGA	0.45	NA	NA	1	0	SAOUHSC_00136	SAOUHSC_00136	CP000253_1	-	141817..141836	ATAATGACACGACCAGACGA	TGG	0.490117700030999	10	NA	NA	CP000253_1	+	1335465..1335484	GGTGAAATGGAACCAGACGA	AGG
sgRNA0081	SAOUHSC_00141	1	AACGACACTCGAATACTATT	TCGAATACTATT	0.35	NA	NA	1	0	SAOUHSC_00141	SAOUHSC_00141	CP000253_1	-	145492..145511	AACGACACTCGAATACTATT	GGG	0.71014932	5	NA	NA	CP000253_1	+	1245909..1245928	AAAAAAACGCCAATACTATT	AGG
sgRNA0082	SAOUHSC_00142	1	TCTTGACCTTCTACTGCTTC	TTCTACTGCTTC	0.45	NA	NA	1	0	SAOUHSC_00142	SAOUHSC_00142	CP000253_1	-	145961..145980	TCTTGACCTTCTACTGCTTC	TGG	0.55487526183936	8	SAOUHSC_01711	SAOUHSC_01711	CP000253_1	+	1618462..1618481	GAATCCTCCTATACTGCTTC	GGG
sgRNA0083	SAOUHSC_00143	1	GTTAAATATAGTGCTATAAA	TAGTGCTATAAA	0.2	NA	NA	1	0	SAOUHSC_00143	SAOUHSC_00143	CP000253_1	-	147429..147448	GTTAAATATAGTGCTATAAA	CGG	0.5440311910656	8	SAOUHSC_00540	SAOUHSC_00540	CP000253_1	+	545149..545168	GGACCTTCAATTGCTATAAA	AGG
sgRNA0084	SAOUHSC_00144	1	GTTTAACCCAATACGCATTA	CAATACGCATTA	0.35	NA	NA	1	0	SAOUHSC_00144	SAOUHSC_00144	CP000253_1	-	149122..149141	GTTTAACCCAATACGCATTA	CGG	0.51971389542072	8	NA	NA	CP000253_1	+	2491536..2491555	ATTAAAAGATCAACGCATTA	TGG
sgRNA0085	SAOUHSC_00146	-1	TTACGTTCTGGTGTGCGAGG	TGGTGTGCGAGG	0.55	NA	NA	1	0	SAOUHSC_00146	SAOUHSC_00146	CP000253_1	+	157584..157603	TTACGTTCTGGTGTGCGAGG	TGG	0.33661929947184	8	NA	NA	CP000253_1	+	709008..709027	GTGTATTTAGCTGTGGGAGG	CGG
sgRNA0086	SAOUHSC_00147	-1	CACCGCCATGAACGATAATG	TGAACGATAATG	0.5	NA	NA	1	0	SAOUHSC_00147	SAOUHSC_00147	CP000253_1	+	158598..158617	CACCGCCATGAACGATAATG	GGG	0.54858688961076	8	SAOUHSC_02089	SAOUHSC_02089	CP000253_1	-	1966328..1966347	AATAGGAGTTACCGATAATG	TGG
sgRNA0087	SAOUHSC_00148	-1	CCACCAGCCGTGAAGCCTTG	CGTGAAGCCTTG	0.65	NA	NA	1	0	SAOUHSC_00148	SAOUHSC_00148	CP000253_1	+	159884..159903	CCACCAGCCGTGAAGCCTTG	AGG	0.485066302392672	8	SAOUHSC_01709	SAOUHSC_01709	CP000253_1	+	1616304..1616323	ACTCGCACATTAAAGCCTTG	AGG
sgRNA0088	SAOUHSC_00149	-1	ATGTGTGCAATCGTTACATG	AATCGTTACATG	0.4	NA	NA	1	0	SAOUHSC_00149	SAOUHSC_00149	CP000253_1	+	160924..160943	ATGTGTGCAATCGTTACATG	AGG	0.69573479976	6	SAOUHSC_01873	SAOUHSC_01873	CP000253_1	+	1784778..1784797	GTTTGTTTCTTCGTTACATG	CGG
sgRNA0089	SAOUHSC_00150	-1	TTAGAAATGACAAGCTTAAG	GACAAGCTTAAG	0.3	NA	NA	1	0	SAOUHSC_00150	SAOUHSC_00150	CP000253_1	+	162168..162187	TTAGAAATGACAAGCTTAAG	TGG	0.445611148609536	8	NA	NA	CP000253_1	+	636327..636346	TCATCACTAGGGAGCTTAAG	TGG
sgRNA0090	SAOUHSC_00151	-1	TATTGGGAAGATAAGATTGC	AGATAAGATTGC	0.35	NA	NA	1	0	SAOUHSC_00151	SAOUHSC_00151	CP000253_1	+	163757..163776	TATTGGGAAGATAAGATTGC	CGG	0.521401808543616	9	NA	NA	CP000253_1	-	1550581..1550600	GTTGAAGGCCGTAAGATTGC	TGG
sgRNA0091	SAOUHSC_00152	-1	GACATTTTCAGCTGTATATG	CAGCTGTATATG	0.35	NA	NA	1	0	SAOUHSC_00152	SAOUHSC_00152	CP000253_1	+	164590..164609	GACATTTTCAGCTGTATATG	GGG	0.515194644156192	9	NA	NA	CP000253_1	+	291129..291148	TCAATGTGATTTTGTATATG	GGG
sgRNA0092	SAOUHSC_00153	-1	AAAGCGAGATTAAAATCACC	ATTAAAATCACC	0.35	NA	NA	1	0	SAOUHSC_00153	SAOUHSC_00153	CP000253_1	+	166295..166314	AAAGCGAGATTAAAATCACC	AGG	0.56025895109184	8	SAOUHSC_02371	SAOUHSC_02371	CP000253_1	-	2194435..2194454	TTAGCTGCTGTTAAATCACC	GGG
sgRNA0093	SAOUHSC_00154	1	CAGGTGCGTATACCTTCATA	TATACCTTCATA	0.45	NA	NA	1	0	SAOUHSC_00154	SAOUHSC_00154	CP000253_1	-	166630..166649	CAGGTGCGTATACCTTCATA	AGG	0.571059123643008	9	SAOUHSC_01013	SAOUHSC_01013	CP000253_1	-	983956..983975	ACCATCTTTCCACCTTCATA	TGG
sgRNA0094	SAOUHSC_00155	-1	GCTAATAACAGACCAGCTGC	CAGACCAGCTGC	0.5	NA	NA	1	0	SAOUHSC_00155	SAOUHSC_00155	CP000253_1	+	168617..168636	GCTAATAACAGACCAGCTGC	TGG	0.846	2	SAOUHSC_02848	SAOUHSC_02848	CP000253_1	+	2622889..2622908	GCTAATAAAATACCAGCTGC	TGG
sgRNA0095	SAOUHSC_00156	1	TTTGTCTCGTCATCTTCTTC	GTCATCTTCTTC	0.4	NA	NA	1	0	SAOUHSC_00156	SAOUHSC_00156	CP000253_1	-	169399..169418	TTTGTCTCGTCATCTTCTTC	TGG	0.60252224528	6	SAOUHSC_02822	SAOUHSC_02822	CP000253_1	-	2601065..2601084	TTCATGACTTCTTCTTCTTC	AGG
sgRNA0096	SAOUHSC_00161	-1	GTAGTAGTACATAAAGAGTA	ACATAAAGAGTA	0.3	NA	NA	1	0	SAOUHSC_00161	SAOUHSC_00161	CP000253_1	+	173918..173937	GTAGTAGTACATAAAGAGTA	TGG	0.526727126016	6	NA	NA	CP000253_1	-	2521790..2521809	GAAGGATTTAAAAAAGAGTA	TGG
sgRNA0097	SAOUHSC_00162	1	TTTCTAATGCGTATTCACTT	GCGTATTCACTT	0.3	NA	NA	1	0	SAOUHSC_00162	SAOUHSC_00162	CP000253_1	-	174288..174307	TTTCTAATGCGTATTCACTT	TGG	0.59056899213312	7	NA	NA	CP000253_1	+	932537..932556	CCTAAAGTTGGTATTCACTT	TGG
sgRNA0098	SAOUHSC_00163	1	TAATAGAATGTCGTCCTAGA	TGTCGTCCTAGA	0.35	NA	NA	1	0	SAOUHSC_00163	SAOUHSC_00163	CP000253_1	-	177492..177511	TAATAGAATGTCGTCCTAGA	AGG	0.36701798148288	8	NA	NA	CP000253_1	-	1995813..1995832	TCACACAAAAATCTCCTAGA	TGG
sgRNA0099	SAOUHSC_00167	-1	CTGATTCACCAACAATACCT	CCAACAATACCT	0.4	NA	NA	1	0	SAOUHSC_00167	SAOUHSC_00167	CP000253_1	+	181865..181884	CTGATTCACCAACAATACCT	AGG	0.532988515400141	9	SAOUHSC_00144	SAOUHSC_00144	CP000253_1	-	150766..150785	GGACCAAGCGAACAATACCT	CGG
sgRNA0100	SAOUHSC_00168	1	TTACACATTTGTGAATAGGG	TTGTGAATAGGG	0.35	NA	NA	1	0	SAOUHSC_00168	SAOUHSC_00168	CP000253_1	-	182007..182026	TTACACATTTGTGAATAGGG	AGG	0.489604756336566	10	NA	NA	CP000253_1	+	1051850..1051869	AATGAATAGTTCGAATAGGG	AGG
sgRNA0101	SAOUHSC_00169	1	AACTAAAATATAAGTTGCTA	TATAAGTTGCTA	0.2	NA	NA	1	0	SAOUHSC_00169	SAOUHSC_00169	CP000253_1	-	183490..183509	AACTAAAATATAAGTTGCTA	TGG	0.6599855808	6	NA	NA	CP000253_1	+	832514..832533	AGATAAATCCGAAGTTGCTA	TGG
sgRNA0102	SAOUHSC_00172	-1	AGCGTTTCTAAGTTTTTAAT	TAAGTTTTTAAT	0.25	NA	tandemT	1	0	SAOUHSC_00172	SAOUHSC_00172	CP000253_1	+	189342..189361	AGCGTTTCTAAGTTTTTAAT	AGG	0.6951582	4	SAOUHSC_02649	SAOUHSC_02649	CP000253_1	-	2435900..2435919	GGTGTTTCTATATTTTTAAT	AGG
sgRNA0103	SAOUHSC_00173	-1	TTGATACCAGTTCATTAAAA	AGTTCATTAAAA	0.25	NA	NA	1	0	SAOUHSC_00173	SAOUHSC_00173	CP000253_1	+	190270..190289	TTGATACCAGTTCATTAAAA	GGG	0.69573479976	6	SAOUHSC_02450	SAOUHSC_02450	CP000253_1	+	2276082..2276101	GTTATATGGTTTCATTAAAA	TGG
sgRNA0104	SAOUHSC_00174	1	ATTGTTGCCAAAATACGTTT	CAAAATACGTTT	0.3	NA	NA	1	0	SAOUHSC_00174	SAOUHSC_00174	CP000253_1	-	190545..190564	ATTGTTGCCAAAATACGTTT	TGG	0.639214758	6	NA	NA	CP000253_1	-	740804..740823	ATGGTAAACGCAATACGTTT	AGG
sgRNA0105	SAOUHSC_00175	1	GTTGATTTACCACATCCCGA	ACCACATCCCGA	0.45	NA	NA	1	0	SAOUHSC_00175	SAOUHSC_00175	CP000253_1	-	191605..191624	GTTGATTTACCACATCCCGA	TGG	0.315986048415798	9	NA	NA	CP000253_1	+	15635..15654	CATTATCGCGCTCATTCCGA	CGG
sgRNA0106	SAOUHSC_00176	1	TACGATTAATAACATTACCA	ATAACATTACCA	0.25	NA	NA	1	0	SAOUHSC_00176	SAOUHSC_00176	CP000253_1	-	192635..192654	TACGATTAATAACATTACCA	CGG	0.5324560593408	8	NA	NA	CP000253_1	+	658312..658331	TTTGGAGTGTTACATTACCA	AGG
sgRNA0107	SAOUHSC_00177	1	ATAATAATGCCGCTAATTTA	GCCGCTAATTTA	0.25	NA	NA	1	0	SAOUHSC_00177	SAOUHSC_00177	CP000253_1	-	193892..193911	ATAATAATGCCGCTAATTTA	GGG	0.653385724992	7	NA	NA	CP000253_1	-	1961773..1961792	TCGGTTATGAAGCTAATTTA	GGG
sgRNA0108	SAOUHSC_00178	1	ATGCCAAATGTCCACAGTAG	TGTCCACAGTAG	0.45	NA	NA	1	0	SAOUHSC_00178	SAOUHSC_00178	CP000253_1	-	195226..195245	ATGCCAAATGTCCACAGTAG	TGG	0.338127592041308	9	NA	NA	CP000253_1	-	2580566..2580585	ACAAAACAATACTACAGTAG	AGG
sgRNA0109	SAOUHSC_00179	1	AGTCATTTGGCGTACAAACA	GGCGTACAAACA	0.4	NA	NA	1	0	SAOUHSC_00179	SAOUHSC_00179	CP000253_1	-	196273..196292	AGTCATTTGGCGTACAAACA	TGG	0.6091884488448	7	NA	NA	CP000253_1	-	1487845..1487864	GATGATAGAGCATACAAACA	AGG
sgRNA0110	SAOUHSC_00180	1	TCAGCAATGCTGGAATATGA	GCTGGAATATGA	0.4	NA	NA	1	0	SAOUHSC_00180	SAOUHSC_00180	CP000253_1	-	197212..197231	TCAGCAATGCTGGAATATGA	CGG	0.52664341402633	9	NA	NA	CP000253_1	-	700865..700884	CAAACCTATTTTGAATATGA	AGG
sgRNA0111	SAOUHSC_00181	1	ACTTACAAAATTTATCTCCT	AATTTATCTCCT	0.25	NA	NA	1	0	SAOUHSC_00181	SAOUHSC_00181	CP000253_1	-	198367..198386	ACTTACAAAATTTATCTCCT	GGG	0.628264885248	6	SAOUHSC_00463	SAOUHSC_00463	CP000253_1	-	464840..464859	TACTTCTAATTTTATCTCCT	GGG
sgRNA0112	SAOUHSC_00182	-1	GATTTAATAATAGGATGGTT	AATAGGATGGTT	0.25	NA	NA	1	0	SAOUHSC_00182	SAOUHSC_00182	CP000253_1	+	199752..199771	GATTTAATAATAGGATGGTT	AGG	0.407215846999962	9	NA	NA	CP000253_1	+	1181091..1181110	TACATTAACCAAAGATGGTT	AGG
sgRNA0113	SAOUHSC_00183	1	TGCCTTTGTTCGGAATCTTA	TTCGGAATCTTA	0.4	NA	NA	1	0	SAOUHSC_00183	SAOUHSC_00183	CP000253_1	-	200330..200349	TGCCTTTGTTCGGAATCTTA	TGG	0.46519845184512	8	NA	NA	CP000253_1	+	2608241..2608260	TATCCTAAATTAGAATCTTA	CGG
sgRNA0114	SAOUHSC_00184	-1	TTGAAATGATAGTCTCCCCA	ATAGTCTCCCCA	0.4	NA	NA	1	0	SAOUHSC_00184	SAOUHSC_00184	CP000253_1	+	202721..202740	TTGAAATGATAGTCTCCCCA	AGG	0.31352337	6	NA	NA	CP000253_1	-	1603479..1603498	TTTTAATCATTTTCTCCGCA	TGG
sgRNA0115	SAOUHSC_00185	-1	ATGCTCAATCCAAATATAGA	TCCAAATATAGA	0.3	NA	NA	1	0	SAOUHSC_00185	SAOUHSC_00185	CP000253_1	+	204227..204246	ATGCTCAATCCAAATATAGA	TGG	0.629053289568	7	NA	NA	CP000253_1	-	1336056..1336075	GGAATAAGTCCCAATATAGA	AGG
sgRNA0116	SAOUHSC_00186	-1	CGAATCAAGTTTGATTGATA	GTTTGATTGATA	0.3	NA	NA	1	0	SAOUHSC_00186	SAOUHSC_00186	CP000253_1	+	205193..205212	CGAATCAAGTTTGATTGATA	CGG	0.68777444736	6	NA	NA	CP000253_1	+	2222628..2222647	ATCATCAAACATGATTGATA	AGG
sgRNA0117	SAOUHSC_00187	1	AGTTTAGAAGTTGCTTCTGT	AGTTGCTTCTGT	0.35	NA	NA	1	0	SAOUHSC_00187	SAOUHSC_00187	CP000253_1	-	206049..206068	AGTTTAGAAGTTGCTTCTGT	TGG	0.501009204476132	10	NA	NA	CP000253_1	-	906242..906261	TTAACTACGATTGCTTCTGT	TGG
sgRNA0118	SAOUHSC_00189	1	CATCAGCTAAATGATGATAT	AAATGATGATAT	0.3	NA	NA	1	0	SAOUHSC_00189	SAOUHSC_00189	CP000253_1	-	209131..209150	CATCAGCTAAATGATGATAT	TGG	0.584574774144	7	NA	NA	CP000253_1	-	1672813..1672832	CCAAACTCAAAAGATGATAT	AGG
sgRNA0119	SAOUHSC_00190	1	CATGATTAACTGCAATAGTA	ACTGCAATAGTA	0.3	NA	NA	1	0	SAOUHSC_00190	SAOUHSC_00190	CP000253_1	-	209350..209369	CATGATTAACTGCAATAGTA	AGG	0.544940748	5	SAOUHSC_00548	SAOUHSC_00548	CP000253_1	+	557456..557475	TATTAACAACTGGAATAGTA	TGG
sgRNA0120	SAOUHSC_00191	-1	ATTTAATACCAGTCGTATCA	CCAGTCGTATCA	0.3	NA	NA	1	0	SAOUHSC_00191	SAOUHSC_00191	CP000253_1	+	211464..211483	ATTTAATACCAGTCGTATCA	AGG	0.5652004176	6	NA	NA	CP000253_1	-	1419703..1419722	ATTTTTCATACGTCGTATCA	AGG
sgRNA0121	SAOUHSC_00192	1	GTGGATTGTCTGTATCTCCA	TCTGTATCTCCA	0.45	NA	NA	1	0	SAOUHSC_00192	SAOUHSC_00192	CP000253_1	-	212397..212416	GTGGATTGTCTGTATCTCCA	AGG	0.4803679665792	8	SAOUHSC_02113	SAOUHSC_02113	CP000253_1	+	1986114..1986133	GACTTGTTTCGATATCTCCA	AGG
sgRNA0122	SAOUHSC_00194	-1	GTAAATGTTAAATTCTAAAA	TAAATTCTAAAA	0.15	NA	NA	1	0	SAOUHSC_00194	SAOUHSC_00194	CP000253_1	+	214055..214074	GTAAATGTTAAATTCTAAAA	CGG	0.739715328	5	NA	NA	CP000253_1	-	1796417..1796436	AGAAATTTAATATTCTAAAA	AGG
sgRNA0123	SAOUHSC_00196	-1	CATTGTGCCTGCGCCAAGAA	CTGCGCCAAGAA	0.55	NA	NA	1	0	SAOUHSC_00196	SAOUHSC_00196	CP000253_1	+	217680..217699	CATTGTGCCTGCGCCAAGAA	CGG	0.6880893624	6	NA	NA	CP000253_1	-	1985347..1985366	AATGGTTGATCCGCCAAGAA	AGG
sgRNA0124	SAOUHSC_00197	-1	GCAATACTAAGTACATCTTC	AAGTACATCTTC	0.35	NA	NA	1	0	SAOUHSC_00197	SAOUHSC_00197	CP000253_1	+	219057..219076	GCAATACTAAGTACATCTTC	AGG	0.6465079805184	7	SAOUHSC_00948	SAOUHSC_00948	CP000253_1	+	921681..921700	ATTCTACTTGTTACATCTTC	AGG
sgRNA0125	SAOUHSC_00199	-1	AAGTTGGCTACAGCTAATGC	TACAGCTAATGC	0.45	NA	NA	1	0	SAOUHSC_00199	SAOUHSC_00199	CP000253_1	+	222238..222257	AAGTTGGCTACAGCTAATGC	TGG	0.596439529138253	9	SAOUHSC_00190	SAOUHSC_00190	CP000253_1	-	210957..210976	TTAATCTGATCAGCTAATGC	TGG
sgRNA0126	SAOUHSC_00200	1	GATAGATTCATTATGTATGT	CATTATGTATGT	0.25	NA	NA	1	0	SAOUHSC_00200	SAOUHSC_00200	CP000253_1	-	222816..222835	GATAGATTCATTATGTATGT	CGG	0.58570166527488	8	NA	NA	CP000253_1	+	607574..607593	CCTGAGCAAATTATGTATGT	TGG
sgRNA0127	SAOUHSC_00201	-1	ACTGGTACATCTGTTTCATA	ATCTGTTTCATA	0.35	NA	NA	1	0	SAOUHSC_00201	SAOUHSC_00201	CP000253_1	+	225565..225584	ACTGGTACATCTGTTTCATA	AGG	0.58947048864	7	NA	NA	CP000253_1	+	641480..641499	GTTGGGGAATTAGTTTCATA	TGG
sgRNA0128	SAOUHSC_00202	-1	ATAAATCCGTCCAATATCTA	GTCCAATATCTA	0.3	NA	NA	1	0	SAOUHSC_00202	SAOUHSC_00202	CP000253_1	+	226238..226257	ATAAATCCGTCCAATATCTA	CGG	0.5267192616	6	SAOUHSC_02822	SAOUHSC_02822	CP000253_1	-	2600601..2600620	ATTACCCCATTGAATATCTA	GGG
sgRNA0129	SAOUHSC_00204	-1	GTCCCTTTCTCTTTAAGTAA	CTCTTTAAGTAA	0.35	NA	NA	1	0	SAOUHSC_00204	SAOUHSC_00204	CP000253_1	+	227701..227720	GTCCCTTTCTCTTTAAGTAA	AGG	0.60340744848384	7	NA	NA	CP000253_1	-	1401295..1401314	CAATATTTTACTTTAAGTAA	TGG
sgRNA0130	SAOUHSC_00205	1	AAATAAATGCGCTCAATCGT	GCGCTCAATCGT	0.35	NA	NA	1	0	SAOUHSC_00205	SAOUHSC_00205	CP000253_1	-	227938..227957	AAATAAATGCGCTCAATCGT	CGG	0.484581720672	7	SAOUHSC_01197	SAOUHSC_01197	CP000253_1	-	1149045..1149064	AAACCTTTTCCATCAATCGT	TGG
sgRNA0131	SAOUHSC_00206	1	TGTTGTTGGAGAATATGGTG	GAGAATATGGTG	0.4	NA	NA	1	0	SAOUHSC_00206	SAOUHSC_00206	CP000253_1	-	228501..228520	TGTTGTTGGAGAATATGGTG	TGG	0.5546827750464	8	NA	NA	CP000253_1	+	842348..842367	ATTATGTAGCAAATATGGTG	TGG
sgRNA0132	SAOUHSC_00208	1	CGAAATATCAACAGAACTAA	CAACAGAACTAA	0.3	NA	NA	1	0	SAOUHSC_00208	SAOUHSC_00208	CP000253_1	-	229584..229603	CGAAATATCAACAGAACTAA	TGG	0.62164228896	6	SAOUHSC_02958	SAOUHSC_02958	CP000253_1	-	2720024..2720043	TGTCTTATGACCAGAACTAA	AGG
sgRNA0133	SAOUHSC_00209	-1	GATTGCGATAGGTAACATAA	TAGGTAACATAA	0.35	NA	NA	1	0	SAOUHSC_00209	SAOUHSC_00209	CP000253_1	+	231078..231097	GATTGCGATAGGTAACATAA	AGG	0.516707860032	7	SAOUHSC_02140	SAOUHSC_02140	CP000253_1	-	2013901..2013920	GGTTCAGCACGATAACATAA	AGG
sgRNA0134	SAOUHSC_00211	1	GCTATTGCATCATCGTGTCC	ATCATCGTGTCC	0.5	NA	NA	1	0	SAOUHSC_00211	SAOUHSC_00211	CP000253_1	-	231535..231554	GCTATTGCATCATCGTGTCC	TGG	0.420984119556	7	SAOUHSC_01238	SAOUHSC_01238	CP000253_1	-	1185935..1185954	TCTAAAATACCACCGTGTCC	AGG
sgRNA0135	SAOUHSC_00213	1	AGTTCTTTACCATGAATAGT	ACCATGAATAGT	0.3	NA	NA	1	0	SAOUHSC_00213	SAOUHSC_00213	CP000253_1	-	232824..232843	AGTTCTTTACCATGAATAGT	AGG	0.478766740023936	9	SAOUHSC_02369	SAOUHSC_02369	CP000253_1	+	2192237..2192256	ATATCGAATTTTTGAATAGT	TGG
sgRNA0136	SAOUHSC_00214	1	ATCTGACATTTGTGACAATA	TTTGTGACAATA	0.3	NA	NA	1	0	SAOUHSC_00214	SAOUHSC_00214	CP000253_1	-	234924..234943	ATCTGACATTTGTGACAATA	CGG	0.527378109974876	9	SAOUHSC_00209	SAOUHSC_00209	CP000253_1	+	230600..230619	CGGCAAATGCTGTGACAATA	GGG
sgRNA0137	SAOUHSC_00215	1	AAATCTGCAGTGTCTTCATA	AGTGTCTTCATA	0.35	NA	NA	1	0	SAOUHSC_00215	SAOUHSC_00215	CP000253_1	-	235482..235501	AAATCTGCAGTGTCTTCATA	AGG	0.6075682668	6	SAOUHSC_00937	SAOUHSC_00937	CP000253_1	-	910432..910451	CACTCTTTAGCTTCTTCATA	AGG
sgRNA0138	SAOUHSC_00216	1	CCAAGCAAGAATATGACAAC	GAATATGACAAC	0.4	NA	NA	1	0	SAOUHSC_00216	SAOUHSC_00216	CP000253_1	-	235915..235934	CCAAGCAAGAATATGACAAC	CGG	0.6299308528128	7	NA	NA	CP000253_1	-	1641145..1641164	GATGTTAAAAATATGACAAC	TGG
sgRNA0139	SAOUHSC_00217	1	ATCTTTACTTTATCATCTAG	TTTATCATCTAG	0.25	NA	NA	1	0	SAOUHSC_00217	SAOUHSC_00217	CP000253_1	-	237201..237220	ATCTTTACTTTATCATCTAG	CGG	0.6270561024	5	SAOUHSC_01284	SAOUHSC_01284	CP000253_1	-	1241468..1241487	ACCTTTTCAATTTCATCTAG	CGG
sgRNA0140	SAOUHSC_00218	1	AAATCAGTGATTTGTCTTAA	GATTTGTCTTAA	0.25	NA	NA	1	0	SAOUHSC_00218	SAOUHSC_00218	CP000253_1	-	238222..238241	AAATCAGTGATTTGTCTTAA	TGG	0.5654383967232	7	NA	NA	CP000253_1	+	1524823..1524842	CTATTATTTGATTGTCTTAA	AGG
sgRNA0141	SAOUHSC_00219	1	TCATTCGCACTTTCAATGAC	ACTTTCAATGAC	0.4	NA	NA	1	0	SAOUHSC_00219	SAOUHSC_00219	CP000253_1	-	238416..238435	TCATTCGCACTTTCAATGAC	TGG	0.71053766784	6	SAOUHSC_00909	SAOUHSC_00909	CP000253_1	+	879079..879098	AGTTTTACAATTTCAATGAC	AGG
sgRNA0142	SAOUHSC_00220	1	AAATGAACTTCTCAATTGTA	TTCTCAATTGTA	0.25	NA	NA	1	0	SAOUHSC_00220	SAOUHSC_00220	CP000253_1	-	240031..240050	AAATGAACTTCTCAATTGTA	TGG	0.504233055982656	9	SAOUHSC_02433	SAOUHSC_02433	CP000253_1	+	2258821..2258840	TTAAGCTTTCTACAATTGTA	CGG
sgRNA0143	SAOUHSC_00222	1	GTTGTCCAATATACTCTAAC	ATATACTCTAAC	0.35	NA	NA	1	0	SAOUHSC_00222	SAOUHSC_00222	CP000253_1	-	241940..241959	GTTGTCCAATATACTCTAAC	TGG	0.44283520004724	8	SAOUHSC_00337	SAOUHSC_00337	CP000253_1	+	349146..349165	TTAATTGCAAATGCTCTAAC	AGG
sgRNA0144	SAOUHSC_00223	1	AGTATTCATATAATGCTTTG	TATAATGCTTTG	0.25	NA	NA	1	0	SAOUHSC_00223	SAOUHSC_00223	CP000253_1	-	243936..243955	AGTATTCATATAATGCTTTG	GGG	0.63451013738112	8	SAOUHSC_00820	SAOUHSC_00820	CP000253_1	+	801793..801812	TACTTATTTCTAATGCTTTG	GGG
sgRNA0145	SAOUHSC_00225	1	TCTAAAAATTGTTTAGGTAA	TTGTTTAGGTAA	0.2	NA	reverse_tandemT	1	0	SAOUHSC_00225	SAOUHSC_00225	CP000253_1	-	245307..245326	TCTAAAAATTGTTTAGGTAA	AGG	0.75587985	5	SAOUHSC_00461	SAOUHSC_00461	CP000253_1	-	462590..462609	GCAAAGACTTTTTTAGGTAA	CGG
sgRNA0146	SAOUHSC_00229	1	CTAAAAATATCCGCTGCTTT	ATCCGCTGCTTT	0.35	NA	reverse_tandemT	1	0	SAOUHSC_00229	SAOUHSC_00229	CP000253_1	-	250639..250658	CTAAAAATATCCGCTGCTTT	CGG	0.6137507376	6	NA	NA	CP000253_1	-	1831666..1831685	ACAAAAACAATAGCTGCTTT	AGG
sgRNA0147	SAOUHSC_00230	1	TGGAATATTCATCAACACAT	TCATCAACACAT	0.3	NA	NA	1	0	SAOUHSC_00230	SAOUHSC_00230	CP000253_1	-	251570..251589	TGGAATATTCATCAACACAT	AGG	0.447496623205632	8	NA	NA	CP000253_1	-	2579575..2579594	GTTAAGGTATATAAACACAT	TGG
sgRNA0148	SAOUHSC_00232	1	CTAAAGCAATTACAATGACT	ATTACAATGACT	0.3	NA	NA	1	0	SAOUHSC_00232	SAOUHSC_00232	CP000253_1	-	254175..254194	CTAAAGCAATTACAATGACT	TGG	0.544005284818406	9	SAOUHSC_02750	SAOUHSC_02750	CP000253_1	-	2525843..2525862	AGGCAATGGTTCCAATGACT	AGG
sgRNA0149	SAOUHSC_00234	-1	ACGCTTGGCAATTTATCACC	CAATTTATCACC	0.45	NA	NA	1	0	SAOUHSC_00234	SAOUHSC_00234	CP000253_1	+	255986..256005	ACGCTTGGCAATTTATCACC	GGG	0.55487526183936	8	SAOUHSC_00903	SAOUHSC_00903	CP000253_1	-	867885..867904	TTGTATTCTACTTTATCACC	AGG
sgRNA0150	SAOUHSC_00235	1	TACAGCTGTAAGAATGTCTT	TAAGAATGTCTT	0.35	NA	NA	1	0	SAOUHSC_00235	SAOUHSC_00235	CP000253_1	-	256248..256267	TACAGCTGTAAGAATGTCTT	GGG	0.48613238217815	9	SAOUHSC_01813	SAOUHSC_01813	CP000253_1	+	1720014..1720033	CCGACAATCAATAATGTCTT	TGG
sgRNA0151	SAOUHSC_00237	-1	CTGTTGCTTCTTTACCACCG	TCTTTACCACCG	0.5	NA	NA	1	0	SAOUHSC_00237	SAOUHSC_00237	CP000253_1	+	259579..259598	CTGTTGCTTCTTTACCACCG	GGG	0.37143988487424	8	NA	NA	CP000253_1	+	758116..758135	CCACAGCCTGGTCACCACCG	CGG
sgRNA0152	SAOUHSC_00239	-1	ACCTAAAATAACAACTTTGT	TAACAACTTTGT	0.25	NA	NA	1	0	SAOUHSC_00239	SAOUHSC_00239	CP000253_1	+	260796..260815	ACCTAAAATAACAACTTTGT	TGG	0.653385724992	7	NA	NA	CP000253_1	-	2272468..2272487	TTCGATAAATTCAACTTTGT	CGG
sgRNA0153	SAOUHSC_00240	-1	CGACGATGATCATTTGGAAT	ATCATTTGGAAT	0.4	NA	NA	1	0	SAOUHSC_00240	SAOUHSC_00240	CP000253_1	+	261139..261158	CGACGATGATCATTTGGAAT	TGG	0.591617843712	7	SAOUHSC_00056	SAOUHSC_00056	CP000253_1	-	59031..59050	CTAAATATTTCATTTGGAAT	TGG
sgRNA0154	SAOUHSC_00241	-1	AGAAGCCCCAGCCAATTAAG	CAGCCAATTAAG	0.5	NA	NA	1	0	SAOUHSC_00241	SAOUHSC_00241	CP000253_1	+	262096..262115	AGAAGCCCCAGCCAATTAAG	GGG	0.5599610994432	7	NA	NA	CP000253_1	+	2323855..2323874	ACATGCAAGTGTCAATTAAG	GGG
sgRNA0155	SAOUHSC_00242	-1	TTGTTTTGCATGTTTATTAG	CATGTTTATTAG	0.25	NA	NA	1	0	SAOUHSC_00242	SAOUHSC_00242	CP000253_1	+	263213..263232	TTGTTTTGCATGTTTATTAG	GGG	0.6207762726	6	SAOUHSC_02731	SAOUHSC_02731	CP000253_1	-	2511455..2511474	ATCTTTTAAACCTTTATTAG	CGG
sgRNA0156	SAOUHSC_00243	1	TTGTTATCATAATCATTAAA	ATAATCATTAAA	0.15	NA	NA	1	0	SAOUHSC_00243	SAOUHSC_00243	CP000253_1	-	263567..263586	TTGTTATCATAATCATTAAA	AGG	0.64102854816	6	NA	NA	CP000253_1	-	1439762..1439781	GAGATATTACAGTCATTAAA	TGG
sgRNA0157	SAOUHSC_00244	1	CCATATTCGAACTCTTTTTC	GAACTCTTTTTC	0.35	NA	tandemT	1	0	SAOUHSC_00244	SAOUHSC_00244	CP000253_1	-	263817..263836	CCATATTCGAACTCTTTTTC	TGG	0.54884400899328	8	SAOUHSC_00053	SAOUHSC_00053	CP000253_1	-	56266..56285	ATTTCATCACTCTCTTTTTC	CGG
sgRNA0158	SAOUHSC_00245	1	ATTCTAACAGAAGTTTTTAT	AGAAGTTTTTAT	0.2	NA	tandemT	1	0	SAOUHSC_00245	SAOUHSC_00245	CP000253_1	-	264428..264447	ATTCTAACAGAAGTTTTTAT	TGG	0.61431902532	6	NA	NA	CP000253_1	-	2731704..2731723	TTTATACAACATGTTTTTAT	GGG
sgRNA0159	SAOUHSC_00246	-1	GCAATAATAATATTACTGCG	AATATTACTGCG	0.3	NA	NA	1	0	SAOUHSC_00246	SAOUHSC_00246	CP000253_1	+	266158..266177	GCAATAATAATATTACTGCG	TGG	0.4133975616	6	NA	NA	CP000253_1	-	1432188..1432207	GAACTAACTAAATTAATGCG	AGG
sgRNA0160	SAOUHSC_00247	1	TAATTTCTAGGCGTCACTGC	AGGCGTCACTGC	0.45	NA	NA	1	0	SAOUHSC_00247	SAOUHSC_00247	CP000253_1	-	266525..266544	TAATTTCTAGGCGTCACTGC	TGG	0.559548413424	7	NA	NA	CP000253_1	+	2353360..2353379	GAAGGTAAAATCGTCACTGC	TGG
sgRNA0161	SAOUHSC_00248	1	CATTTGTGTATGTGCTTGTT	TATGTGCTTGTT	0.35	NA	NA	1	0	SAOUHSC_00248	SAOUHSC_00248	CP000253_1	-	267847..267866	CATTTGTGTATGTGCTTGTT	GGG	0.5480794086768	8	SAOUHSC_00544	SAOUHSC_00544	CP000253_1	-	549067..549086	ATTGTTTATTGCTGCTTGTT	TGG
sgRNA0162	SAOUHSC_00249	-1	GATTGAAAATCTGTTTGTTA	ATCTGTTTGTTA	0.25	NA	NA	1	0	SAOUHSC_00249	SAOUHSC_00249	CP000253_1	+	269360..269379	GATTGAAAATCTGTTTGTTA	CGG	0.48618191952	7	NA	NA	CP000253_1	+	634266..634285	TGATGTAGATGTTTTTGTTA	TGG
sgRNA0163	SAOUHSC_00250	-1	AAGTACGAGTGCGATGACAA	GTGCGATGACAA	0.45	NA	NA	1	0	SAOUHSC_00250	SAOUHSC_00250	CP000253_1	+	270262..270281	AAGTACGAGTGCGATGACAA	TGG	0.553807680768	7	NA	NA	CP000253_1	-	2016927..2016946	ACTTATAAATTTGATGACAA	CGG
sgRNA0164	SAOUHSC_00251	-1	GGATTGTCGTTAATGTAATA	GTTAATGTAATA	0.3	NA	NA	1	0	SAOUHSC_00251	SAOUHSC_00251	CP000253_1	+	271397..271416	GGATTGTCGTTAATGTAATA	AGG	0.636632244864	7	SAOUHSC_00395	SAOUHSC_00395	CP000253_1	-	398868..398887	TTTTCTTTTTTAATGTAATA	AGG
sgRNA0165	SAOUHSC_00253	-1	AATAGTAAGACAATAATAAT	GACAATAATAAT	0.15	NA	NA	1	0	SAOUHSC_00253	SAOUHSC_00253	CP000253_1	+	273053..273072	AATAGTAAGACAATAATAAT	AGG	0.653385724992	7	NA	NA	CP000253_1	+	1722098..1722117	TTTTGAAATCTAATAATAAT	TGG
sgRNA0166	SAOUHSC_00254	1	ACTCCCAATACAGTCAAGTA	TACAGTCAAGTA	0.4	NA	NA	1	0	SAOUHSC_00254	SAOUHSC_00254	CP000253_1	-	273418..273437	ACTCCCAATACAGTCAAGTA	TGG	0.55969925184	7	NA	NA	CP000253_1	-	1947069..1947088	AATGCGTTTATTGTCAAGTA	CGG
sgRNA0167	SAOUHSC_00256	-1	GTATATGCTTGAGCCGAGTT	TTGAGCCGAGTT	0.45	NA	NA	1	0	SAOUHSC_00256	SAOUHSC_00256	CP000253_1	+	275607..275626	GTATATGCTTGAGCCGAGTT	AGG	0.391333079402496	8	NA	NA	CP000253_1	-	1201406..1201425	AATACTCCTTAATCCGAGTT	AGG
sgRNA0168	SAOUHSC_00257	1	GATTTTGCTCTGATTTCCTC	TCTGATTTCCTC	0.4	NA	NA	1	0	SAOUHSC_00257	SAOUHSC_00257	CP000253_1	-	275955..275974	GATTTTGCTCTGATTTCCTC	TGG	0.504233055982656	9	SAOUHSC_01145	SAOUHSC_01145	CP000253_1	-	1094237..1094256	AGTCTCTTTTCAATTTCCTC	TGG
sgRNA0169	SAOUHSC_00258	1	TTTTTACCGTTATATGTCGT	GTTATATGTCGT	0.3	NA	tandemT	1	0	SAOUHSC_00258	SAOUHSC_00258	CP000253_1	-	276485..276504	TTTTTACCGTTATATGTCGT	TGG	0.34786739988	7	SAOUHSC_00814	SAOUHSC_00814	CP000253_1	-	797072..797091	GTTGTTTCAGTATATGTAGT	CGG
sgRNA0170	SAOUHSC_00259	1	AGTCTTTTCTAAGTTAGATT	CTAAGTTAGATT	0.25	NA	NA	1	0	SAOUHSC_00259	SAOUHSC_00259	CP000253_1	-	279611..279630	AGTCTTTTCTAAGTTAGATT	TGG	0.53821218528	7	NA	NA	CP000253_1	+	2064810..2064829	TATCGCTACTGCGTTAGATT	GGG
sgRNA0171	SAOUHSC_00260	1	AAAGCTATTAAGTTTTTTAT	TAAGTTTTTTAT	0.15	NA	tandemT	1	0	SAOUHSC_00260	SAOUHSC_00260	CP000253_1	-	279851..279870	AAAGCTATTAAGTTTTTTAT	CGG	0.53257169784	6	NA	NA	CP000253_1	+	1033484..1033503	AATCGTAATGATTTTTTTAT	TGG
sgRNA0172	SAOUHSC_00261	1	GCTGCTTCTTCAGCATCTAA	TTCAGCATCTAA	0.45	NA	NA	1	0	SAOUHSC_00261	SAOUHSC_00261	CP000253_1	-	280073..280092	GCTGCTTCTTCAGCATCTAA	AGG	0.7180965792	6	SAOUHSC_01875	SAOUHSC_01875	CP000253_1	+	1789389..1789408	CATGCAATTGCAGCATCTAA	AGG
sgRNA0173	SAOUHSC_00262	1	GTCATCGTATCTTGAATTGA	ATCTTGAATTGA	0.35	NA	NA	1	0	SAOUHSC_00262	SAOUHSC_00262	CP000253_1	-	281642..281661	GTCATCGTATCTTGAATTGA	AGG	0.5431268838996	8	NA	NA	CP000253_1	+	942166..942185	TTTTGAGCAAGTTGAATTGA	TGG
sgRNA0174	SAOUHSC_00264	1	TTTTTCAATATATAACGTAT	TATATAACGTAT	0.15	NA	tandemT	1	0	SAOUHSC_00264	SAOUHSC_00264	CP000253_1	-	286091..286110	TTTTTCAATATATAACGTAT	TGG	0.6824250905472	7	NA	NA	CP000253_1	+	2401175..2401194	ACAATTAAAGTATAACGTAT	AGG
sgRNA0175	SAOUHSC_00265	1	TAACACATCTTTCACCTTAT	CTTTCACCTTAT	0.3	NA	NA	1	0	SAOUHSC_00265	SAOUHSC_00265	CP000253_1	-	286412..286431	TAACACATCTTTCACCTTAT	TGG	0.4308515145	6	NA	NA	CP000253_1	+	690971..690990	CAACAAAAGTATCACTTTAT	AGG
sgRNA0176	SAOUHSC_00266	1	AACAATTCAAAATTTACGAG	AAAATTTACGAG	0.25	NA	NA	1	0	SAOUHSC_00266	SAOUHSC_00266	CP000253_1	-	286641..286660	AACAATTCAAAATTTACGAG	AGG	0.675010784448	7	NA	NA	CP000253_1	+	2701866..2701885	GTTAAACAACAATTTACGAG	AGG
sgRNA0177	SAOUHSC_00267	1	CCACCACCGAGTGTACTCAA	GAGTGTACTCAA	0.55	NA	NA	1	0	SAOUHSC_00267	SAOUHSC_00267	CP000253_1	-	287453..287472	CCACCACCGAGTGTACTCAA	TGG	0.375721387405056	9	NA	NA	CP000253_1	+	2356442..2356461	GAACGCGACACTTTACTCAA	AGG
sgRNA0178	SAOUHSC_00268	1	CTATTGCATCTATTACACTT	TCTATTACACTT	0.3	NA	NA	1	0	SAOUHSC_00268	SAOUHSC_00268	CP000253_1	-	287629..287648	CTATTGCATCTATTACACTT	TGG	0.53077163787648	8	SAOUHSC_00258	SAOUHSC_00258	CP000253_1	-	276427..276446	TATTTTTATTACTTACACTT	TGG
sgRNA0179	SAOUHSC_00269	1	TATACTTTTTCCCACTCTAC	TTCCCACTCTAC	0.35	NA	tandemT	1	0,0,0	SAOUHSC_00276,SAOUHSC_00275,SAOUHSC_00269	SAOUHSC_00276,SAOUHSC_00275,SAOUHSC_00269	CP000253_1,CP000253_1,CP000253_1	-,-,-	293142..293161,292631..292650,289494..289513	TATACTTTTTCCCACTCTAC,TATACTTTTTCCCACTCTAC,TATACTTTTTCCCACTCTAC	CGG,CGG,CGG	0.893	2	SAOUHSC_00274	SAOUHSC_00274	CP000253_1	-	292120..292139	TATACTTGCTCCCACTCTAC	CGG
sgRNA0180	SAOUHSC_00270	1	AAACTTAAGGCTTGTGCACC	GGCTTGTGCACC	0.45	NA	NA	1	0	SAOUHSC_00270	SAOUHSC_00270	CP000253_1	-	290163..290182	AAACTTAAGGCTTGTGCACC	TGG	0.392210936568	7	SAOUHSC_02491	SAOUHSC_02491	CP000253_1	+	2307869..2307888	TATTTTTTGGTTTGTTCACC	AGG
sgRNA0181	SAOUHSC_00271	1	ACAATGGCATAGATGATTAT	ATAGATGATTAT	0.3	NA	NA	1	0	SAOUHSC_00271	SAOUHSC_00271	CP000253_1	-	291047..291066	ACAATGGCATAGATGATTAT	AGG	0.64807281792	6	NA	NA	CP000253_1	+	2509406..2509425	TTATTCACATACATGATTAT	TGG
sgRNA0182	SAOUHSC_00272	1	TTAAGCCATTGCCTTGTTTT	TTGCCTTGTTTT	0.35	NA	NA	1	0	SAOUHSC_00272	SAOUHSC_00272	CP000253_1	-	291712..291731	TTAAGCCATTGCCTTGTTTT	TGG	0.505943112948	7	SAOUHSC_00937	SAOUHSC_00937	CP000253_1	-	909717..909736	TTGTATCTTGGTCTTGTTTT	AGG
sgRNA0183	SAOUHSC_00274	1	TATACTTGCTCCCACTCTAC	CTCCCACTCTAC	0.45	NA	NA	1	0	SAOUHSC_00274	SAOUHSC_00274	CP000253_1	-	292120..292139	TATACTTGCTCCCACTCTAC	CGG	0.893	2,2,2	SAOUHSC_00276,SAOUHSC_00275,SAOUHSC_00269	SAOUHSC_00276,SAOUHSC_00275,SAOUHSC_00269	CP000253_1,CP000253_1,CP000253_1	-,-,-	293142..293161,292631..292650,289494..289513	TATACTTTTTCCCACTCTAC,TATACTTTTTCCCACTCTAC,TATACTTTTTCCCACTCTAC	CGG,CGG,CGG
sgRNA0184	SAOUHSC_00277	1	TATATATTTTCCCATTCAAC	TTCCCATTCAAC	0.25	NA	NA	1	0	SAOUHSC_00277	SAOUHSC_00277	CP000253_1	-	293653..293672	TATATATTTTCCCATTCAAC	TGG	0.6273802755	6	NA	NA	CP000253_1	-	2288813..2288832	AATTTTTATTTTCATTCAAC	AGG
sgRNA0185	SAOUHSC_00278	1	TATACTTTTTCCCATTCTAC	TTCCCATTCTAC	0.3	NA	tandemT	1	0	SAOUHSC_00278	SAOUHSC_00278	CP000253_1	-	294164..294183	TATACTTTTTCCCATTCTAC	TGG	0.53	1,1,1	SAOUHSC_00276,SAOUHSC_00275,SAOUHSC_00269	SAOUHSC_00276,SAOUHSC_00275,SAOUHSC_00269	CP000253_1,CP000253_1,CP000253_1	-,-,-	293142..293161,292631..292650,289494..289513	TATACTTTTTCCCACTCTAC,TATACTTTTTCCCACTCTAC,TATACTTTTTCCCACTCTAC	CGG,CGG,CGG
sgRNA0186	SAOUHSC_00279	1	AATAGTGTTTTGTACTTTCG	TTTGTACTTTCG	0.3	NA	NA	1	0	SAOUHSC_00279	SAOUHSC_00279	CP000253_1	-	295336..295355	AATAGTGTTTTGTACTTTCG	AGG	0.3551737787136	7	SAOUHSC_00113	SAOUHSC_00113	CP000253_1	-	117518..117537	TGATAAGTTTTGTATTTTCG	GGG
sgRNA0187	SAOUHSC_00280	1	CTGCTGTTTCTGCATCAACT	TCTGCATCAACT	0.45	NA	NA	1	0	SAOUHSC_00280	SAOUHSC_00280	CP000253_1	-	295879..295898	CTGCTGTTTCTGCATCAACT	GGG	0.484785755080704	8	SAOUHSC_01347	SAOUHSC_01347	CP000253_1	-	1288114..1288133	TAAGAGATTCATCATCAACT	GGG
sgRNA0188	SAOUHSC_00281	-1	GCCATATTCACAATGCCTGG	CACAATGCCTGG	0.5	NA	NA	1	0	SAOUHSC_00281	SAOUHSC_00281	CP000253_1	+	296945..296964	GCCATATTCACAATGCCTGG	CGG	0.675392256	5	NA	NA	CP000253_1	-	2381937..2381956	CACCCATTCAAAATGCCTGG	TGG
sgRNA0189	SAOUHSC_00282	-1	GGGCGGGAATATTAAATTTC	ATATTAAATTTC	0.4	NA	NA	1	0	SAOUHSC_00282	SAOUHSC_00282	CP000253_1	+	298638..298657	GGGCGGGAATATTAAATTTC	CGG	0.55487526183936	8	NA	NA	CP000253_1	+	1858963..1858982	TTGTTTAACTCTTAAATTTC	GGG
sgRNA0190	SAOUHSC_00284	1	GCTGTAGAATTTGTCGTTTG	ATTTGTCGTTTG	0.4	NA	NA	1	0	SAOUHSC_00284	SAOUHSC_00284	CP000253_1	-	299365..299384	GCTGTAGAATTTGTCGTTTG	TGG	0.58353840889344	7	NA	NA	CP000253_1	-	2045939..2045958	TAGGTATAGCTGGTCGTTTG	TGG
sgRNA0191	SAOUHSC_00285	1	GGCATCTTTATTTAGAACAA	TATTTAGAACAA	0.3	NA	NA	1	0	SAOUHSC_00285	SAOUHSC_00285	CP000253_1	-	300601..300620	GGCATCTTTATTTAGAACAA	TGG	0.5654383967232	7	NA	NA	CP000253_1	+	2479586..2479605	CCGAGCATTTGTTAGAACAA	TGG
sgRNA0192	SAOUHSC_00289	-1	TTTACATATAAAGCGCCTAA	TAAAGCGCCTAA	0.3	NA	NA	1	0	SAOUHSC_00289	SAOUHSC_00289	CP000253_1	+	302442..302461	TTTACATATAAAGCGCCTAA	TGG	0.595945221696	7	SAOUHSC_02268	SAOUHSC_02268	CP000253_1	+	2099219..2099238	AAGCCATGTACTGCGCCTAA	TGG
sgRNA0193	SAOUHSC_00290	1	TGCATTAGCTAATGCTCCCA	CTAATGCTCCCA	0.45	NA	NA	1	0	SAOUHSC_00290	SAOUHSC_00290	CP000253_1	-	302476..302495	TGCATTAGCTAATGCTCCCA	TGG	0.359060586103296	8	SAOUHSC_01447	SAOUHSC_01447	CP000253_1	+	1389921..1389940	ACTTGTACGTAATGCACCCA	TGG
sgRNA0194	SAOUHSC_00291	1	AGTTCACGTTGTGAAATAAA	TTGTGAAATAAA	0.3	NA	NA	1	0	SAOUHSC_00291	SAOUHSC_00291	CP000253_1	-	303807..303826	AGTTCACGTTGTGAAATAAA	CGG	0.60111486699264	8	NA	NA	CP000253_1	-	1683844..1683863	GTGTCAATGGATGAAATAAA	AGG
sgRNA0195	SAOUHSC_00292	1	ATTTCAACATTTTGTGGGTA	ATTTTGTGGGTA	0.3	NA	NA	1	0	SAOUHSC_00292	SAOUHSC_00292	CP000253_1	-	304963..304982	ATTTCAACATTTTGTGGGTA	CGG	0.47085082408	6	NA	NA	CP000253_1	-	675363..675382	ATTACATGTATTAGTGGGTA	TGG
sgRNA0196	SAOUHSC_00293	1	CCTACATATTTGATAATAAA	TTTGATAATAAA	0.2	NA	NA	1	0	SAOUHSC_00293	SAOUHSC_00293	CP000253_1	-	306128..306147	CCTACATATTTGATAATAAA	TGG	0.653385724992	7	SAOUHSC_01801	SAOUHSC_01801	CP000253_1	+	1702677..1702696	ATTCCATCACCGATAATAAA	TGG
sgRNA0197	SAOUHSC_00294	-1	AGCTAGTAGATAAATGATAA	GATAAATGATAA	0.25	NA	NA	1	0	SAOUHSC_00294	SAOUHSC_00294	CP000253_1	+	308584..308603	AGCTAGTAGATAAATGATAA	CGG	0.69533240832	6	NA	NA	CP000253_1	-	1776973..1776992	GAGTAGGACAGAAATGATAA	GGG
sgRNA0198	SAOUHSC_00295	-1	ACTTGACCATTTTCATCAAA	ATTTTCATCAAA	0.3	NA	NA	1	0	SAOUHSC_00295	SAOUHSC_00295	CP000253_1	+	309500..309519	ACTTGACCATTTTCATCAAA	AGG	0.6075097060032	8	SAOUHSC_01989	SAOUHSC_01989	CP000253_1	+	1893088..1893107	TTTTGCTTCAATTCATCAAA	GGG
sgRNA0199	SAOUHSC_00296	1	ATAAGCTCACTTTTGTTGTC	ACTTTTGTTGTC	0.35	NA	NA	1	0	SAOUHSC_00296	SAOUHSC_00296	CP000253_1	-	309821..309840	ATAAGCTCACTTTTGTTGTC	CGG	0.554387887872	7	SAOUHSC_02751	SAOUHSC_02751	CP000253_1	-	2528110..2528129	AAATCTTCTAATTTGTTGTC	TGG
sgRNA0200	SAOUHSC_00297	-1	TAAGGAGTTAATCGTTGAAA	TAATCGTTGAAA	0.3	NA	NA	1	0	SAOUHSC_00297	SAOUHSC_00297	CP000253_1	+	311541..311560	TAAGGAGTTAATCGTTGAAA	AGG	0.54826960396032	8	SAOUHSC_00663	SAOUHSC_00663	CP000253_1	+	650783..650802	ACATGTTTAATGCGTTGAAA	TGG
sgRNA0201	SAOUHSC_00298	1	CAAGATACTATTAATCCATG	TATTAATCCATG	0.3	NA	NA	1	0	SAOUHSC_00298	SAOUHSC_00298	CP000253_1	-	311809..311828	CAAGATACTATTAATCCATG	TGG	0.544005284818406	9	NA	NA	CP000253_1	+	988568..988587	GTTAAACACATGAATCCATG	TGG
sgRNA0202	SAOUHSC_00299	-1	TTGTTACCATTAATCGTAAA	ATTAATCGTAAA	0.25	NA	NA	1	0	SAOUHSC_00299	SAOUHSC_00299	CP000253_1	+	313799..313818	TTGTTACCATTAATCGTAAA	AGG	0.70864794	5	NA	NA	CP000253_1	-	2699754..2699773	CTGTTAGTAACAATCGTAAA	AGG
sgRNA0203	SAOUHSC_00300	1	ATCGCATTCCCTTGTTCTCC	CCCTTGTTCTCC	0.5	NA	NA	1	0	SAOUHSC_00300	SAOUHSC_00300	CP000253_1	-	314491..314510	ATCGCATTCCCTTGTTCTCC	CGG	0.573237076059648	8	SAOUHSC_01106	SAOUHSC_01106	CP000253_1	-	1068288..1068307	TATTGTTTTACTTGTTCTCC	TGG
sgRNA0204	SAOUHSC_00301	-1	TTTGCTTTAATAATTGTGTA	AATAATTGTGTA	0.2	NA	NA	1	0	SAOUHSC_00301	SAOUHSC_00301	CP000253_1	+	317397..317416	TTTGCTTTAATAATTGTGTA	AGG	0.5952642696	6	NA	NA	CP000253_1	+	708263..708282	ATTGAAATACCAATTGTGTA	TGG
sgRNA0205	SAOUHSC_00302	-1	ATTGTAAAAGTGGTTTGTAT	AGTGGTTTGTAT	0.25	NA	NA	1	0	SAOUHSC_00302	SAOUHSC_00302	CP000253_1	+	318712..318731	ATTGTAAAAGTGGTTTGTAT	CGG	0.602842735836	7	SAOUHSC_00296	SAOUHSC_00296	CP000253_1	-	310529..310548	TTACTCTTAGTCGTTTGTAT	TGG
sgRNA0206	SAOUHSC_00304	1	ATCCTTACCTTCATCTATTA	CTTCATCTATTA	0.3	NA	NA	1	0	SAOUHSC_00304	SAOUHSC_00304	CP000253_1	-	319072..319091	ATCCTTACCTTCATCTATTA	AGG	0.51716210870016	8	NA	NA	CP000253_1	-	725354..725373	TGCAAATACTTTATCTATTA	GGG
sgRNA0207	SAOUHSC_00309	1	GCCAACAAACCCTGTACCAC	ACCCTGTACCAC	0.55	NA	NA	1	0	SAOUHSC_00309	SAOUHSC_00309	CP000253_1	-	323483..323502	GCCAACAAACCCTGTACCAC	CGG	0.37229715072	6	NA	NA	CP000253_1	+	310691..310710	ATCAACCAACAGTGTGCCAC	GGG
sgRNA0208	SAOUHSC_00313	-1	TACACCAAGTTGATTAGCAA	GTTGATTAGCAA	0.35	NA	NA	1	0	SAOUHSC_00313	SAOUHSC_00313	CP000253_1	+	328534..328553	TACACCAAGTTGATTAGCAA	TGG	0.641652648	5	SAOUHSC_01471	SAOUHSC_01471	CP000253_1	+	1426661..1426680	TAAATCATAATGATTAGCAA	TGG
sgRNA0209	SAOUHSC_00314	1	CTTAATAAATTACTGACAGT	ATTACTGACAGT	0.25	NA	NA	1	0	SAOUHSC_00314	SAOUHSC_00314	CP000253_1	-	329024..329043	CTTAATAAATTACTGACAGT	TGG	0.395129997085824	8	NA	NA	CP000253_1	+	1041664..1041683	AGTGACCAAATGTTGACAGT	AGG
sgRNA0210	SAOUHSC_00315	1	TGCATCATCGCTTTAAATAC	CGCTTTAAATAC	0.35	NA	NA	1	0	SAOUHSC_00315	SAOUHSC_00315	CP000253_1	-	329403..329422	TGCATCATCGCTTTAAATAC	TGG	0.772323552	5	NA	NA	CP000253_1	-	699687..699706	CATATTATCACTTTAAATAC	AGG
sgRNA0211	SAOUHSC_00316	1	ACGAAATATCCCGATTTAGT	TCCCGATTTAGT	0.35	NA	NA	1	0	SAOUHSC_00316	SAOUHSC_00316	CP000253_1	-	330976..330995	ACGAAATATCCCGATTTAGT	CGG	0.607186734336	7	NA	NA	CP000253_1	-	2500739..2500758	AAACAACTTAACGATTTAGT	TGG
sgRNA0212	SAOUHSC_00317	-1	AAAGGCTTAATATGCTTTGC	AATATGCTTTGC	0.35	NA	NA	1	0	SAOUHSC_00317	SAOUHSC_00317	CP000253_1	+	332667..332686	AAAGGCTTAATATGCTTTGC	AGG	0.655304832	5	NA	NA	CP000253_1	-	296795..296814	ATATTTTTATTATGCTTTGC	AGG
sgRNA0213	SAOUHSC_00318	1	TTTTGCATCTTTTGTATACA	CTTTTGTATACA	0.25	NA	NA	1	0	SAOUHSC_00318	SAOUHSC_00318	CP000253_1	-	333043..333062	TTTTGCATCTTTTGTATACA	TGG	0.640919330688	7	NA	NA	CP000253_1	-	2473573..2473592	TGTCGTGGTCTTTGTATACA	TGG
sgRNA0214	SAOUHSC_00322	-1	GCGCCAACCTTATCTAGGAT	CTTATCTAGGAT	0.5	NA	NA	1	0	SAOUHSC_00322	SAOUHSC_00322	CP000253_1	+	336539..336558	GCGCCAACCTTATCTAGGAT	TGG	0.3819793469184	7	SAOUHSC_01029	SAOUHSC_01029	CP000253_1	-	998661..998680	TTTTTAATCTTATCTTGGAT	TGG
sgRNA0215	SAOUHSC_00323	1	TGCTAAAATGCTATTAAAGG	TGCTATTAAAGG	0.3	NA	NA	1	0	SAOUHSC_00323	SAOUHSC_00323	CP000253_1	-	336660..336679	TGCTAAAATGCTATTAAAGG	AGG	0.64657962369	7	NA	NA	CP000253_1	-	2012306..2012325	AGTCATATTCATATTAAAGG	CGG
sgRNA0216	SAOUHSC_00324	1	TGCTCAGTTGCATCTACCCA	TGCATCTACCCA	0.5	ACCCA	NA	1	0	SAOUHSC_00324	SAOUHSC_00324	CP000253_1	-	337184..337203	TGCTCAGTTGCATCTACCCA	AGG	0.428208095816557	10	NA	NA	CP000253_1	-	520185..520204	AAAAAAGCACTTTCTACCCA	CGG
sgRNA0217	SAOUHSC_00325	1	TGGATATAACGCTTTTGCTT	ACGCTTTTGCTT	0.35	NA	NA	1	0	SAOUHSC_00325	SAOUHSC_00325	CP000253_1	-	338109..338128	TGGATATAACGCTTTTGCTT	GGG	0.639483901056	7	NA	NA	CP000253_1	+	809434..809453	AAAATGAAAGCCTTTTGCTT	TGG
sgRNA0218	SAOUHSC_00326	1	ACTTGCGCCAATTGCAACAC	CAATTGCAACAC	0.5	NA	NA	1	0	SAOUHSC_00326	SAOUHSC_00326	CP000253_1	-	338813..338832	ACTTGCGCCAATTGCAACAC	CGG	0.578220700512	7	NA	NA	CP000253_1	-	1785949..1785968	AAGTGGGGATACTGCAACAC	CGG
sgRNA0219	SAOUHSC_00327	1	GACACTTTTGCCGTATCTAA	TGCCGTATCTAA	0.4	NA	NA	1	0	SAOUHSC_00327	SAOUHSC_00327	CP000253_1	-	340529..340548	GACACTTTTGCCGTATCTAA	TGG	0.6019648704	6	NA	NA	CP000253_1	-	927404..927423	GGTGCATTTGGTGTATCTAA	AGG
sgRNA0220	SAOUHSC_00329	-1	TAATGACGACAAGACTTGTT	ACAAGACTTGTT	0.35	NA	NA	1	0	SAOUHSC_00329	SAOUHSC_00329	CP000253_1	+	342622..342641	TAATGACGACAAGACTTGTT	GGG	0.473979072623696	10	NA	NA	CP000253_1	+	334330..334349	ACAGGTATTTTTGACTTGTT	TGG
sgRNA0221	SAOUHSC_00330	-1	TTAAAAGCTTTGAATAGTTT	TTTGAATAGTTT	0.2	NA	NA	1	0	SAOUHSC_00330	SAOUHSC_00330	CP000253_1	+	343095..343114	TTAAAAGCTTTGAATAGTTT	TGG	0.668849856	5	NA	NA	CP000253_1	+	702420..702439	TCAGAAGTGTTTAATAGTTT	TGG
sgRNA0222	SAOUHSC_00331	1	CTTGTTTAGCAAGTTGCGTT	GCAAGTTGCGTT	0.4	NA	NA	1	0	SAOUHSC_00331	SAOUHSC_00331	CP000253_1	-	343465..343484	CTTGTTTAGCAAGTTGCGTT	TGG	0.473979072623696	10	SAOUHSC_01527	SAOUHSC_01527	CP000253_1	+	1479914..1479933	TGTCTCATTTTTGTTGCGTT	AGG
sgRNA0223	SAOUHSC_00335	-1	CGCTTTTCAGCTAAATGTTT	AGCTAAATGTTT	0.35	NA	NA	1	0	SAOUHSC_00335	SAOUHSC_00335	CP000253_1	+	347287..347306	CGCTTTTCAGCTAAATGTTT	TGG	0.60111486699264	8	NA	NA	CP000253_1	-	2131595..2131614	ATCATTCGTTTTAAATGTTT	TGG
sgRNA0224	SAOUHSC_00336	1	GCACCTCCAAAAACGCCAAT	AAAAACGCCAAT	0.5	NA	reverse_tandemT	1	0	SAOUHSC_00336	SAOUHSC_00336	CP000253_1	-	347905..347924	GCACCTCCAAAAACGCCAAT	AGG	0.62093184062976	8	SAOUHSC_02551	SAOUHSC_02551	CP000253_1	+	2345971..2345990	ATGACATCTACAACGCCAAT	AGG
sgRNA0225	SAOUHSC_00341	-1	ATCATCGGTTAATGTGATTT	TTAATGTGATTT	0.3	NA	NA	1	0	SAOUHSC_00341	SAOUHSC_00341	CP000253_1	+	356179..356198	ATCATCGGTTAATGTGATTT	GGG	0.5706125334	6	SAOUHSC_00078	SAOUHSC_00078	CP000253_1	-	84090..84109	ATATTTGGTGTTTGTGATTT	TGG
sgRNA0226	SAOUHSC_00342	1	TTTCGGGGCTGATACGGATT	CTGATACGGATT	0.5	NA	NA	1	0	SAOUHSC_00342	SAOUHSC_00342	CP000253_1	-	356974..356993	TTTCGGGGCTGATACGGATT	CGG	0.474440534541792	9	NA	NA	CP000253_1	+	618347..618366	TTAATTATGGCATACGGATT	TGG
sgRNA0227	SAOUHSC_00344	1	CAGTATTTTAATAACTATGA	TAATAACTATGA	0.2	NA	NA	1	0	SAOUHSC_00344	SAOUHSC_00344	CP000253_1	-	358001..358020	CAGTATTTTAATAACTATGA	GGG	0.65588092416	6	NA	NA	CP000253_1	+	1811089..1811108	TTCTTCATTAATAACTATGA	TGG
sgRNA0228	SAOUHSC_00347	-1	TACCACTATTAAGTATCTCT	TTAAGTATCTCT	0.3	NA	NA	1	0	SAOUHSC_00347	SAOUHSC_00347	CP000253_1	+	360323..360342	TACCACTATTAAGTATCTCT	TGG	0.450908284028519	11	NA	NA	CP000253_1	-	2382132..2382151	ACTGTTGTAGCAGTATCTCT	TGG
sgRNA0229	SAOUHSC_00348	1	TAGCATCTTCCTCAATGTTT	TCCTCAATGTTT	0.35	NA	NA	1	0	SAOUHSC_00348	SAOUHSC_00348	CP000253_1	-	360665..360684	TAGCATCTTCCTCAATGTTT	GGG	0.60180264144	6	SAOUHSC_01374	SAOUHSC_01374	CP000253_1	-	1318865..1318884	AAATGTCTTTTTCAATGTTT	CGG
sgRNA0230	SAOUHSC_00351	-1	TTATTTTATAACCATCTTCT	TAACCATCTTCT	0.2	NA	NA	1	0	SAOUHSC_00351	SAOUHSC_00351	CP000253_1	+	362636..362655	TTATTTTATAACCATCTTCT	TGG	0.62767378674	6	SAOUHSC_00356	SAOUHSC_00356	CP000253_1	-	365587..365606	CTTTTTTCACAGCATCTTCT	GGG
sgRNA0231	SAOUHSC_00352	-1	TAATTTTGTTCGAGTCGATA	TTCGAGTCGATA	0.3	NA	NA	1	0	SAOUHSC_00352	SAOUHSC_00352	CP000253_1	+	363218..363237	TAATTTTGTTCGAGTCGATA	GGG	0.520856123762304	9	SAOUHSC_00199	SAOUHSC_00199	CP000253_1	+	220991..221010	ATTGTGCATTAAAGTCGATA	TGG
sgRNA0232	SAOUHSC_00354	1	TGTGTTGACGCGTCTGCTTT	CGCGTCTGCTTT	0.5	NA	NA	1	0	SAOUHSC_00354	SAOUHSC_00354	CP000253_1	-	363987..364006	TGTGTTGACGCGTCTGCTTT	TGG	0.554361488448768	8	SAOUHSC_01447	SAOUHSC_01447	CP000253_1	+	1388257..1388276	GCTCTTTCAACATCTGCTTT	AGG
sgRNA0233	SAOUHSC_00355	1	AAATTGATCTGTTATACCAT	CTGTTATACCAT	0.25	NA	NA	1	0	SAOUHSC_00355	SAOUHSC_00355	CP000253_1	-	364965..364984	AAATTGATCTGTTATACCAT	GGG	0.50038329852	7	NA	NA	CP000253_1	-	410428..410447	AAACATACTTTATATACCAT	TGG
sgRNA0234	SAOUHSC_00356	1	GTTGATTTTGTTTCATCTTT	TGTTTCATCTTT	0.25	NA	NA	1	0	SAOUHSC_00356	SAOUHSC_00356	CP000253_1	-	365495..365514	GTTGATTTTGTTTCATCTTT	TGG	0.71867111184	6	SAOUHSC_02240	SAOUHSC_02240	CP000253_1	-	2075114..2075133	ATATATACCGTTTCATCTTT	AGG
sgRNA0235	SAOUHSC_00357	-1	CATCTTTAAATTTAGGTTCA	AATTTAGGTTCA	0.25	NA	NA	1	0	SAOUHSC_00357	SAOUHSC_00357	CP000253_1	+	366243..366262	CATCTTTAAATTTAGGTTCA	TGG	0.561040542526464	8	SAOUHSC_00349	SAOUHSC_00349	CP000253_1	-	361255..361274	GTTGCGCATTTTTAGGTTCA	AGG
sgRNA0236	SAOUHSC_00358	1	TATTGCCTAAAATACCACCT	AAAATACCACCT	0.35	NA	NA	1	0	SAOUHSC_00358	SAOUHSC_00358	CP000253_1	-	366776..366795	TATTGCCTAAAATACCACCT	GGG	0.51003685684224	8	SAOUHSC_02478	SAOUHSC_02478	CP000253_1	+	2299912..2299931	TGATTGATTTGATACCACCT	GGG
sgRNA0237	SAOUHSC_00359	1	TTTGTGCCAGTATCCGTTAA	AGTATCCGTTAA	0.4	NA	NA	1	0	SAOUHSC_00359	SAOUHSC_00359	CP000253_1	-	367466..367485	TTTGTGCCAGTATCCGTTAA	CGG	0.4762758444444	7	NA	NA	CP000253_1	+	568029..568048	ATATTACCTATAACCGTTAA	AGG
sgRNA0238	SAOUHSC_00360	-1	GTTACTGTGTTTGGTCCTGT	GTTTGGTCCTGT	0.45	NA	NA	1	0	SAOUHSC_00360	SAOUHSC_00360	CP000253_1	+	368306..368325	GTTACTGTGTTTGGTCCTGT	TGG	0.5536584301248	7	NA	NA	CP000253_1	+	2355878..2355897	ATTGGTATTGGTGGTCCTGT	AGG
sgRNA0239	SAOUHSC_00363	-1	CATATTGATTTGTTTGCGAG	TTTGTTTGCGAG	0.35	NA	NA	1	0	SAOUHSC_00363	SAOUHSC_00363	CP000253_1	+	369576..369595	CATATTGATTTGTTTGCGAG	AGG	0.49380668064	6	NA	NA	CP000253_1	-	1876804..1876823	CATCATCATAACTTTGCGAG	TGG
sgRNA0240	SAOUHSC_00365	-1	TCGAAAGCTTGCGCTGTAAA	TTGCGCTGTAAA	0.45	NA	NA	1	0	SAOUHSC_00365	SAOUHSC_00365	CP000253_1	+	371788..371807	TCGAAAGCTTGCGCTGTAAA	TGG	0.50059398622464	8	SAOUHSC_02311	SAOUHSC_02311	CP000253_1	+	2141347..2141366	ATTCTAGTTTCAGCTGTAAA	AGG
sgRNA0241	SAOUHSC_00366	1	TTAACAACGTCTTCACTTAA	GTCTTCACTTAA	0.3	NA	NA	1	0	SAOUHSC_00366	SAOUHSC_00366	CP000253_1	-	372395..372414	TTAACAACGTCTTCACTTAA	AGG	0.577995064416	7	SAOUHSC_03005	SAOUHSC_03005	CP000253_1	-	2778080..2778099	ATTATAGTATTTTCACTTAA	TGG
sgRNA0242	SAOUHSC_00367	-1	AACACCAACAATCGCAGCAA	CAATCGCAGCAA	0.45	NA	NA	1	0	SAOUHSC_00367	SAOUHSC_00367	CP000253_1	+	374179..374198	AACACCAACAATCGCAGCAA	TGG	0.37246408472	6	NA	NA	CP000253_1	-	1979263..1979282	AACTCTGAACATCGCATCAA	TGG
sgRNA0243	SAOUHSC_00368	1	TACAAATCCCCTTATGCCAA	CCCTTATGCCAA	0.4	NA	NA	1	0	SAOUHSC_00368	SAOUHSC_00368	CP000253_1	-	374673..374692	TACAAATCCCCTTATGCCAA	CGG	0.5668670007	6	NA	NA	CP000253_1	-	2622619..2622638	GACATTTTCTCATATGCCAA	AGG
sgRNA0244	SAOUHSC_00369	-1	GATATTCAGTCTTGCTTAGT	GTCTTGCTTAGT	0.35	NA	NA	1	0	SAOUHSC_00369	SAOUHSC_00369	CP000253_1	+	376378..376397	GATATTCAGTCTTGCTTAGT	TGG	0.433164208036656	10	SAOUHSC_01430	SAOUHSC_01430	CP000253_1	+	1367881..1367900	AACCCAATCGCATGCTTAGT	TGG
sgRNA0245	SAOUHSC_00370	-1	TGGATCTTTGACAGATTGAA	TGACAGATTGAA	0.35	NA	NA	1	0	SAOUHSC_00370	SAOUHSC_00370	CP000253_1	+	377231..377250	TGGATCTTTGACAGATTGAA	TGG	0.6828966144	5	NA	NA	CP000253_1	+	85613..85632	ATGACCTTGAACAGATTGAA	CGG
sgRNA0246	SAOUHSC_00371	-1	CAGAGTCGTGTAAGTCATTT	TGTAAGTCATTT	0.4	NA	NA	1	0	SAOUHSC_00371	SAOUHSC_00371	CP000253_1	+	377678..377697	CAGAGTCGTGTAAGTCATTT	AGG	0.5428810138752	8	NA	NA	CP000253_1	-	1478642..1478661	ATGATAGCTCAAAGTCATTT	CGG
sgRNA0247	SAOUHSC_00372	1	TGCGATACCGGAAGCTTCAA	CGGAAGCTTCAA	0.5	NA	NA	1	0	SAOUHSC_00372	SAOUHSC_00372	CP000253_1	-	378498..378517	TGCGATACCGGAAGCTTCAA	TGG	0.531288392544	7	NA	NA	CP000253_1	-	2397183..2397202	TGAACTGTCACAAGCTTCAA	TGG
sgRNA0248	SAOUHSC_00376	-1	TATCGTCCCTTTTGTGTAAT	CTTTTGTGTAAT	0.35	NA	NA	1	0	SAOUHSC_00376	SAOUHSC_00376	CP000253_1	+	383745..383764	TATCGTCCCTTTTGTGTAAT	CGG	0.6165280687104	7	NA	NA	CP000253_1	+	100155..100174	CTTATTTGTTTTTGTGTAAT	GGG
sgRNA0249	SAOUHSC_00377	-1	GAATAAAACTCTAGCCAATG	CTCTAGCCAATG	0.35	NA	NA	1	0	SAOUHSC_00377	SAOUHSC_00377	CP000253_1	+	384861..384880	GAATAAAACTCTAGCCAATG	AGG	0.473979072623696	10	NA	NA	CP000253_1	-	1609589..1609608	TTAAAGCGAGAAAGCCAATG	GGG
sgRNA0250	SAOUHSC_00378	-1	ATCGAATTTGAGATAATTGA	TGAGATAATTGA	0.25	NA	NA	1	0	SAOUHSC_00378	SAOUHSC_00378	CP000253_1	+	385532..385551	ATCGAATTTGAGATAATTGA	GGG	0.6025668352704	7	SAOUHSC_00547	SAOUHSC_00547	CP000253_1	-	555905..555924	CATTATTTTTACATAATTGA	TGG
sgRNA0251	SAOUHSC_00380	1	ATCATGGTACCAGAAGAAAA	ACCAGAAGAAAA	0.35	NA	NA	1	0	SAOUHSC_00380	SAOUHSC_00380	CP000253_1	-	386059..386078	ATCATGGTACCAGAAGAAAA	AGG	0.6679054077696	7	NA	NA	CP000253_1	-	1708123..1708142	GGCTTAATTACAGAAGAAAA	TGG
sgRNA0252	SAOUHSC_00382	-1	ATGATCTATGTGATTTGCAA	TGTGATTTGCAA	0.3	NA	NA	1	0	SAOUHSC_00382	SAOUHSC_00382	CP000253_1	+	387742..387761	ATGATCTATGTGATTTGCAA	TGG	0.58997901312	6	NA	NA	CP000253_1	+	179642..179661	ACCACCAAAGGGATTTGCAA	CGG
sgRNA0253	SAOUHSC_00383	1	GTCTACTGTCACCTTCTCTA	TCACCTTCTCTA	0.45	NA	NA	1	0	SAOUHSC_00383	SAOUHSC_00383	CP000253_1	-	388602..388621	GTCTACTGTCACCTTCTCTA	AGG	0.455540527464422	9	SAOUHSC_02853	SAOUHSC_02853	CP000253_1	-	2627494..2627513	TATGGCTCTTCACTTCTCTA	GGG
sgRNA0254	SAOUHSC_00384	1	GGTTTCTTTTCGGCATGAAC	TTCGGCATGAAC	0.45	NA	NA	1	0	SAOUHSC_00384	SAOUHSC_00384	CP000253_1	-	389341..389360	GGTTTCTTTTCGGCATGAAC	TGG	0.450591241516416	9	NA	NA	CP000253_1	+	652783..652802	TTTTGAAATCTCGCATGAAC	TGG
sgRNA0255	SAOUHSC_00386	1	TAAAAGCCCTAGTGCTAAAC	CTAGTGCTAAAC	0.4	NA	NA	1	0	SAOUHSC_00386	SAOUHSC_00386	CP000253_1	-	390274..390293	TAAAAGCCCTAGTGCTAAAC	TGG	0.5168871687168	7	NA	NA	CP000253_1	+	1299204..1299223	TGCATATCATATTGCTAAAC	AGG
sgRNA0256	SAOUHSC_00387	1	TTTTGATGTGATTCAACACT	TGATTCAACACT	0.3	NA	NA	1	0	SAOUHSC_00387	SAOUHSC_00387	CP000253_1	-	391492..391511	TTTTGATGTGATTCAACACT	TGG	0.67285764	5	SAOUHSC_00997	SAOUHSC_00997	CP000253_1	+	969511..969530	TTTTGAATGCTTTCAACACT	TGG
sgRNA0257	SAOUHSC_00389	1	TGATTACACCTGTTGTTAAA	CCTGTTGTTAAA	0.3	NA	NA	1	0	SAOUHSC_00389	SAOUHSC_00389	CP000253_1	-	391725..391744	TGATTACACCTGTTGTTAAA	AGG	0.595945221696	7	NA	NA	CP000253_1	+	1793483..1793502	CATTTACTTCATTTGTTAAA	AGG
sgRNA0258	SAOUHSC_00390	1	ACAACAAATATGTCTAATCC	TATGTCTAATCC	0.3	NA	NA	1	0	SAOUHSC_00390	SAOUHSC_00390	CP000253_1	-	393274..393293	ACAACAAATATGTCTAATCC	CGG	0.515550619584	7	SAOUHSC_00346	SAOUHSC_00346	CP000253_1	-	359810..359829	CTAATTAATCGATCTAATCC	TGG
sgRNA0259	SAOUHSC_00391	1	AGATTTTTTAACTCTATACT	TAACTCTATACT	0.2	NA	tandemT	1	0	SAOUHSC_00391	SAOUHSC_00391	CP000253_1	-	394271..394290	AGATTTTTTAACTCTATACT	TGG	0.584574774144	7	NA	NA	CP000253_1	+	210862..210881	AAAATAAAGAAGTCTATACT	TGG
sgRNA0260	SAOUHSC_00392	1	TTTCTTTTGCTTGAACTGCT	GCTTGAACTGCT	0.35	NA	NA	1	0	SAOUHSC_00392	SAOUHSC_00392	CP000253_1	-	395314..395333	TTTCTTTTGCTTGAACTGCT	TGG	0.460812987273038	9	NA	NA	CP000253_1	-	2587343..2587362	GTTGAGGCATTAGAACTGCT	GGG
sgRNA0261	SAOUHSC_00393	1	ACTTGTTTGTATCATATAAA	GTATCATATAAA	0.2	NA	NA	1	0	SAOUHSC_00393	SAOUHSC_00393	CP000253_1	-	396392..396411	ACTTGTTTGTATCATATAAA	CGG	0.5721341668224	7	NA	NA	CP000253_1	-	2596215..2596234	AAAAGGTTTGAACATATAAA	AGG
sgRNA0262	SAOUHSC_00394	1	CTTTTAACACTAATGTTTGT	ACTAATGTTTGT	0.25	NA	NA	1	0	SAOUHSC_00394	SAOUHSC_00394	CP000253_1	-	397525..397544	CTTTTAACACTAATGTTTGT	TGG	0.65368489428	7	SAOUHSC_02990	SAOUHSC_02990	CP000253_1	+	2764565..2764584	GTACTTGTACCAATGTTTGT	TGG
sgRNA0263	SAOUHSC_00395	1	TAGTCTTTCCAGTGTAGTAT	CCAGTGTAGTAT	0.35	NA	NA	1	0	SAOUHSC_00395	SAOUHSC_00395	CP000253_1	-	398558..398577	TAGTCTTTCCAGTGTAGTAT	CGG	0.411267995322715	11	NA	NA	CP000253_1	+	49171..49190	AGTAAAGGTCCTTGTAGTAT	AGG
sgRNA0264	SAOUHSC_00396	-1	TCCTATCCCAATCTCCATAA	CAATCTCCATAA	0.4	NA	NA	1	0	SAOUHSC_00396	SAOUHSC_00396	CP000253_1	+	399231..399250	TCCTATCCCAATCTCCATAA	AGG	0.499621367344619	9	NA	NA	CP000253_1	-	1539200..1539219	GGAGGTACTTGTCTCCATAA	AGG
sgRNA0265	SAOUHSC_00398	1	AACCCTGGGAACCTCAATTC	GAACCTCAATTC	0.5	NA	NA	1	0	SAOUHSC_00398	SAOUHSC_00398	CP000253_1	-	400944..400963	AACCCTGGGAACCTCAATTC	TGG	0.511718297029632	8	NA	NA	CP000253_1	+	1704791..1704810	TTGCATTTAAAACTCAATTC	GGG
sgRNA0266	SAOUHSC_00399	1	TCTAATGTACTTGCTTTTAC	ACTTGCTTTTAC	0.3	NA	NA	1	0	SAOUHSC_00399	SAOUHSC_00399	CP000253_1	-	402589..402608	TCTAATGTACTTGCTTTTAC	TGG	0.47057849856	6	SAOUHSC_00838	SAOUHSC_00838	CP000253_1	-	810854..810873	TGCAATATCCCTTCTTTTAC	AGG
sgRNA0267	SAOUHSC_00401	-1	TTAAGTTGTCTTTTGTAGCT	TCTTTTGTAGCT	0.3	NA	NA	1	0	SAOUHSC_00401	SAOUHSC_00401	CP000253_1	+	404920..404939	TTAAGTTGTCTTTTGTAGCT	TGG	0.446848957355673	9	SAOUHSC_01447	SAOUHSC_01447	CP000253_1	+	1392020..1392039	TATTCACTTGTGTTGTAGCT	TGG
sgRNA0268	SAOUHSC_00402	1	AAGTCCTCGAGATTCTTAAT	GAGATTCTTAAT	0.35	NA	NA	1	0	SAOUHSC_00402	SAOUHSC_00402	CP000253_1	-	405645..405664	AAGTCCTCGAGATTCTTAAT	TGG	0.94	1.1	SAOUHSC_00405,SAOUHSC_00404	SAOUHSC_00405,SAOUHSC_00404	CP000253_1,CP000253_1	-,-	407444..407463,406452..406471	AAATCCTCGAGATTCTTAAT,AAATCCTCGAGATTCTTAAT	TGG,AGG
sgRNA0269	SAOUHSC_00409	-1	CGTTATAATAGCACTGCCAA	TAGCACTGCCAA	0.4	NA	NA	1	0	SAOUHSC_00409	SAOUHSC_00409	CP000253_1	+	410409..410428	CGTTATAATAGCACTGCCAA	TGG	0.550559565358387	9	SAOUHSC_00336	SAOUHSC_00336	CP000253_1	-	348682..348701	AAGCCATCAAGCACTGCCAA	TGG
sgRNA0270	SAOUHSC_00410	1	TAACCACTTAATACCGTAAC	TAATACCGTAAC	0.35	NA	NA	1	0	SAOUHSC_00410	SAOUHSC_00410	CP000253_1	-	410737..410756	TAACCACTTAATACCGTAAC	TGG	0.353343333683167	10	NA	NA	CP000253_1	+	747285..747304	ATTTTGTTATATGCCGTAAC	AGG
sgRNA0271	SAOUHSC_00411	1	CAAGATATATTGGCCACGTG	ATTGGCCACGTG	0.45	NA	NA	1	0	SAOUHSC_00411	SAOUHSC_00411	CP000253_1	-	412279..412298	CAAGATATATTGGCCACGTG	CGG	0.323195163593702	9	SAOUHSC_02323	SAOUHSC_02323	CP000253_1	-	2156256..2156275	ATAGGAGATGTGGTCACGTG	TGG
sgRNA0272	SAOUHSC_00412	1	ATATATCTCATTGGCATAAC	CATTGGCATAAC	0.3	NA	NA	1	0	SAOUHSC_00412	SAOUHSC_00412	CP000253_1	-	413596..413615	ATATATCTCATTGGCATAAC	TGG	0.431072532	5	SAOUHSC_01468	SAOUHSC_01468	CP000253_1	+	1424431..1424450	TTAAAATTCATTGGCACAAC	AGG
sgRNA0273	SAOUHSC_00414	1	ATCTTTTTCCCATTGCGTAA	CCCATTGCGTAA	0.35	NA	tandemT	1	0	SAOUHSC_00414	SAOUHSC_00414	CP000253_1	-	417922..417941	ATCTTTTTCCCATTGCGTAA	TGG	0.493728200649684	9	NA	NA	CP000253_1	-	2459265..2459284	TTGTTCCATGTGTTGCGTAA	TGG
sgRNA0274	SAOUHSC_00415	-1	TTTGTGGCACATTGATATTA	ACATTGATATTA	0.3	NA	NA	1	0	SAOUHSC_00415	SAOUHSC_00415	CP000253_1	+	418854..418873	TTTGTGGCACATTGATATTA	TGG	0.627831083303424	8	NA	NA	CP000253_1	+	769859..769878	AGAATTCCCAATTGATATTA	CGG
sgRNA0275	SAOUHSC_00416	1	AATAAAGGCACTGTCATTTT	CACTGTCATTTT	0.3	NA	NA	1	0	SAOUHSC_00416	SAOUHSC_00416	CP000253_1	-	418948..418967	AATAAAGGCACTGTCATTTT	CGG	0.634280879232	6	NA	NA	CP000253_1	+	80380..80399	GCGAAAGGGTCAGTCATTTT	TGG
sgRNA0276	SAOUHSC_00418	1	TCTCGCCACATAACAACTTC	CATAACAACTTC	0.45	NA	NA	1	0	SAOUHSC_00418	SAOUHSC_00418	CP000253_1	-	420559..420578	TCTCGCCACATAACAACTTC	AGG	0.484535014000128	9	SAOUHSC_00474	SAOUHSC_00474	CP000253_1	-	472795..472814	TTGCTTTCGCCAACAACTTC	TGG
sgRNA0277	SAOUHSC_00420	1	CATATATGGGAATTTCCACA	GGAATTTCCACA	0.35	NA	NA	1	0	SAOUHSC_00420	SAOUHSC_00420	CP000253_1	-	420904..420923	CATATATGGGAATTTCCACA	TGG	0.75587985	5	NA	NA	CP000253_1	-	2789655..2789674	GATATGTTTGTATTTCCACA	TGG
sgRNA0278	SAOUHSC_00421	1	TAATGTTCTAACAGTACTAA	TAACAGTACTAA	0.25	NA	NA	1	0	SAOUHSC_00421	SAOUHSC_00421	CP000253_1	-	422409..422428	TAATGTTCTAACAGTACTAA	TGG	0.542812290772752	8	NA	NA	CP000253_1	+	291325..291344	GATAGTAGCTATAGTACTAA	CGG
sgRNA0279	SAOUHSC_00423	1	TACAATCACTTGTCCATTCG	CTTGTCCATTCG	0.4	NA	NA	1	0	SAOUHSC_00423	SAOUHSC_00423	CP000253_1	-	424882..424901	TACAATCACTTGTCCATTCG	AGG	0.303497685214479	9	SAOUHSC_01566	SAOUHSC_01566	CP000253_1	+	1500893..1500912	GTAGAAAAGTTATCTATTCG	AGG
sgRNA0280	SAOUHSC_00427	1	ATTGCCCACACTGATTCACC	CACTGATTCACC	0.5	NA	NA	1	0	SAOUHSC_00427	SAOUHSC_00427	CP000253_1	-	427708..427727	ATTGCCCACACTGATTCACC	CGG	0.682737556248	7	SAOUHSC_01838	SAOUHSC_01838	CP000253_1	-	1744427..1744446	GTAACAGTGACTGATTCACC	AGG
sgRNA0281	SAOUHSC_00428	-1	ACTTGATAAACGTTGTGATT	AACGTTGTGATT	0.3	NA	NA	1	0	SAOUHSC_00428	SAOUHSC_00428	CP000253_1	+	429032..429051	ACTTGATAAACGTTGTGATT	TGG	0.515550619584	7	SAOUHSC_02389	SAOUHSC_02389	CP000253_1	-	2210220..2210239	GATTCATCATGTTTGTGATT	AGG
sgRNA0282	SAOUHSC_00429	1	CTTCTTCTATTTTACCACCC	ATTTTACCACCC	0.4	NA	NA	1	0	SAOUHSC_00429	SAOUHSC_00429	CP000253_1	-	429302..429321	CTTCTTCTATTTTACCACCC	GGG	0.392210936568	7	NA	NA	CP000253_1	-	2756175..2756194	TTTATTTATTATTTCCACCC	TGG
sgRNA0283	SAOUHSC_00433	-1	ACATCTATAATTTGACCAAT	AATTTGACCAAT	0.25	NA	NA	1	0	SAOUHSC_00433	SAOUHSC_00433	CP000253_1	+	432010..432029	ACATCTATAATTTGACCAAT	TGG	0.654852359616	7	SAOUHSC_00337	SAOUHSC_00337	CP000253_1	+	349463..349482	AGGCCAACGTTTTGACCAAT	CGG
sgRNA0284	SAOUHSC_00434	-1	GTTTAGTTCAAGTGCTGTTT	CAAGTGCTGTTT	0.35	NA	NA	1	0	SAOUHSC_00434	SAOUHSC_00434	CP000253_1	+	433074..433093	GTTTAGTTCAAGTGCTGTTT	CGG	0.6459433344	6	NA	NA	CP000253_1	-	2137556..2137575	GGTTAAGTGCTGTGCTGTTT	TGG
sgRNA0285	SAOUHSC_00435	1	TGTTGTTTGAAAAATGCAAA	GAAAAATGCAAA	0.25	NA	reverse_tandemT	1	0	SAOUHSC_00435	SAOUHSC_00435	CP000253_1	-	433542..433561	TGTTGTTTGAAAAATGCAAA	AGG	0.60729020352	6	SAOUHSC_00191	SAOUHSC_00191	CP000253_1	+	211200..211219	AATTGTTTTGTGAATGCAAA	GGG
sgRNA0286	SAOUHSC_00437	1	TCCCCCAATAGCGGTTACGA	TAGCGGTTACGA	0.55	NA	NA	1	0	SAOUHSC_00437	SAOUHSC_00437	CP000253_1	-	440175..440194	TCCCCCAATAGCGGTTACGA	TGG	0.522842607834624	8	NA	NA	CP000253_1	+	436383..436402	ATTGTCATCAGTGGTTACGA	TGG
sgRNA0287	SAOUHSC_00438	1	AGGATAAATTTGATATACAA	TTTGATATACAA	0.2	NA	NA	1	0	SAOUHSC_00438	SAOUHSC_00438	CP000253_1	-	441666..441685	AGGATAAATTTGATATACAA	CGG	0.648976914432	6	NA	NA	CP000253_1	-	1626463..1626482	CTAACACACTTGATATACAA	TGG
sgRNA0288	SAOUHSC_00439	1	TGCACCAAATCATGTTCAGA	ATCATGTTCAGA	0.4	NA	NA	1	0	SAOUHSC_00439	SAOUHSC_00439	CP000253_1	-	443390..443409	TGCACCAAATCATGTTCAGA	CGG	0.510308153042688	9	NA	NA	CP000253_1	+	2528913..2528932	AAAATACGAAGATGTTCAGA	CGG
sgRNA0289	SAOUHSC_00441	1	CGTGCTTGCCAACTCGTTTC	CCAACTCGTTTC	0.55	NA	NA	1	0	SAOUHSC_00441	SAOUHSC_00441	CP000253_1	-	444751..444770	CGTGCTTGCCAACTCGTTTC	AGG	0.460546467326669	9	SAOUHSC_01888	SAOUHSC_01888	CP000253_1	+	1800410..1800429	ATCGTTGAACGCCTCGTTTC	TGG
sgRNA0290	SAOUHSC_00444	1	GTAGCATTTCAATATCGTCT	TCAATATCGTCT	0.35	NA	NA	1	0	SAOUHSC_00444	SAOUHSC_00444	CP000253_1	-	447238..447257	GTAGCATTTCAATATCGTCT	GGG	0.698061672	5	SAOUHSC_02984	SAOUHSC_02984	CP000253_1	+	2751480..2751499	CTAATATGACAATATCGTCT	CGG
sgRNA0291	SAOUHSC_00450	1	ATAGTCATATTTTTATGACC	ATTTTTATGACC	0.25	NA	tandemT	1	0	SAOUHSC_00450	SAOUHSC_00450	CP000253_1	-	454799..454818	ATAGTCATATTTTTATGACC	CGG	0.5261172967296	8	NA	NA	CP000253_1	-	2532145..2532164	ACCCTATAATGATTATGACC	CGG
sgRNA0292	SAOUHSC_00451	1	TTGTTTTTCCAGAGCCTTCT	CCAGAGCCTTCT	0.4	NA	tandemT	1	0	SAOUHSC_00451	SAOUHSC_00451	CP000253_1	-	456098..456117	TTGTTTTTCCAGAGCCTTCT	GGG	0.37126587478708	8	SAOUHSC_01811	SAOUHSC_01811	CP000253_1	+	1715559..1715578	TTGATAAATAAATGCCTTCT	TGG
sgRNA0293	SAOUHSC_00452	1	CAGACAATATTTCATCTACA	ATTTCATCTACA	0.3	NA	NA	1	0	SAOUHSC_00452	SAOUHSC_00452	CP000253_1	-	456869..456888	CAGACAATATTTCATCTACA	CGG	0.55487526183936	8	SAOUHSC_00505	SAOUHSC_00505	CP000253_1	-	507337..507356	ATACAATGATATCATCTACA	CGG
sgRNA0294	SAOUHSC_00453	-1	TCGCATGCCTATTTATTTGA	CTATTTATTTGA	0.35	NA	NA	1	0	SAOUHSC_00453	SAOUHSC_00453	CP000253_1	+	457305..457324	TCGCATGCCTATTTATTTGA	AGG	0.6672381696	6	NA	NA	CP000253_1	+	788759..788778	TTGTATAGGTGTTTATTTGA	TGG
sgRNA0295	SAOUHSC_00454	1	GTTGATATATACATAAAGTC	ATACATAAAGTC	0.25	NA	NA	1	0	SAOUHSC_00454	SAOUHSC_00454	CP000253_1	-	457434..457453	GTTGATATATACATAAAGTC	TGG	0.674336448	6	NA	NA	CP000253_1	+	1696629..1696648	GATGAGCACTCCATAAAGTC	AGG
sgRNA0296	SAOUHSC_00457	1	AACACAATATCTTTTGTTCT	ATCTTTTGTTCT	0.25	NA	NA	1	0	SAOUHSC_00457	SAOUHSC_00457	CP000253_1	-	459745..459764	AACACAATATCTTTTGTTCT	AGG	0.58306320072	7	SAOUHSC_01269	SAOUHSC_01269	CP000253_1	-	1224308..1224327	TTCACTAAACACTTTGTTCT	CGG
sgRNA0297	SAOUHSC_00460	-1	ACGCAAGCTGTAATTTTAAA	TGTAATTTTAAA	0.3	NA	NA	1	0	SAOUHSC_00460	SAOUHSC_00460	CP000253_1	+	461473..461492	ACGCAAGCTGTAATTTTAAA	TGG	0.73974992	4	NA	NA	CP000253_1	+	1720509..1720528	ACAAAATCTTTAATTTTAAA	TGG
sgRNA0298	SAOUHSC_00461	1	CCCACTAGGATAGTATATTG	GATAGTATATTG	0.4	NA	NA	1	0	SAOUHSC_00461	SAOUHSC_00461	CP000253_1	-	461748..461767	CCCACTAGGATAGTATATTG	GGG	0.561040542526464	8	SAOUHSC_01889	SAOUHSC_01889	CP000253_1	+	1801352..1801371	TGAATACGTGTAGTATATTG	TGG
sgRNA0299	SAOUHSC_00463	1	TTCTAAAGTTTGTTCGTTGA	TTTGTTCGTTGA	0.3	NA	NA	1	0	SAOUHSC_00463	SAOUHSC_00463	CP000253_1	-	464761..464780	TTCTAAAGTTTGTTCGTTGA	TGG	0.56025895109184	8	NA	NA	CP000253_1	-	1351491..1351510	CAATATGCTATTTTCGTTGA	AGG
sgRNA0300	SAOUHSC_00465	1	TTGATGTCCAAAATTGATTT	CAAAATTGATTT	0.25	NA	NA	1	0	SAOUHSC_00465	SAOUHSC_00465	CP000253_1	-	466207..466226	TTGATGTCCAAAATTGATTT	TGG	0.6899242673664	7	NA	NA	CP000253_1	-	650768..650787	CATGTTGCTAAAATTGATTT	AGG
sgRNA0301	SAOUHSC_00466	1	AGCGTAAAATTAATTTTGGC	ATTAATTTTGGC	0.3	NA	NA	1	0	SAOUHSC_00466	SAOUHSC_00466	CP000253_1	-	466795..466814	AGCGTAAAATTAATTTTGGC	TGG	0.65542805399808	8	NA	NA	CP000253_1	-	2248643..2248662	GCATTTGTGTTAATTTTGGC	AGG
sgRNA0302	SAOUHSC_00468	1	GAATATGGTCCAAGTGCTTC	TCCAAGTGCTTC	0.45	NA	NA	1	0	SAOUHSC_00468	SAOUHSC_00468	CP000253_1	-	468507..468526	GAATATGGTCCAAGTGCTTC	CGG	0.48657816751104	7	SAOUHSC_02349	SAOUHSC_02349	CP000253_1	+	2173067..2173086	ATTAATTGACCACGTGCTTC	TGG
sgRNA0303	SAOUHSC_00470	1	ATACTCTTTCAACATATAAA	TCAACATATAAA	0.2	NA	NA	1	0	SAOUHSC_00470	SAOUHSC_00470	CP000253_1	-	469500..469519	ATACTCTTTCAACATATAAA	AGG	0.655304832	5	NA	NA	CP000253_1	-	2596215..2596234	AAAAGGTTTGAACATATAAA	AGG
sgRNA0304	SAOUHSC_00471	1	TCCAATACATGTTCGACCAT	ATGTTCGACCAT	0.4	NA	NA	1	0	SAOUHSC_00471	SAOUHSC_00471	CP000253_1	-	469668..469687	TCCAATACATGTTCGACCAT	AGG	0.639483901056	7	NA	NA	CP000253_1	-	2539297..2539316	AGCAATGGTATTTCGACCAT	GGG
sgRNA0305	SAOUHSC_00472	1	TACCTAGTTCAATTCCTACT	TCAATTCCTACT	0.35	NA	NA	1	0	SAOUHSC_00472	SAOUHSC_00472	CP000253_1	-	471160..471179	TACCTAGTTCAATTCCTACT	TGG	0.394356399199963	9	SAOUHSC_00569	SAOUHSC_00569	CP000253_1	-	573810..573829	CAATTAACGACACTCCTACT	AGG
sgRNA0306	SAOUHSC_00473	-1	ATGAAAGGTGGAAATGAGAA	TGGAAATGAGAA	0.35	NA	NA	1	0	SAOUHSC_00473	SAOUHSC_00473	CP000253_1	+	472170..472189	ATGAAAGGTGGAAATGAGAA	TGG	0.6661290636	6	NA	NA	CP000253_1	-	1404792..1404811	TTTAAATTTTTAAATGAGAA	TGG
sgRNA0307	SAOUHSC_00474	1	AACGTGTTTGTTTACCTTGA	TGTTTACCTTGA	0.35	NA	NA	1	0	SAOUHSC_00474	SAOUHSC_00474	CP000253_1	-	472215..472234	AACGTGTTTGTTTACCTTGA	CGG	0.56667217168584	8	SAOUHSC_02116	SAOUHSC_02116	CP000253_1	+	1989285..1989304	CAATTAGCGGTGTACCTTGA	CGG
sgRNA0308	SAOUHSC_00475	1	GACAAATTCATCATTGTCAT	CATCATTGTCAT	0.3	NA	NA	1	0	SAOUHSC_00475	SAOUHSC_00475	CP000253_1	-	473336..473355	GACAAATTCATCATTGTCAT	TGG	0.64836632916	6	NA	NA	CP000253_1	+	1133097..1133116	AAATAATAAATGATTGTCAT	CGG
sgRNA0309	SAOUHSC_00483	1	CTACTTCATCACCAACAGAA	TCACCAACAGAA	0.4	NA	NA	1	0	SAOUHSC_00483	SAOUHSC_00483	CP000253_1	-	480864..480883	CTACTTCATCACCAACAGAA	AGG	0.478766740023936	9	NA	NA	CP000253_1	+	542195..542214	CATTTGTTTTTGCAACAGAA	GGG
sgRNA0310	SAOUHSC_00484	1	TAGAAACAGCGACAACAATA	GCGACAACAATA	0.35	NA	NA	1	0	SAOUHSC_00484	SAOUHSC_00484	CP000253_1	-	481334..481353	TAGAAACAGCGACAACAATA	TGG	0.6221697098	6	NA	NA	CP000253_1	+	2665137..2665156	TATGATCTTCGCCAACAATA	CGG
sgRNA0311	SAOUHSC_00485	1	AAGATACCCACGCATACTAA	CACGCATACTAA	0.4	NA	NA	1	0	SAOUHSC_00485	SAOUHSC_00485	CP000253_1	-	482698..482717	AAGATACCCACGCATACTAA	TGG	0.473979072623696	10	SAOUHSC_01497	SAOUHSC_01497	CP000253_1	-	1451254..1451273	TTGGTCTTGTGACATACTAA	TGG
sgRNA0312	SAOUHSC_00486	1	TGATTATATGTAAGCTGTTT	TGTAAGCTGTTT	0.25	NA	NA	1	0	SAOUHSC_00486	SAOUHSC_00486	CP000253_1	-	483488..483507	TGATTATATGTAAGCTGTTT	CGG	0.52664341402633	9	SAOUHSC_02898	SAOUHSC_02898	CP000253_1	-	2667976..2667995	CACTTTAGATTCAGCTGTTT	CGG
sgRNA0313	SAOUHSC_00487	1	CCCATTGCAGCAGATGCTGT	AGCAGATGCTGT	0.55	NA	NA	1	0	SAOUHSC_00487	SAOUHSC_00487	CP000253_1	-	485828..485847	CCCATTGCAGCAGATGCTGT	CGG	0.6880893624	6	NA	NA	CP000253_1	-	2746495..2746514	ACTGTTTTAGAAGATGCTGT	TGG
sgRNA0314	SAOUHSC_00488	1	ATTTGAGTAATATTATCTAC	AATATTATCTAC	0.2	NA	NA	1	0	SAOUHSC_00488	SAOUHSC_00488	CP000253_1	-	486789..486808	ATTTGAGTAATATTATCTAC	TGG	0.6091884488448	7	SAOUHSC_00083	SAOUHSC_00083	CP000253_1	-	90239..90258	TGAAGATCAATCTTATCTAC	TGG
sgRNA0315	SAOUHSC_00489	1	CCACCATCTGAGAATGAATC	TGAGAATGAATC	0.45	NA	NA	1	0	SAOUHSC_00489	SAOUHSC_00489	CP000253_1	-	487964..487983	CCACCATCTGAGAATGAATC	AGG	0.538092183896467	9	NA	NA	CP000253_1	-	2332687..2332706	ATTGCTTTATATAATGAATC	AGG
sgRNA0316	SAOUHSC_00497	-1	ATGCATGCTCTACGGTTGTT	TCTACGGTTGTT	0.45	NA	NA	1	0	SAOUHSC_00497	SAOUHSC_00497	CP000253_1	+	499890..499909	ATGCATGCTCTACGGTTGTT	TGG	0.60111486699264	8	NA	NA	CP000253_1	+	955713..955732	GACTATTTTGAACGGTTGTT	TGG
sgRNA0317	SAOUHSC_00499	1	CCAGCAGCTCTAATATCAGA	TCTAATATCAGA	0.45	NA	NA	1	0	SAOUHSC_00499	SAOUHSC_00499	CP000253_1	-	500288..500307	CCAGCAGCTCTAATATCAGA	AGG	0.525184568004096	8	SAOUHSC_00311	SAOUHSC_00311	CP000253_1	+	326109..326128	TGTTCAACTTCGATATCAGA	TGG
sgRNA0318	SAOUHSC_00501	-1	AAGAAGAATGGTGGTTGCTT	TGGTGGTTGCTT	0.4	NA	NA	1	0	SAOUHSC_00501	SAOUHSC_00501	CP000253_1	+	502734..502753	AAGAAGAATGGTGGTTGCTT	AGG	0.447308282876	7	SAOUHSC_02596	SAOUHSC_02596	CP000253_1	-	2386325..2386344	AAGTATGGAAGTTGTTGCTT	TGG
sgRNA0319	SAOUHSC_00502	1	ATTACATAATTTAATTGTGA	ATTTAATTGTGA	0.15	NA	NA	1	0	SAOUHSC_00502	SAOUHSC_00502	CP000253_1	-	503286..503305	ATTACATAATTTAATTGTGA	TGG	0.532988515400141	9	SAOUHSC_02067	SAOUHSC_02067	CP000253_1	+	1955703..1955722	GCGATGACGATTAATTGTGA	TGG
sgRNA0320	SAOUHSC_00506	-1	TCCAAAACAAATTAAAGTTT	AAATTAAAGTTT	0.2	NA	NA	1	0	SAOUHSC_00506	SAOUHSC_00506	CP000253_1	+	507694..507713	TCCAAAACAAATTAAAGTTT	TGG	0.6692056272	6	NA	NA	CP000253_1	-	1887878..1887897	ATTAATATAAAATAAAGTTT	GGG
sgRNA0321	SAOUHSC_00507	1	GGACATTTCCCCATCCATTT	CCCCATCCATTT	0.45	NA	NA	1	0	SAOUHSC_00507	SAOUHSC_00507	CP000253_1	-	508221..508240	GGACATTTCCCCATCCATTT	AGG	0.521216011008	7	SAOUHSC_02449	SAOUHSC_02449	CP000253_1	+	2274303..2274322	TAACTTCGCCATATCCATTT	GGG
sgRNA0322	SAOUHSC_00509	1	TGAAGATACCCAGTTGGACT	CCCAGTTGGACT	0.45	NA	NA	1	0	SAOUHSC_00509	SAOUHSC_00509	CP000253_1	-	511219..511238	TGAAGATACCCAGTTGGACT	TGG	0.464104508610703	10	NA	NA	CP000253_1	+	640410..640429	GGTGGTGTAAGCGTTGGACT	AGG
sgRNA0323	SAOUHSC_00510	1	TCTAATGTTGAACGTGCCGC	TGAACGTGCCGC	0.5	NA	NA	1	0	SAOUHSC_00510	SAOUHSC_00510	CP000253_1	-	513120..513139	TCTAATGTTGAACGTGCCGC	TGG	0.343942245635789	8	NA	NA	CP000253_1	+	2281477..2281496	CTCGTTGTACAACCTGCCGC	AGG
sgRNA0324	SAOUHSC_00515	1	CTCCACTAAAATCAAATGTT	AAATCAAATGTT	0.3	NA	NA	1	0	SAOUHSC_00515	SAOUHSC_00515	CP000253_1	-	517041..517060	CTCCACTAAAATCAAATGTT	TGG	0.66033663696	7	NA	NA	CP000253_1	+	645488..645507	TGGCATTGATGTCAAATGTT	GGG
sgRNA0325	SAOUHSC_00516	1	TTAAATAGCTCTTCTTTCGT	CTCTTCTTTCGT	0.3	NA	NA	1	0	SAOUHSC_00516	SAOUHSC_00516	CP000253_1	-	517796..517815	TTAAATAGCTCTTCTTTCGT	CGG	0.57826547146368	7	SAOUHSC_00994	SAOUHSC_00994	CP000253_1	+	965924..965943	GTTTTTTGAACTTCTTTCGT	TGG
sgRNA0326	SAOUHSC_00518	1	GCTGGATTCGCTTTACCTGC	CGCTTTACCTGC	0.55	NA	NA	1	0	SAOUHSC_00518	SAOUHSC_00518	CP000253_1	-	518699..518718	GCTGGATTCGCTTTACCTGC	AGG	0.5431268838996	8	SAOUHSC_02404	SAOUHSC_02404	CP000253_1	+	2227713..2227732	TCTAATTCTTTTTTACCTGC	TGG
sgRNA0327	SAOUHSC_00519	1	CAACACTGTAGTGCTGAGTA	TAGTGCTGAGTA	0.45	NA	NA	1	0	SAOUHSC_00519	SAOUHSC_00519	CP000253_1	-	519337..519356	CAACACTGTAGTGCTGAGTA	CGG	0.402746960885069	9	NA	NA	CP000253_1	+	1113302..1113321	GTTAACATTTTTACTGAGTA	TGG
sgRNA0328	SAOUHSC_00520	1	CTTCAGCTACTGTTAATCCA	ACTGTTAATCCA	0.4	NA	NA	1	0	SAOUHSC_00520	SAOUHSC_00520	CP000253_1	-	520343..520362	CTTCAGCTACTGTTAATCCA	CGG	0.697263887232	7	SAOUHSC_00904	SAOUHSC_00904	CP000253_1	-	871316..871335	TCACAATATCTGTTAATCCA	AGG
sgRNA0329	SAOUHSC_00523	1	TGTTCATTGCTAATTACACT	GCTAATTACACT	0.3	NA	NA	1	0	SAOUHSC_00523	SAOUHSC_00523	CP000253_1	-	521364..521383	TGTTCATTGCTAATTACACT	TGG	0.583473452417856	9	SAOUHSC_01774	SAOUHSC_01774	CP000253_1	+	1674417..1674436	AAACCTTCCGGAATTACACT	TGG
sgRNA0330	SAOUHSC_00524	1	GTTTACGATGTCTTCCATAT	TGTCTTCCATAT	0.35	NA	NA	1	0	SAOUHSC_00524*	SAOUHSC_00524*	CP000253_1	-	522180..522199	GTTTACGATGTCTTCCATAT	TGG	0.51492075014016	8	NA	NA	CP000253_1	+	284993..285012	GACAACGTATCATTCCATAT	TGG
sgRNA0331	SAOUHSC_00525	1	CTTCACCAAAAGACCAAGAA	AAAGACCAAGAA	0.4	NA	NA	1	0	SAOUHSC_00525	SAOUHSC_00525	CP000253_1	-	525910..525929	CTTCACCAAAAGACCAAGAA	CGG	0.573237076059648	8	NA	NA	CP000253_1	+	758033..758052	GAGATGCATCAGACCAAGAA	AGG
sgRNA0332	SAOUHSC_00526	1	GTATATTTTTCTGATTGATT	TTCTGATTGATT	0.2	NA	tandemT	1	0	SAOUHSC_00526	SAOUHSC_00526	CP000253_1	-	529757..529776	GTATATTTTTCTGATTGATT	TGG	0.608977120752	7	SAOUHSC_00200	SAOUHSC_00200	CP000253_1	-	222924..222943	CGCTAGTCTACCGATTGATT	TGG
sgRNA0333	SAOUHSC_00529	1	CAGATGTGATAGTAATACCA	ATAGTAATACCA	0.35	NA	NA	1	0	SAOUHSC_00529	SAOUHSC_00529	CP000253_1	-	531208..531227	CAGATGTGATAGTAATACCA	CGG	0.515194644156192	9	SAOUHSC_02644	SAOUHSC_02644	CP000253_1	-	2428992..2429011	ATGGTTTATCTTTAATACCA	TGG
sgRNA0334	SAOUHSC_00530	1	GTGACCGATAGTACCGATAT	TAGTACCGATAT	0.45	NA	NA	1	0	SAOUHSC_00530	SAOUHSC_00530	CP000253_1	-	533370..533389	GTGACCGATAGTACCGATAT	TGG	0.4246970949504	8	SAOUHSC_00926	SAOUHSC_00926	CP000253_1	-	897636..897655	GAAACATCCAATGCCGATAT	TGG
sgRNA0335	SAOUHSC_00531	-1	CAAAAGATAACTCAGGATAT	AACTCAGGATAT	0.3	NA	NA	1	0	SAOUHSC_00531	SAOUHSC_00531	CP000253_1	+	535881..535900	CAAAAGATAACTCAGGATAT	TGG	0.494069343768	7	NA	NA	CP000253_1	-	219665..219684	AAAATGTCACGCCAGGATAT	TGG
sgRNA0336	SAOUHSC_00532	1	TTCCCATTGATTTTGATTTC	GATTTTGATTTC	0.3	NA	NA	1	0	SAOUHSC_00532	SAOUHSC_00532	CP000253_1	-	536244..536263	TTCCCATTGATTTTGATTTC	TGG	0.6299308528128	7	NA	NA	CP000253_1	-	1613979..1613998	GCAAGATATATTTTGATTTC	CGG
sgRNA0337	SAOUHSC_00533	1	TCTTCTGCTTTATCTGGCGT	TTTATCTGGCGT	0.45	NA	NA	1	0	SAOUHSC_00533	SAOUHSC_00533	CP000253_1	-	537631..537650	TCTTCTGCTTTATCTGGCGT	TGG	0.6821819136	5	NA	NA	CP000253_1	+	923542..923561	GATCCTACTTTCTCTGGCGT	AGG
sgRNA0338	SAOUHSC_00534	1	TCAATGACACCATGTGTATA	ACCATGTGTATA	0.35	NA	NA	1	0	SAOUHSC_00534	SAOUHSC_00534	CP000253_1	-	538731..538750	TCAATGACACCATGTGTATA	TGG	0.53694039672	7	SAOUHSC_02561	SAOUHSC_02561	CP000253_1	-	2353906..2353925	TCTACAGTATTATGTGTATA	AGG
sgRNA0339	SAOUHSC_00535	1	TGTACAGGTGAGTCTGCTTC	TGAGTCTGCTTC	0.5	NA	NA	1	0	SAOUHSC_00535	SAOUHSC_00535	CP000253_1	-	540597..540616	TGTACAGGTGAGTCTGCTTC	AGG	0.55487526183936	8	SAOUHSC_02030	SAOUHSC_02030	CP000253_1	+	1935858..1935877	CCGGGTTGTGGGTCTGCTTC	TGG
sgRNA0340	SAOUHSC_00536	1	AAACCTAGTTGAGATGTATT	TTGAGATGTATT	0.3	NA	NA	1	0	SAOUHSC_00536	SAOUHSC_00536	CP000253_1	-	541834..541853	AAACCTAGTTGAGATGTATT	TGG	0.646804000656	7	NA	NA	CP000253_1	+	604562..604581	CATGCTCTGTTAGATGTATT	TGG
sgRNA0341	SAOUHSC_00538	1	CAGCTTCTTTATTATGTACT	TTATTATGTACT	0.3	NA	NA	1	0	SAOUHSC_00538	SAOUHSC_00538	CP000253_1	-	543213..543232	CAGCTTCTTTATTATGTACT	GGG	0.433164208036656	10	NA	NA	CP000253_1	+	829393..829412	GACGACAAAGAATATGTACT	AGG
sgRNA0342	SAOUHSC_00540	-1	GGACCTTCAATTGCTATAAA	AATTGCTATAAA	0.35	NA	NA	1	0	SAOUHSC_00540	SAOUHSC_00540	CP000253_1	+	545149..545168	GGACCTTCAATTGCTATAAA	AGG	0.5440311910656	8	SAOUHSC_00143	SAOUHSC_00143	CP000253_1	-	147429..147448	GTTAAATATAGTGCTATAAA	CGG
sgRNA0343	SAOUHSC_00541	1	TTAGTGATGATAGCACCTAT	GATAGCACCTAT	0.35	NA	NA	1	0	SAOUHSC_00541	SAOUHSC_00541	CP000253_1	-	545322..545341	TTAGTGATGATAGCACCTAT	AGG	0.772323552	5	SAOUHSC_01525	SAOUHSC_01525	CP000253_1	+	1477121..1477140	GCAGTTATTGTAGCACCTAT	AGG
sgRNA0344	SAOUHSC_00542	1	TAGCGTGCCATCCATATCAG	CATCCATATCAG	0.5	NA	NA	1	0	SAOUHSC_00542	SAOUHSC_00542	CP000253_1	-	545883..545902	TAGCGTGCCATCCATATCAG	TGG	0.495503608822548	10	NA	NA	CP000253_1	-	1846841..1846860	GGAACGATTAACCATATCAG	TGG
sgRNA0345	SAOUHSC_00544	1	GAAAATTTGTTTAATCGATT	GTTTAATCGATT	0.2	NA	NA	1	0	SAOUHSC_00544	SAOUHSC_00544	CP000253_1	-	547796..547815	GAAAATTTGTTTAATCGATT	TGG	0.61598654208	6	SAOUHSC_02308	SAOUHSC_02308	CP000253_1	+	2137677..2137696	GTATTTTAAGTTAATCGATT	GGG
sgRNA0346	SAOUHSC_00545	1	CGAAAATTTATTTAATCGAT	TATTTAATCGAT	0.2	NA	NA	1	0	SAOUHSC_00545	SAOUHSC_00545	CP000253_1	-	551157..551176	CGAAAATTTATTTAATCGAT	TGG	0.733317312	5,5,5,5,5	NA,NA,NA,NA,NA	NA,NA,NA,NA,NA	CP000253_1,CP000253_1,CP000253_1,CP000253_1,CP000253_1	+,+,-,-,-	452183..452202,496462..496481,2240877..2240896,2124390..2124409,1902994..1903013	CTATAATCGTTTTAATCGAT,CTATAATCGTTTTAATCGAT,CTATAATCGTTTTAATCGAT,CTATAATCGTTTTAATCGAT,CTATAATCGTTTTAATCGAT	GGG,GGG,GGG,GGG,GGG
sgRNA0347	SAOUHSC_00547	1	TTCGCATATGTGTATGAATA	TGTGTATGAATA	0.3	NA	NA	1	0	SAOUHSC_00547	SAOUHSC_00547	CP000253_1	-	555402..555421	TTCGCATATGTGTATGAATA	AGG	0.6339842784	6	NA	NA	CP000253_1	-	1610263..1610282	ACAGCATTTGGTTATGAATA	TGG
sgRNA0348	SAOUHSC_00548	-1	GACAGAAATACACATTGCGC	TACACATTGCGC	0.45	NA	NA	1	0	SAOUHSC_00548	SAOUHSC_00548	CP000253_1	+	558241..558260	GACAGAAATACACATTGCGC	TGG	0.58947048864	7	NA	NA	CP000253_1	-	2455887..2455906	ATCAGGTGTATTCATTGCGC	TGG
sgRNA0349	SAOUHSC_00551	-1	ATAACTTCTTGTTCTTTAAT	TTGTTCTTTAAT	0.2	NA	NA	1	0	SAOUHSC_00551	SAOUHSC_00551	CP000253_1	+	560542..560561	ATAACTTCTTGTTCTTTAAT	TGG	0.710205408	6	NA	NA	CP000253_1	+	2448747..2448766	CCAACAAGTTCTTCTTTAAT	GGG
sgRNA0350	SAOUHSC_00552	1	ATATTCGTCTAAATTAAACG	CTAAATTAAACG	0.25	NA	NA	1	0	SAOUHSC_00552	SAOUHSC_00552	CP000253_1	-	561036..561055	ATATTCGTCTAAATTAAACG	TGG	0.5965254288	6	SAOUHSC_00153	SAOUHSC_00153	CP000253_1	+	165926..165945	ATTGCTGTATTAATTAAACG	TGG
sgRNA0351	SAOUHSC_00553	1	AAACCTTCGTTGTAAATGAT	GTTGTAAATGAT	0.3	NA	NA	1	0	SAOUHSC_00553	SAOUHSC_00553	CP000253_1	-	561786..561805	AAACCTTCGTTGTAAATGAT	TGG	0.640919330688	7	NA	NA	CP000253_1	-	2236007..2236026	ATGACAGTGATGTAAATGAT	TGG
sgRNA0352	SAOUHSC_00555	1	TGCGTTATTTCTTTAGATGA	TTCTTTAGATGA	0.3	NA	NA	1	0	SAOUHSC_00555	SAOUHSC_00555	CP000253_1	-	563090..563109	TGCGTTATTTCTTTAGATGA	TGG	0.689684931936	7	NA	NA	CP000253_1	+	409200..409219	GTTCTCAATGCTTTAGATGA	AGG
sgRNA0353	SAOUHSC_00556	1	ACCGATACCGGTTGCAACAA	CGGTTGCAACAA	0.5	NA	NA	1	0	SAOUHSC_00556	SAOUHSC_00556	CP000253_1	-	564186..564205	ACCGATACCGGTTGCAACAA	CGG	0.61418258149248	8	NA	NA	CP000253_1	-	418541..418560	CGAAAAACTTATTGCAACAA	TGG
sgRNA0354	SAOUHSC_00557	1	ATATGTAATGCTATGTCATT	TGCTATGTCATT	0.25	NA	NA	1	0	SAOUHSC_00557	SAOUHSC_00557	CP000253_1	-	566120..566139	ATATGTAATGCTATGTCATT	AGG	0.60315348912	6	NA	NA	CP000253_1	-	2203999..2204018	ATTGTTATAACTATGTCATT	TGG
sgRNA0355	SAOUHSC_00561	-1	CATAAACTGGTGCGCCTTCA	GGTGCGCCTTCA	0.5	NA	NA	1	0	SAOUHSC_00561	SAOUHSC_00561	CP000253_1	+	569524..569543	CATAAACTGGTGCGCCTTCA	TGG	0.579292471968	7	SAOUHSC_02368	SAOUHSC_02368	CP000253_1	+	2190454..2190473	CAGCTGAATGTGCGCCTTCA	AGG
sgRNA0356	SAOUHSC_00562	-1	GCCAGCACTTGTGTCAGAAC	TTGTGTCAGAAC	0.55	NA	NA	1	0	SAOUHSC_00562	SAOUHSC_00562	CP000253_1	+	570856..570875	GCCAGCACTTGTGTCAGAAC	CGG	0.431072532	5	SAOUHSC_01091	SAOUHSC_01091	CP000253_1	-	1051242..1051261	TCGAGATCTTGTGTCATAAC	TGG
sgRNA0357	SAOUHSC_00564	1	GATATATATTTTCCCTATCA	TTTTCCCTATCA	0.25	NA	NA	1	0	SAOUHSC_00564	SAOUHSC_00564	CP000253_1	-	571191..571210	GATATATATTTTCCCTATCA	GGG	0.4138109591616	7	SAOUHSC_02506	SAOUHSC_02506	CP000253_1	+	2314533..2314552	ACCATTTAGCTTCCCAATCA	CGG
sgRNA0358	SAOUHSC_00567	1	TAATTAATAATGCTAAGCCA	AATGCTAAGCCA	0.25	NA	NA	1	0	SAOUHSC_00567	SAOUHSC_00567	CP000253_1	-	572403..572422	TAATTAATAATGCTAAGCCA	TGG	0.6091884488448	7	SAOUHSC_00954	SAOUHSC_00954	CP000253_1	-	929025..929044	GTCGTCCTAATACTAAGCCA	TGG
sgRNA0359	SAOUHSC_00569	1	CCCATACAAACTTTTCAGAT	AACTTTTCAGAT	0.35	NA	NA	1	0	SAOUHSC_00569	SAOUHSC_00569	CP000253_1	-	572799..572818	CCCATACAAACTTTTCAGAT	AGG	0.6144638006232	8	NA	NA	CP000253_1	-	2672347..2672366	TCGCTTATCAATTTTCAGAT	TGG
sgRNA0360	SAOUHSC_00572	-1	ATTCCGAATGTAACGTAAAC	TGTAACGTAAAC	0.35	NA	NA	1	0	SAOUHSC_00572	SAOUHSC_00572	CP000253_1	+	575403..575422	ATTCCGAATGTAACGTAAAC	TGG	0.506156141627136	8	NA	NA	CP000253_1	+	829631..829650	CGAGGAAATATTACGTAAAC	CGG
sgRNA0361	SAOUHSC_00573	-1	ATACCAACCATCTAATGTTT	CATCTAATGTTT	0.3	NA	NA	1	0	SAOUHSC_00573	SAOUHSC_00573	CP000253_1	+	576870..576889	ATACCAACCATCTAATGTTT	CGG	0.54826960396032	8	NA	NA	CP000253_1	-	826320..826339	CAAGCACTAAAATAATGTTT	GGG
sgRNA0362	SAOUHSC_00574	1	ACACGTTCGTCCTCTCCTTC	GTCCTCTCCTTC	0.55	NA	NA	1	0	SAOUHSC_00574	SAOUHSC_00574	CP000253_1	-	577139..577158	ACACGTTCGTCCTCTCCTTC	AGG	0.49016494484496	8	SAOUHSC_00710	SAOUHSC_00710	CP000253_1	-	695071..695090	CCCAAATCATATTCTCCTTC	AGG
sgRNA0363	SAOUHSC_00577	1	TTAAACGGTACTGCAATAGC	TACTGCAATAGC	0.4	NA	NA	1	0	SAOUHSC_00577	SAOUHSC_00577	CP000253_1	-	579563..579582	TTAAACGGTACTGCAATAGC	AGG	0.42540917958	7	SAOUHSC_01358	SAOUHSC_01358	CP000253_1	-	1300674..1300693	ATAGCAGCTATTACAATAGC	TGG
sgRNA0364	SAOUHSC_00579	1	CCAGCAATATAAAGTTTTCC	ATAAAGTTTTCC	0.35	NA	NA	1	0	SAOUHSC_00579	SAOUHSC_00579	CP000253_1	-	581427..581446	CCAGCAATATAAAGTTTTCC	GGG	0.504809981676	7	NA	NA	CP000253_1	+	1034209..1034228	ACAGTGATTGGGAGTTTTCC	TGG
sgRNA0365	SAOUHSC_00580	1	CCTGACATTCATCACAAATA	TCATCACAAATA	0.35	NA	NA	1	0	SAOUHSC_00580	SAOUHSC_00580	CP000253_1	-	582676..582695	CCTGACATTCATCACAAATA	AGG	0.73945872	5	NA	NA	CP000253_1	-	297223..297242	TGTGAAATTATTCACAAATA	AGG
sgRNA0366	SAOUHSC_00582	-1	GTCACGCGTCGTAATTGAAC	TCGTAATTGAAC	0.5	NA	NA	1	0	SAOUHSC_00582	SAOUHSC_00582	CP000253_1	+	584674..584693	GTCACGCGTCGTAATTGAAC	AGG	0.5893671236544	8	SAOUHSC_00474	SAOUHSC_00474	CP000253_1	-	472504..472523	GCTTCACCAACTAATTGAAC	TGG
sgRNA0367	SAOUHSC_00584	1	AATTCCCCACACTTGAAGCT	ACACTTGAAGCT	0.45	NA	NA	1	0	SAOUHSC_00584	SAOUHSC_00584	CP000253_1	-	585464..585483	AATTCCCCACACTTGAAGCT	TGG	0.515913368453683	9	SAOUHSC_00256	SAOUHSC_00256	CP000253_1	+	274984..275003	TGAAGCCATTGCTTGAAGCT	TGG
sgRNA0368	SAOUHSC_00586	1	CGGAAAGAACAAAACTAACC	ACAAAACTAACC	0.4	NA	NA	1	0	SAOUHSC_00586	SAOUHSC_00586	CP000253_1	-	587694..587713	CGGAAAGAACAAAACTAACC	AGG	0.325516768191014	9	NA	NA	CP000253_1	+	2064866..2064885	ACATATGATTTAAACTCACC	CGG
sgRNA0369	SAOUHSC_00587	1	CTAATTTTGGCGCACCTTTT	GGCGCACCTTTT	0.4	NA	NA	1	0	SAOUHSC_00587	SAOUHSC_00587	CP000253_1	-	588455..588474	CTAATTTTGGCGCACCTTTT	TGG	0.69479865	5	SAOUHSC_02990	SAOUHSC_02990	CP000253_1	+	2765844..2765863	CTAATGTAATAGCACCTTTT	TGG
sgRNA0370	SAOUHSC_00592	1	GGTATGAGCCAGTTAATAAA	CCAGTTAATAAA	0.35	NA	NA	1	0	SAOUHSC_00592	SAOUHSC_00592	CP000253_1	-	590712..590731	GGTATGAGCCAGTTAATAAA	TGG	0.749075	3	SAOUHSC_00586	SAOUHSC_00586	CP000253_1	-	587714..587733	GGTATTAACCAATTAATAAA	CGG
sgRNA0371	SAOUHSC_00596	1	TGTTGAATGACTTTGTATTT	GACTTTGTATTT	0.25	NA	NA	1	0	SAOUHSC_00596	SAOUHSC_00596	CP000253_1	-	592397..592416	TGTTGAATGACTTTGTATTT	CGG	0.527131498747392	9	NA	NA	CP000253_1	+	254036..254055	ACCTATGATATTTTGTATTT	CGG
sgRNA0372	SAOUHSC_00598	1	GAATCAGCCAATTAATCATT	CAATTAATCATT	0.3	NA	NA	1	0	SAOUHSC_00598	SAOUHSC_00598	CP000253_1	-	593224..593243	GAATCAGCCAATTAATCATT	GGG	0.58859164059696	8	NA	NA	CP000253_1	-	2788816..2788835	CATACACAGGTTTAATCATT	CGG
sgRNA0373	SAOUHSC_00599	1	TATTTAATAACTCTATACTT	AACTCTATACTT	0.15	NA	NA	1	0	SAOUHSC_00599	SAOUHSC_00599	CP000253_1	-	593825..593844	TATTTAATAACTCTATACTT	AGG	0.5968516409856	7	SAOUHSC_01183	SAOUHSC_01183	CP000253_1	-	1134456..1134475	GGTGCACCACCTCTATACTT	CGG
sgRNA0374	SAOUHSC_00600	1	TCCAAATTCATTTTTTTGAT	CATTTTTTTGAT	0.2	NA	tandemT	1	0	SAOUHSC_00600	SAOUHSC_00600	CP000253_1	-	594481..594500	TCCAAATTCATTTTTTTGAT	TGG	0.6599855808	6	NA	NA	CP000253_1	+	823305..823324	TATCAGTTCGATTTTTTGAT	TGG
sgRNA0375	SAOUHSC_00602	1	TAATTTTGACGTATTCTTTT	ACGTATTCTTTT	0.2	NA	NA	1	0	SAOUHSC_00602	SAOUHSC_00602	CP000253_1	-	594796..594815	TAATTTTGACGTATTCTTTT	GGG	0.6672381696	6	SAOUHSC_02671	SAOUHSC_02671	CP000253_1	+	2455479..2455498	TCAATGAGCCATATTCTTTT	TGG
sgRNA0376	SAOUHSC_00603	1	GCGTTCGTCCCAAGTGCGAT	CCCAAGTGCGAT	0.6	NA	NA	1	0	SAOUHSC_00603	SAOUHSC_00603	CP000253_1	-	595603..595622	GCGTTCGTCCCAAGTGCGAT	TGG	0.495173952	5	NA	NA	CP000253_1	-	265096..265115	GGTTTCGTCATATGTGCGAT	AGG
sgRNA0377	SAOUHSC_00604	1	AATTGTGCAGTATTACCGTT	AGTATTACCGTT	0.35	NA	NA	1	0	SAOUHSC_00604	SAOUHSC_00604	CP000253_1	-	596737..596756	AATTGTGCAGTATTACCGTT	TGG	0.603474315444	7	NA	NA	CP000253_1	-	2603916..2603935	GAGTTCGATTTATTACCGTT	AGG
sgRNA0378	SAOUHSC_00605	1	TAACCTGTATGTTGCGATTC	ATGTTGCGATTC	0.4	NA	NA	1	0	SAOUHSC_00605	SAOUHSC_00605	CP000253_1	-	597673..597692	TAACCTGTATGTTGCGATTC	TGG	0.479689663860127	10	NA	NA	CP000253_1	+	1218990..1219009	AGAAAAAGCATTTGCGATTC	AGG
sgRNA0379	SAOUHSC_00608	1	GTTTGTACCAACGCTTCACC	CAACGCTTCACC	0.5	NA	NA	1	0	SAOUHSC_00608	SAOUHSC_00608	CP000253_1	-	600340..600359	GTTTGTACCAACGCTTCACC	AGG	0.49017226347049	8	NA	NA	CP000253_1	-	1442528..1442547	AATCCTTCAGAAGCTTCACC	AGG
sgRNA0380	SAOUHSC_00610	1	CGTAATGTTTTAACTTCTAG	TTTAACTTCTAG	0.3	NA	NA	1	0	SAOUHSC_00610	SAOUHSC_00610	CP000253_1	-	601829..601848	CGTAATGTTTTAACTTCTAG	TGG	0.504936488273818	9	NA	NA	CP000253_1	-	1973230..1973249	GCAGTTCGTAAAACTTCTAG	AGG
sgRNA0381	SAOUHSC_00612	1	TCAGCAGGCCACCAAAATTG	CCACCAAAATTG	0.5	NA	NA	1	0	SAOUHSC_00612	SAOUHSC_00612	CP000253_1	-	604067..604086	TCAGCAGGCCACCAAAATTG	TGG	0.521401808543616	9	NA	NA	CP000253_1	+	2600231..2600250	AAAAGTGATTTCCAAAATTG	CGG
sgRNA0382	SAOUHSC_00613	1	AACGAAACAATTCTATGGTA	AATTCTATGGTA	0.3	NA	NA	1	0	SAOUHSC_00613	SAOUHSC_00613	CP000253_1	-	605144..605163	AACGAAACAATTCTATGGTA	CGG	0.51745677984	6	NA	NA	CP000253_1	+	870656..870675	GTCTAAAGATTTATATGGTA	AGG
sgRNA0383	SAOUHSC_00614	1	TAACATTGATTAAAATAGAC	ATTAAAATAGAC	0.2	NA	NA	1	0	SAOUHSC_00614	SAOUHSC_00614	CP000253_1	-	606169..606188	TAACATTGATTAAAATAGAC	TGG	0.5667076187136	7	NA	NA	CP000253_1	-	1547183..1547202	TTGTCTCAAGTAAAATAGAC	GGG
sgRNA0384	SAOUHSC_00615	1	TCCAAGTTAACCTATCTACA	AACCTATCTACA	0.35	NA	NA	1	0	SAOUHSC_00615	SAOUHSC_00615	CP000253_1	-	607291..607310	TCCAAGTTAACCTATCTACA	TGG	0.725644656	6	SAOUHSC_00933	SAOUHSC_00933	CP000253_1	+	906045..906064	GACTATTAAATCTATCTACA	AGG
sgRNA0385	SAOUHSC_00617	1	AGAGTTGCCACTTGCTGCTT	CACTTGCTGCTT	0.5	NA	NA	1	0	SAOUHSC_00617	SAOUHSC_00617	CP000253_1	-	608785..608804	AGAGTTGCCACTTGCTGCTT	CGG	0.53716647688704	8	NA	NA	CP000253_1	-	332176..332195	TATGGCACCTATTGCTGCTT	GGG
sgRNA0386	SAOUHSC_00618	1	TTAATATCATCAATCAAATG	ATCAATCAAATG	0.2	NA	NA	1	0	SAOUHSC_00618	SAOUHSC_00618	CP000253_1	-	609446..609465	TTAATATCATCAATCAAATG	CGG	0.57140856864	6	SAOUHSC_02779	SAOUHSC_02779	CP000253_1	-	2555444..2555463	TTCGAATCGAAAATCAAATG	CGG
sgRNA0387	SAOUHSC_00619	1	TGATAAGTTAATTGGATTTG	TAATTGGATTTG	0.25	NA	NA	1	0	SAOUHSC_00619	SAOUHSC_00619	CP000253_1	-	610286..610305	TGATAAGTTAATTGGATTTG	AGG	0.532322658	6	NA	NA	CP000253_1	-	1651935..1651954	TGATTTGCAAGGTGGATTTG	AGG
sgRNA0388	SAOUHSC_00620	-1	TTAACTGCTTTAACAACTTG	TTTAACAACTTG	0.3	NA	NA	1	0	SAOUHSC_00620	SAOUHSC_00620	CP000253_1	+	611461..611480	TTAACTGCTTTAACAACTTG	TGG	0.532179082974528	9	NA	NA	CP000253_1	-	2341510..2341529	CGTTCAGACTGTACAACTTG	TGG
sgRNA0389	SAOUHSC_00621	-1	GAATTGACAGATGTTTGGAT	AGATGTTTGGAT	0.35	NA	NA	1	0	SAOUHSC_00621	SAOUHSC_00621	CP000253_1	+	613485..613504	GAATTGACAGATGTTTGGAT	AGG	0.4953794655348	8	SAOUHSC_01395	SAOUHSC_01395	CP000253_1	-	1338464..1338483	AATCGTAGAGCAGTTTGGAT	TGG
sgRNA0390	SAOUHSC_00622	-1	TGTGGTAATTGCAGTTTTAC	TTGCAGTTTTAC	0.35	NA	NA	1	0	SAOUHSC_00622	SAOUHSC_00622	CP000253_1	+	613904..613923	TGTGGTAATTGCAGTTTTAC	AGG	0.5261172967296	8	NA	NA	CP000253_1	-	1685704..1685723	TATTGCGTATCAAGTTTTAC	AGG
sgRNA0391	SAOUHSC_00624	1	AGTTCTTTCGATAATGTTTC	CGATAATGTTTC	0.3	NA	NA	1	0	SAOUHSC_00624	SAOUHSC_00624	CP000253_1	-	614584..614603	AGTTCTTTCGATAATGTTTC	TGG	0.6459433344	6	SAOUHSC_01371	SAOUHSC_01371	CP000253_1	-	1314891..1314910	ATTGCTGGCATTAATGTTTC	TGG
sgRNA0392	SAOUHSC_00630	-1	TATCACGCTTTATTGGTGGG	TTTATTGGTGGG	0.45	NA	NA	1	0	SAOUHSC_00630	SAOUHSC_00630	CP000253_1	+	620294..620313	TATCACGCTTTATTGGTGGG	GGG	0.446848957355673	9	SAOUHSC_02923	SAOUHSC_02923	CP000253_1	-	2689428..2689447	TTATTTTTTATTTTGGTGGG	TGG
sgRNA0393	SAOUHSC_00633	1	ATAAATGCTAGGGGTACTTT	TAGGGGTACTTT	0.35	NA	NA	1	0	SAOUHSC_00633	SAOUHSC_00633	CP000253_1	-	621179..621198	ATAAATGCTAGGGGTACTTT	AGG	0.40390463301012	8	SAOUHSC_03049	SAOUHSC_03049	CP000253_1	+	2815783..2815802	CTTAAGCGAAGTAGTACTTT	CGG
sgRNA0394	SAOUHSC_00637	-1	GCCGCGTACTGGTATCGATA	CTGGTATCGATA	0.55	NA	NA	1	0	SAOUHSC_00637	SAOUHSC_00637	CP000253_1	+	626997..627016	GCCGCGTACTGGTATCGATA	AGG	0.6148883664	6	NA	NA	CP000253_1	+	1982874..1982893	ACCGTTGATTCGTATCGATA	CGG
sgRNA0395	SAOUHSC_00638	1	TTTTATCGCCATTATTCGTA	CCATTATTCGTA	0.3	NA	NA	1	0	SAOUHSC_00638	SAOUHSC_00638	CP000253_1	-	627243..627262	TTTTATCGCCATTATTCGTA	AGG	0.64657962369	7	SAOUHSC_01857	SAOUHSC_01857	CP000253_1	+	1766563..1766582	ATGTACCTGGCTTATTCGTA	TGG
sgRNA0396	SAOUHSC_00639	-1	ACATCTAAATAGTTCAAAAC	ATAGTTCAAAAC	0.25	NA	NA	1	0	SAOUHSC_00639	SAOUHSC_00639	CP000253_1	+	628551..628570	ACATCTAAATAGTTCAAAAC	AGG	0.639483901056	7	SAOUHSC_02127	SAOUHSC_02127	CP000253_1	-	2002639..2002658	TTACCTTCAGTGTTCAAAAC	TGG
sgRNA0397	SAOUHSC_00640	1	AATGTCAACTTTGGCTGTAT	CTTTGGCTGTAT	0.35	NA	NA	1	0	SAOUHSC_00640	SAOUHSC_00640	CP000253_1	-	628936..628955	AATGTCAACTTTGGCTGTAT	TGG	0.472425576	5	SAOUHSC_01189	SAOUHSC_01189	CP000253_1	-	1141839..1141858	AACACAAACTTTCGCTGTAT	CGG
sgRNA0398	SAOUHSC_00641	-1	ATTGCTCAACGTTGATTTGC	ACGTTGATTTGC	0.4	NA	NA	1	0	SAOUHSC_00641	SAOUHSC_00641	CP000253_1	+	630330..630349	ATTGCTCAACGTTGATTTGC	CGG	0.5844172317984	7	SAOUHSC_03019	SAOUHSC_03019	CP000253_1	+	2792684..2792703	TTTAGCAAGTGTTGATTTGC	CGG
sgRNA0399	SAOUHSC_00642	1	AAACCATAATTTGCATAACA	ATTTGCATAACA	0.25	NA	NA	1	0	SAOUHSC_00642	SAOUHSC_00642	CP000253_1	-	631011..631030	AAACCATAATTTGCATAACA	GGG	0.501009204476132	10	SAOUHSC_01420	SAOUHSC_01420	CP000253_1	+	1361779..1361798	TTTGTTCCCGTTGCATAACA	TGG
sgRNA0400	SAOUHSC_00643	1	TGCGGTTTATCAATCACTTG	ATCAATCACTTG	0.4	NA	NA	1	0	SAOUHSC_00643	SAOUHSC_00643	CP000253_1	-	631857..631876	TGCGGTTTATCAATCACTTG	AGG	0.6275374985088	8	SAOUHSC_01047	SAOUHSC_01047	CP000253_1	-	1016030..1016049	ACTGGCACCTAAATCACTTG	AGG
sgRNA0401	SAOUHSC_00646	-1	CTGTTAGTAGCTTGTGCATA	AGCTTGTGCATA	0.4	NA	NA	1	0	SAOUHSC_00646	SAOUHSC_00646	CP000253_1	+	635746..635765	CTGTTAGTAGCTTGTGCATA	TGG	0.549352197890496	8	SAOUHSC_00734	SAOUHSC_00734	CP000253_1	-	720608..720627	TTCACAACTTCTTGTGCATA	CGG
sgRNA0402	SAOUHSC_00647	1	GCTGCAACGATAAGACCCAC	GATAAGACCCAC	0.55	NA	NA	1	0	SAOUHSC_00647	SAOUHSC_00647	CP000253_1	-	636297..636316	GCTGCAACGATAAGACCCAC	TGG	0.347704731	7	SAOUHSC_00155	SAOUHSC_00155	CP000253_1	+	167534..167553	ACTGCGTATACAAGACCTAC	AGG
sgRNA0403	SAOUHSC_00648	1	TAAAGAACCATGCTAAAAAC	CATGCTAAAAAC	0.3	NA	reverse_tandemT	1	0	SAOUHSC_00648	SAOUHSC_00648	CP000253_1	-	638451..638470	TAAAGAACCATGCTAAAAAC	AGG	0.662048539392	7	NA	NA	CP000253_1	-	275015..275034	TTTGGGGAGATGCTAAAAAC	TGG
sgRNA0404	SAOUHSC_00651	1	ACCAAGAAGTTAGTGATGGC	GTTAGTGATGGC	0.45	NA	NA	1	0	SAOUHSC_00651	SAOUHSC_00651	CP000253_1	-	640239..640258	ACCAAGAAGTTAGTGATGGC	TGG	0.37334629728	6	NA	NA	CP000253_1	-	1408541..1408560	GACGATAAGTTTGTAATGGC	AGG
sgRNA0405	SAOUHSC_00652	1	ATTGACGTCACTTTGCCATC	CACTTTGCCATC	0.45	NA	NA	1	0	SAOUHSC_00652	SAOUHSC_00652	CP000253_1	-	641282..641301	ATTGACGTCACTTTGCCATC	TGG	0.494550258925824	9	SAOUHSC_00144	SAOUHSC_00144	CP000253_1	-	151415..151434	AAATAATCTATGTTGCCATC	GGG
sgRNA0406	SAOUHSC_00655	1	TAGCAATCAGATCTAACTCT	AGATCTAACTCT	0.35	NA	NA	1	0	SAOUHSC_00655	SAOUHSC_00655	CP000253_1	-	644359..644378	TAGCAATCAGATCTAACTCT	GGG	0.5768273976192	8	SAOUHSC_00795	SAOUHSC_00795	CP000253_1	-	777595..777614	TTTCAGAACCGTCTAACTCT	TGG
sgRNA0407	SAOUHSC_00659	1	AAATTCCATAAAATCTGTTT	TAAAATCTGTTT	0.2	NA	NA	1	0	SAOUHSC_00659	SAOUHSC_00659	CP000253_1	-	646417..646436	AAATTCCATAAAATCTGTTT	CGG	0.473979072623696	10	NA	NA	CP000253_1	-	2520997..2521016	TGAATTACCGTTATCTGTTT	CGG
sgRNA0408	SAOUHSC_00660	1	GCCCACTACAATGCCGACGT	CAATGCCGACGT	0.6	NA	NA	1	0	SAOUHSC_00660	SAOUHSC_00660	CP000253_1	-	647343..647362	GCCCACTACAATGCCGACGT	AGG	0.305973478447924	11	SAOUHSC_00113	SAOUHSC_00113	CP000253_1	-	116922..116941	TTAAAAATAGTTGTCGACGT	AGG
sgRNA0409	SAOUHSC_00661	1	CATGGTTCTCATTTGTAATT	TCATTTGTAATT	0.3	NA	NA	1	0	SAOUHSC_00661	SAOUHSC_00661	CP000253_1	-	648616..648635	CATGGTTCTCATTTGTAATT	TGG	0.565047974973082	9	NA	NA	CP000253_1	-	2705755..2705774	TGGCGAACCATTTTGTAATT	TGG
sgRNA0410	SAOUHSC_00662	1	TCGAGTCTAAAATCTATATC	AAAATCTATATC	0.3	NA	NA	1	0	SAOUHSC_00662	SAOUHSC_00662	CP000253_1	-	650277..650296	TCGAGTCTAAAATCTATATC	CGG	0.481015199207854	9	SAOUHSC_00586	SAOUHSC_00586	CP000253_1	-	587637..587656	ATATTTAATAATTCTATATC	TGG
sgRNA0411	SAOUHSC_00663	-1	ACTAACTCTACGTATAATAT	TACGTATAATAT	0.25	NA	NA	1	0	SAOUHSC_00663	SAOUHSC_00663	CP000253_1	+	651010..651029	ACTAACTCTACGTATAATAT	GGG	0.688995936	6	SAOUHSC_02972	SAOUHSC_02972	CP000253_1	+	2735016..2735035	AACCATTATAAGTATAATAT	GGG
sgRNA0412	SAOUHSC_00664	1	CCACCTGCTAATAAAACTTT	TAATAAAACTTT	0.35	NA	NA	1	0	SAOUHSC_00664	SAOUHSC_00664	CP000253_1	-	651158..651177	CCACCTGCTAATAAAACTTT	AGG	0.5729690203776	8	NA	NA	CP000253_1	-	199809..199828	TTTATGGTTATTAAAACTTT	AGG
sgRNA0413	SAOUHSC_00667	1	GTCGTTTTCCCAGATCCAGA	CCCAGATCCAGA	0.5	NA	NA	1	0	SAOUHSC_00667	SAOUHSC_00667	CP000253_1	-	654062..654081	GTCGTTTTCCCAGATCCAGA	GGG	0.6967186	4	SAOUHSC_03036	SAOUHSC_03036	CP000253_1	-	2808108..2808127	GTTGTCTTACCTGATCCAGA	AGG
sgRNA0414	SAOUHSC_00669	1	AAAATATCTTCACGTTCAAT	TTCACGTTCAAT	0.25	NA	reverse_tandemT	1	0	SAOUHSC_00669	SAOUHSC_00669	CP000253_1	-	657514..657533	AAAATATCTTCACGTTCAAT	TGG	0.5599610994432	7	NA	NA	CP000253_1	-	383731..383750	ACGATACACACTCGTTCAAT	AGG
sgRNA0415	SAOUHSC_00671	-1	ATACCAAGTTGTTATCTAAT	TTGTTATCTAAT	0.25	NA	NA	1	0	SAOUHSC_00671	SAOUHSC_00671	CP000253_1	+	660143..660162	ATACCAAGTTGTTATCTAAT	TGG	0.460812987273038	9	NA	NA	CP000253_1	+	619652..619671	TTCTTTTCTGGATATCTAAT	TGG
sgRNA0416	SAOUHSC_00672	1	TACTTATTGATTGAGCATGC	GATTGAGCATGC	0.35	NA	NA	1	0	SAOUHSC_00672	SAOUHSC_00672	CP000253_1	-	660731..660750	TACTTATTGATTGAGCATGC	TGG	0.44283520004724	8	NA	NA	CP000253_1	+	2613159..2613178	AAGTTTGCTTTTAAGCATGC	CGG
sgRNA0417	SAOUHSC_00673	1	AAAATAAGACTATGCCATCT	ACTATGCCATCT	0.3	NA	reverse_tandemT	1	0	SAOUHSC_00673	SAOUHSC_00673	CP000253_1	-	662090..662109	AAAATAAGACTATGCCATCT	TGG	0.493728200649684	9	NA	NA	CP000253_1	-	308500..308519	CAAGTGGTCGCTTGCCATCT	TGG
sgRNA0418	SAOUHSC_00675	1	CTTAAAGCTTGGTTAGATTC	TTGGTTAGATTC	0.35	NA	NA	1	0	SAOUHSC_00675	SAOUHSC_00675	CP000253_1	-	664999..665018	CTTAAAGCTTGGTTAGATTC	TGG	0.53077163787648	8	NA	NA	CP000253_1	+	2449902..2449921	AAGAAATTTATTTTAGATTC	AGG
sgRNA0419	SAOUHSC_00678	1	CTGTGTATTCCCTATCAATT	TCCCTATCAATT	0.35	NA	NA	1	0	SAOUHSC_00678	SAOUHSC_00678	CP000253_1	-	666459..666478	CTGTGTATTCCCTATCAATT	AGG	0.531512092919808	8	NA	NA	CP000253_1	+	669561..669580	GGCTTTTTAATCTATCAATT	TGG
sgRNA0420	SAOUHSC_00679	1	TTTAGTCTTTGTGTAACAGC	TTGTGTAACAGC	0.35	NA	NA	1	0	SAOUHSC_00679	SAOUHSC_00679	CP000253_1	-	667268..667287	TTTAGTCTTTGTGTAACAGC	AGG	0.627831083303424	8	NA	NA	CP000253_1	+	772611..772630	CCAGGTGGAAGTGTAACAGC	TGG
sgRNA0421	SAOUHSC_00683	-1	TAATTAACTCTGTATCATGA	TCTGTATCATGA	0.25	NA	NA	1	0	SAOUHSC_00683	SAOUHSC_00683	CP000253_1	+	670597..670616	TAATTAACTCTGTATCATGA	GGG	0.5315709927528	8	NA	NA	CP000253_1	-	2384249..2384268	AAATAGGAGGCGTATCATGA	TGG
sgRNA0422	SAOUHSC_00684	1	CAGTTTAGTACATTTATAGT	TACATTTATAGT	0.25	NA	NA	1	0	SAOUHSC_00684	SAOUHSC_00684	CP000253_1	-	670950..670969	CAGTTTAGTACATTTATAGT	TGG	0.6207164387424	8	NA	NA	CP000253_1	+	867681..867700	TTTGTCATTTTATTTATAGT	AGG
sgRNA0423	SAOUHSC_00685	1	ATCGATATCCTTTTCCAGAG	CCTTTTCCAGAG	0.4	NA	NA	1	0	SAOUHSC_00685	SAOUHSC_00685	CP000253_1	-	671451..671470	ATCGATATCCTTTTCCAGAG	TGG	0.390927213119963	10	NA	NA	CP000253_1	-	2044385..2044404	GGGAAGAAGGATATCCAGAG	TGG
sgRNA0424	SAOUHSC_00686	1	TCTAATTCTCTACCTAATTC	TCTACCTAATTC	0.3	NA	NA	1	0	SAOUHSC_00686	SAOUHSC_00686	CP000253_1	-	671959..671978	TCTAATTCTCTACCTAATTC	TGG	0.8306496	4	SAOUHSC_02698	SAOUHSC_02698	CP000253_1	+	2481717..2481736	GTTAATAATCTACCTAATTC	TGG
sgRNA0425	SAOUHSC_00690	-1	ATTAACGGTACCAATACAAT	TACCAATACAAT	0.3	NA	NA	1	0	SAOUHSC_00690	SAOUHSC_00690	CP000253_1	+	674573..674592	ATTAACGGTACCAATACAAT	TGG	0.679940352	5	NA	NA	CP000253_1	-	1796467..1796486	AATAACAGCGTCAATACAAT	GGG
sgRNA0426	SAOUHSC_00691	-1	ATATGTCCAGTAGAGGAAAC	AGTAGAGGAAAC	0.4	NA	NA	1	0	SAOUHSC_00691	SAOUHSC_00691	CP000253_1	+	675596..675615	ATATGTCCAGTAGAGGAAAC	AGG	0.419097285267269	10	NA	NA	CP000253_1	-	1852383..1852402	GGTACTGAACCGGAGGAAAC	AGG
sgRNA0427	SAOUHSC_00692	1	CTGACCAAGAACATGAGTAC	GAACATGAGTAC	0.45	NA	NA	1	0	SAOUHSC_00692	SAOUHSC_00692	CP000253_1	-	675948..675967	CTGACCAAGAACATGAGTAC	CGG	0.473979072623697	10	SAOUHSC_00450	SAOUHSC_00450	CP000253_1	-	455258..455277	TGTGCTTCGTCAATGAGTAC	AGG
sgRNA0428	SAOUHSC_00694	-1	ATTGTTAAGACAAGAAATTG	GACAAGAAATTG	0.25	NA	NA	1	0	SAOUHSC_00694	SAOUHSC_00694	CP000253_1	+	679638..679657	ATTGTTAAGACAAGAAATTG	TGG	0.61418258149248	8	NA	NA	CP000253_1	-	1538091..1538110	TCAATCAACTGAAGAAATTG	TGG
sgRNA0429	SAOUHSC_00695	1	ACCCAAAAATCCGTTAATTA	ATCCGTTAATTA	0.3	NA	reverse_tandemT	1	0	SAOUHSC_00695	SAOUHSC_00695	CP000253_1	-	680038..680057	ACCCAAAAATCCGTTAATTA	TGG	0.54231015174336	8	NA	NA	CP000253_1	-	2026190..2026209	CACAATAATAAGGTTAATTA	TGG
sgRNA0430	SAOUHSC_00696	1	GTAAAATCAAATTGCTTAGA	AAATTGCTTAGA	0.25	NA	NA	1	0	SAOUHSC_00696	SAOUHSC_00696	CP000253_1	-	681291..681310	GTAAAATCAAATTGCTTAGA	AGG	0.4127103981	6	NA	NA	CP000253_1	+	662982..663001	ATGAAATTAGTTTTCTTAGA	AGG
sgRNA0431	SAOUHSC_00698	1	AAACTCATGACAATCCAAAA	GACAATCCAAAA	0.3	NA	NA	1	0	SAOUHSC_00698	SAOUHSC_00698	CP000253_1	-	682615..682634	AAACTCATGACAATCCAAAA	TGG	0.54889691472	6	SAOUHSC_01588,SAOUHSC_01589	SAOUHSC_01588,SAOUHSC_01589	CP000253_1	+	1515579..1515598	TATACCATGATTATCCAAAA	TGG
sgRNA0432	SAOUHSC_00701	-1	GAAAAATTTTAGTCTCAAAA	TTAGTCTCAAAA	0.2	NA	reverse_tandemT	1	0	SAOUHSC_00701	SAOUHSC_00701	CP000253_1	+	686533..686552	GAAAAATTTTAGTCTCAAAA	AGG	0.68907264	4	NA	NA	CP000253_1	-	405024..405043	GCGAAAGTTTATTCTCAAAA	TGG
sgRNA0433	SAOUHSC_00702	-1	TAAGTCTTGGTCATCTGCAA	GGTCATCTGCAA	0.4	NA	NA	1	0	SAOUHSC_00702	SAOUHSC_00702	CP000253_1	+	687118..687137	TAAGTCTTGGTCATCTGCAA	AGG	0.5599610994432	7	SAOUHSC_02460	SAOUHSC_02460	CP000253_1	+	2283363..2283382	TTTGTTGTATTTATCTGCAA	TGG
sgRNA0434	SAOUHSC_00703	1	TTTAAATAAACAGGCAAGAC	AACAGGCAAGAC	0.3	NA	NA	1	0	SAOUHSC_00703	SAOUHSC_00703	CP000253_1	-	687497..687516	TTTAAATAAACAGGCAAGAC	TGG	0.62731075968	6	NA	NA	CP000253_1	+	59127..59146	GAGAAATATAATGGCAAGAC	TGG
sgRNA0435	SAOUHSC_00704	1	TAATAAACCAATTAAACAAA	CAATTAAACAAA	0.15	NA	NA	1	0	SAOUHSC_00704	SAOUHSC_00704	CP000253_1	-	688933..688952	TAATAAACCAATTAAACAAA	CGG	0.6676243028	6	NA	NA	CP000253_1	+	2810307..2810326	TATTATTTATATTAAACAAA	TGG
sgRNA0436	SAOUHSC_00705	1	TGACCAGATAAATGTTCTTC	TAAATGTTCTTC	0.35	NA	NA	1	0	SAOUHSC_00705	SAOUHSC_00705	CP000253_1	-	689594..689613	TGACCAGATAAATGTTCTTC	TGG	0.5648101601688	8	SAOUHSC_02802	SAOUHSC_02802	CP000253_1	+	2578810..2578829	TGCGCTTGACCATGTTCTTC	AGG
sgRNA0437	SAOUHSC_00706	1	TTCTACATGTGTTAAACCAT	GTGTTAAACCAT	0.3	NA	NA	1	0	SAOUHSC_00706	SAOUHSC_00706	CP000253_1	-	690609..690628	TTCTACATGTGTTAAACCAT	TGG	0.66033663696	7	SAOUHSC_01275	SAOUHSC_01275	CP000253_1	-	1232806..1232825	AATTAAAGGATTTAAACCAT	CGG
sgRNA0438	SAOUHSC_00709	-1	AGTTTTATATATCGTGTTAA	ATATCGTGTTAA	0.2	NA	NA	1	0	SAOUHSC_00709	SAOUHSC_00709	CP000253_1	+	693957..693976	AGTTTTATATATCGTGTTAA	CGG	0.689684931936	7	NA	NA	CP000253_1	-	2372075..2372094	CACGTGACAGATCGTGTTAA	AGG
sgRNA0439	SAOUHSC_00710	1	ATATGTATATCAATAAAACC	ATCAATAAAACC	0.2	NA	NA	1	0	SAOUHSC_00710	SAOUHSC_00710	CP000253_1	-	694381..694400	ATATGTATATCAATAAAACC	TGG	0.63468132	5	SAOUHSC_01199	SAOUHSC_01199	CP000253_1	-	1151114..1151133	ATATCAGAAACAATAAAACC	AGG
sgRNA0440	SAOUHSC_00711	1	TTCTGAACCAACAAATACAG	CAACAAATACAG	0.35	NA	NA	1	0	SAOUHSC_00711	SAOUHSC_00711	CP000253_1	-	695655..695674	TTCTGAACCAACAAATACAG	TGG	0.538177715712	6	NA	NA	CP000253_1	+	2553630..2553649	TGGTTAACAGATAAATACAG	TGG
sgRNA0441	SAOUHSC_00712	1	CTAACCCAACTGAAGGCATC	ACTGAAGGCATC	0.5	NA	NA	1	0	SAOUHSC_00712	SAOUHSC_00712	CP000253_1	-	697206..697225	CTAACCCAACTGAAGGCATC	GGG	0.442380467782117	10.1	SAOUHSC_02114,SAOUHSC_00326	SAOUHSC_02114,SAOUHSC_00326	CP000253_1,CP000253_1	+,-	1987448..1987467,339199..339218	TCTAATTTTATTAAGGCATC,GGTAAATCTTTAAAGGCATC	AGG,GGG
sgRNA0442	SAOUHSC_00713	1	ACTTCCCCTTCATTAAAACA	TTCATTAAAACA	0.35	NA	NA	1	0	SAOUHSC_00713	SAOUHSC_00713	CP000253_1	-	698163..698182	ACTTCCCCTTCATTAAAACA	AGG	0.6075097060032	8	NA	NA	CP000253_1	-	1466786..1466805	CATTCGAAGATATTAAAACA	TGG
sgRNA0443	SAOUHSC_00715	-1	ATCATCCACGATCAGTAAGT	CGATCAGTAAGT	0.4	NA	NA	1	0	SAOUHSC_00715,SAOUHSC_00716	SAOUHSC_00715,SAOUHSC_00716	CP000253_1	+	700909..700928	ATCATCCACGATCAGTAAGT	GGG	0.51971389542072	8	NA	NA	CP000253_1	-	2750561..2750580	GTCTTTTAAAGCCAGTAAGT	TGG
sgRNA0444	SAOUHSC_00716	-1	TCAGTATTGTTAGCGATGAC	GTTAGCGATGAC	0.4	NA	NA	1	0	SAOUHSC_00716	SAOUHSC_00716	CP000253_1	+	701247..701266	TCAGTATTGTTAGCGATGAC	TGG	0.646804000656	7	SAOUHSC_00780	SAOUHSC_00780	CP000253_1	-	760127..760146	CCTTTACGATGAGCGATGAC	AGG
sgRNA0445	SAOUHSC_00717	-1	GTTAGGTAGACGTATAAATC	GACGTATAAATC	0.35	NA	NA	1	0	SAOUHSC_00717	SAOUHSC_00717	CP000253_1	+	701888..701907	GTTAGGTAGACGTATAAATC	TGG	0.654852359616	7	SAOUHSC_01547	SAOUHSC_01547	CP000253_1	+	1492673..1492692	GAATGTTTTTCGTATAAATC	AGG
sgRNA0446	SAOUHSC_00718	-1	TTTTGGTCTGTAATGTATAC	TGTAATGTATAC	0.3	NA	NA	1	0	SAOUHSC_00718	SAOUHSC_00718	CP000253_1	+	702776..702795	TTTTGGTCTGTAATGTATAC	AGG	0.470617518917145	9	NA	NA	CP000253_1	+	576046..576065	AAATCACGTCTTATGTATAC	GGG
sgRNA0447	SAOUHSC_00720	-1	TGATATGGATGCGTTGTACT	ATGCGTTGTACT	0.4	NA	NA	1	0	SAOUHSC_00720	SAOUHSC_00720	CP000253_1	+	704224..704243	TGATATGGATGCGTTGTACT	AGG	0.572664411648	7	NA	NA	CP000253_1	+	2324409..2324428	TATGTAGGTTTCGTTGTACT	TGG
sgRNA0448	SAOUHSC_00721	-1	ACCACCACTAAAGACAACGA	TAAAGACAACGA	0.45	NA	NA	1	0	SAOUHSC_00721	SAOUHSC_00721	CP000253_1	+	704884..704903	ACCACCACTAAAGACAACGA	TGG	0.532179082974528	9	NA	NA	CP000253_1	-	219585..219604	TTAGCGAAGATGGACAACGA	TGG
sgRNA0449	SAOUHSC_00722	1	GGCGAAATAACAATTGCTTT	AACAATTGCTTT	0.35	NA	NA	1	0	SAOUHSC_00722	SAOUHSC_00722	CP000253_1	-	705420..705439	GGCGAAATAACAATTGCTTT	TGG	0.609502473216	6	NA	NA	CP000253_1	-	2385370..2385389	GTATTAATTCCAATTGCTTT	AGG
sgRNA0450	SAOUHSC_00723	1	TAAATCCCTTTAATTGAATA	TTTAATTGAATA	0.2	NA	NA	1	0	SAOUHSC_00723	SAOUHSC_00723	CP000253_1	-	705921..705940	TAAATCCCTTTAATTGAATA	TGG	0.697263887232	7	SAOUHSC_02161	SAOUHSC_02161	CP000253_1	+	2030517..2030536	CCATTTAAATTAATTGAATA	TGG
sgRNA0451	SAOUHSC_00724	1	TAGTATGATAAGTAAGTCTA	TAAGTAAGTCTA	0.25	NA	NA	1	0	SAOUHSC_00724	SAOUHSC_00724	CP000253_1	-	707057..707076	TAGTATGATAAGTAAGTCTA	GGG	0.6275374985088	8	NA	NA	CP000253_1	+	222673..222692	AGTGAAAGTAGGTAAGTCTA	TGG
sgRNA0452	SAOUHSC_00725	1	CGTGAATTAATGCGTATACA	AATGCGTATACA	0.35	NA	NA	1	0	SAOUHSC_00725	SAOUHSC_00725	CP000253_1	-	707824..707843	CGTGAATTAATGCGTATACA	AGG	0.54268486272	6	NA	NA	CP000253_1	-	1787202..1787221	ATTGCATTAGGTCGTATACA	TGG
sgRNA0453	SAOUHSC_00726	1	CAATTGCGACTACAATGGCT	ACTACAATGGCT	0.45	NA	NA	1	0	SAOUHSC_00726	SAOUHSC_00726	CP000253_1	-	708007..708026	CAATTGCGACTACAATGGCT	TGG	0.49022658220536	8	NA	NA	CP000253_1	-	2539460..2539479	TAATGAAAGGTGCAATGGCT	TGG
sgRNA0454	SAOUHSC_00727	1	AAAGTATCAAGTGCACCACA	AAGTGCACCACA	0.4	NA	NA	1	0	SAOUHSC_00727	SAOUHSC_00727	CP000253_1	-	708762..708781	AAAGTATCAAGTGCACCACA	TGG	0.594537010704	7	NA	NA	CP000253_1	+	445138..445157	AATTTGACGGATGCACCACA	CGG
sgRNA0455	SAOUHSC_00728	1	CTTCAAGGTAATCGTTATTA	TAATCGTTATTA	0.3	NA	NA	1	0	SAOUHSC_00728	SAOUHSC_00728	CP000253_1	-	710205..710224	CTTCAAGGTAATCGTTATTA	CGG	0.510308153042688	9	SAOUHSC_00531	SAOUHSC_00531	CP000253_1	+	535053..535072	GATATGCTTTCTCGTTATTA	TGG
sgRNA0456	SAOUHSC_00729	1	GTTATCGAATATAGTCTTAT	ATATAGTCTTAT	0.25	NA	NA	1	0	SAOUHSC_00729	SAOUHSC_00729	CP000253_1	-	712413..712432	GTTATCGAATATAGTCTTAT	CGG	0.45434016	5	NA	NA	CP000253_1	-	2508326..2508345	GATATACCATATAGTATTAT	GGG
sgRNA0457	SAOUHSC_00731	1	GTAGTTTTTCCACAACCTGA	TCCACAACCTGA	0.4	NA	tandemT	1	0	SAOUHSC_00731	SAOUHSC_00731	CP000253_1	-	716367..716386	GTAGTTTTTCCACAACCTGA	AGG	0.8836	2	SAOUHSC_01046	SAOUHSC_01046	CP000253_1	-	1014546..1014565	GTTGTTTTACCACAACCTGA	AGG
sgRNA0458	SAOUHSC_00733	1	AATGCCCTTGGAGATAAACC	TGGAGATAAACC	0.45	NA	NA	1	0	SAOUHSC_00733	SAOUHSC_00733	CP000253_1	-	719025..719044	AATGCCCTTGGAGATAAACC	AGG	0.531512092919808	8	SAOUHSC_01266	SAOUHSC_01266	CP000253_1	-	1221627..1221646	TCCATCATTAAAGATAAACC	TGG
sgRNA0459	SAOUHSC_00734	1	GTAATTAATCCATCATGTTC	TCCATCATGTTC	0.3	NA	NA	1	0	SAOUHSC_00734	SAOUHSC_00734	CP000253_1	-	720539..720558	GTAATTAATCCATCATGTTC	AGG	0.565047974973082	9	SAOUHSC_01563	SAOUHSC_01563	CP000253_1	+	1499177..1499196	CATTTTTCAAGATCATGTTC	AGG
sgRNA0460	SAOUHSC_00736	-1	CACTGTGTTCATGGTAAAAG	TCATGGTAAAAG	0.4	NA	NA	1	0	SAOUHSC_00736	SAOUHSC_00736	CP000253_1	+	722430..722449	CACTGTGTTCATGGTAAAAG	AGG	0.5900133595356	7	NA	NA	CP000253_1	+	510174..510193	AAACGTGAAAAGGGTAAAAG	AGG
sgRNA0461	SAOUHSC_00738	-1	TGTCTTGAATTTGATTTCCA	ATTTGATTTCCA	0.3	NA	NA	1	0	SAOUHSC_00738	SAOUHSC_00738	CP000253_1	+	724214..724233	TGTCTTGAATTTGATTTCCA	TGG	0.61460695296	6	NA	NA	CP000253_1	+	1144654..1144673	CATGATGAACATGATTTCCA	TGG
sgRNA0462	SAOUHSC_00739	-1	CTTGTAATTCATCTTGTTGA	TCATCTTGTTGA	0.3	NA	NA	1	0	SAOUHSC_00739	SAOUHSC_00739	CP000253_1	+	725061..725080	CTTGTAATTCATCTTGTTGA	CGG	0.67465192704	6	SAOUHSC_00686	SAOUHSC_00686	CP000253_1	-	672096..672115	CATCTATAAAATCTTGTTGA	TGG
sgRNA0463	SAOUHSC_00740	-1	GTCTGCCAAACATTGGCTGA	AACATTGGCTGA	0.5	NA	NA	1	0	SAOUHSC_00740	SAOUHSC_00740	CP000253_1	+	725794..725813	GTCTGCCAAACATTGGCTGA	TGG	0.5958436854528	8	NA	NA	CP000253_1	-	2470904..2470923	GAGGGTGTTAAATTGGCTGA	TGG
sgRNA0464	SAOUHSC_00741	1	CTGTTCTCTTAATAAAACGA	TTAATAAAACGA	0.3	NA	NA	1	0	SAOUHSC_00741	SAOUHSC_00741	CP000253_1	-	726819..726838	CTGTTCTCTTAATAAAACGA	CGG	0.59008805856	7	NA	NA	CP000253_1	+	512734..512753	AAGTATTTTATATAAAACGA	AGG
sgRNA0465	SAOUHSC_00743	1	GTCGTATGTAGCATAACTAA	TAGCATAACTAA	0.35	NA	NA	1	0	SAOUHSC_00743	SAOUHSC_00743	CP000253_1	-	729575..729594	GTCGTATGTAGCATAACTAA	AGG	0.73396198656	6	NA	NA	CP000253_1	-	1498355..1498374	CCGGTAGAAAGCATAACTAA	AGG
sgRNA0466	SAOUHSC_00745	1	TAAACTGAAATTTAATTTTT	AATTTAATTTTT	0.1	NA	tandemT	1	0	SAOUHSC_00745	SAOUHSC_00745	CP000253_1	-	730890..730909	TAAACTGAAATTTAATTTTT	CGG	0.6818290752	6	NA	NA	CP000253_1	-	2665336..2665355	TGGACACCATTTTAATTTTT	TGG
sgRNA0467	SAOUHSC_00746	1	TACTCATCGTCCTTGGTATT	GTCCTTGGTATT	0.4	NA	NA	1	0	SAOUHSC_00746	SAOUHSC_00746	CP000253_1	-	731190..731209	TACTCATCGTCCTTGGTATT	CGG	0.52145985475584	7	NA	NA	CP000253_1	-	1651103..1651122	GGATTAGCGGCGTTGGTATT	AGG
sgRNA0468	SAOUHSC_00749	1	TCTAACACAACTGCATTTTT	AACTGCATTTTT	0.3	NA	tandemT	1	0	SAOUHSC_00749	SAOUHSC_00749	CP000253_1	-	734045..734064	TCTAACACAACTGCATTTTT	AGG	0.6822144	4	SAOUHSC_01778	SAOUHSC_01778	CP000253_1	+	1678148..1678167	TGTTTCACAAGTGCATTTTT	AGG
sgRNA0469	SAOUHSC_00752	-1	GTATAAGTGTATCGTTTTAA	GTATCGTTTTAA	0.25	NA	NA	1	0	SAOUHSC_00752	SAOUHSC_00752	CP000253_1	+	736344..736363	GTATAAGTGTATCGTTTTAA	AGG	0.667550327808	6	SAOUHSC_01691	SAOUHSC_01691	CP000253_1	+	1602940..1602959	GGTAAATTTAATCGTTTTAA	AGG
sgRNA0470	SAOUHSC_00753	-1	GTTAAATCACTATTAATGAA	ACTATTAATGAA	0.2	NA	NA	1	0	SAOUHSC_00753	SAOUHSC_00753	CP000253_1	+	737040..737059	GTTAAATCACTATTAATGAA	TGG	0.595945221696	7	NA	NA	CP000253_1	-	1682564..1682583	AGCTACTCACGTTTAATGAA	CGG
sgRNA0471	SAOUHSC_00754	1	CTTCAAATTTAGGTATGAGA	TTAGGTATGAGA	0.3	NA	NA	1	0	SAOUHSC_00754	SAOUHSC_00754	CP000253_1	-	737448..737467	CTTCAAATTTAGGTATGAGA	TGG	0.5252427666486	8	NA	NA	CP000253_1	-	1806944..1806963	ATACATTGTATAGTATGAGA	TGG
sgRNA0472	SAOUHSC_00755	1	CCTCAATAACCTGTTCAAAT	ACCTGTTCAAAT	0.35	NA	NA	1	0	SAOUHSC_00755	SAOUHSC_00755	CP000253_1	-	738261..738280	CCTCAATAACCTGTTCAAAT	TGG	0.6207164387424	8	NA	NA	CP000253_1	-	1896849..1896868	GATGAGTTTAATGTTCAAAT	TGG
sgRNA0473	SAOUHSC_00756	1	AATTCCATGAAACTCATCCA	GAAACTCATCCA	0.35	NA	NA	1	0	SAOUHSC_00756	SAOUHSC_00756	CP000253_1	-	738996..739015	AATTCCATGAAACTCATCCA	TGG	0.363347801668051	9	SAOUHSC_00719	SAOUHSC_00719	CP000253_1	+	703477..703496	TCATCAATTTGTGTCATCCA	AGG
sgRNA0474	SAOUHSC_00757	-1	TTGTTAATCTATCTATCAAT	CTATCTATCAAT	0.2	NA	NA	1	0	SAOUHSC_00757	SAOUHSC_00757	CP000253_1	+	741486..741505	TTGTTAATCTATCTATCAAT	TGG	0.559162058567112	9	SAOUHSC_01204	SAOUHSC_01204	CP000253_1	-	1153237..1153256	ATAATTTGACGTCTATCAAT	TGG
sgRNA0475	SAOUHSC_00758	-1	CATGCTACTAAGAGGCGTTT	TAAGAGGCGTTT	0.45	NA	NA	1	0	SAOUHSC_00758	SAOUHSC_00758	CP000253_1	+	741930..741949	CATGCTACTAAGAGGCGTTT	GGG	0.55487526183936	8	NA	NA	CP000253_1	+	1234911..1234930	ACATTTTTTAGGAGGCGTTT	TGG
sgRNA0476	SAOUHSC_00759	-1	TCTATAATTGTGATTGAATC	TGTGATTGAATC	0.25	NA	NA	1	0	SAOUHSC_00759	SAOUHSC_00759	CP000253_1	+	742778..742797	TCTATAATTGTGATTGAATC	TGG	0.58306320072	7	SAOUHSC_01821	SAOUHSC_01821	CP000253_1	+	1727510..1727529	AGTATCAATCCAATTGAATC	TGG
sgRNA0477	SAOUHSC_00760	-1	TTTCTGAATACTGTAAGCGA	TACTGTAAGCGA	0.35	NA	NA	1	0	SAOUHSC_00760	SAOUHSC_00760	CP000253_1	+	743991..744010	TTTCTGAATACTGTAAGCGA	TGG	0.57933534282624	8	NA	NA	CP000253_1	-	2167647..2167666	GAATATATTGCTGTAAGCGA	TGG
sgRNA0478	SAOUHSC_00762	1	TTCGATATTGCAATAACAAT	TGCAATAACAAT	0.25	NA	NA	1	0	SAOUHSC_00762	SAOUHSC_00762	CP000253_1	-	744444..744463	TTCGATATTGCAATAACAAT	TGG	0.64657962369	7	NA	NA	CP000253_1	-	411..430	ATCCACAAGTTAATAACAAT	CGG
sgRNA0479	SAOUHSC_00763	-1	GCTTCATCTTCATTTTGAAC	TTCATTTTGAAC	0.35	NA	NA	1	0	SAOUHSC_00763	SAOUHSC_00763	CP000253_1	+	746147..746166	GCTTCATCTTCATTTTGAAC	AGG	0.639483901056	7	SAOUHSC_00698	SAOUHSC_00698	CP000253_1	-	682813..682832	TTCTCCCCTAAATTTTGAAC	AGG
sgRNA0480	SAOUHSC_00764	1	CGACAGATAACTTGTAGAAT	AACTTGTAGAAT	0.35	NA	NA	1	0	SAOUHSC_00764	SAOUHSC_00764	CP000253_1	-	746419..746438	CGACAGATAACTTGTAGAAT	CGG	0.66835692	5	NA	NA	CP000253_1	+	1026995..1027014	TGAAGTATAAATTGTAGAAT	TGG
sgRNA0481	SAOUHSC_00765	1	TGTCTTACCTGCACCTGTTA	CTGCACCTGTTA	0.45	NA	NA	1	0	SAOUHSC_00765	SAOUHSC_00765	CP000253_1	-	747301..747320	TGTCTTACCTGCACCTGTTA	CGG	0.390927213119963	10	NA	NA	CP000253_1	-	2650657..2650676	ACAATGAATGACGCCTGTTA	AGG
sgRNA0482	SAOUHSC_00766	1	CATCTGTCACATAATCTATT	ACATAATCTATT	0.3	NA	NA	1	0	SAOUHSC_00766	SAOUHSC_00766	CP000253_1	-	748291..748310	CATCTGTCACATAATCTATT	AGG	0.572396133016	7	NA	NA	CP000253_1	-	2780917..2780936	CAGTTACAGCACAATCTATT	GGG
sgRNA0483	SAOUHSC_00767	1	GAATAGCATCTGTGATAGTG	TCTGTGATAGTG	0.4	NA	NA	1	0	SAOUHSC_00767	SAOUHSC_00767	CP000253_1	-	748986..749005	GAATAGCATCTGTGATAGTG	AGG	0.5364181446624	8	NA	NA	CP000253_1	-	2753951..2753970	TGATAATTTGGCTGATAGTG	CGG
sgRNA0484	SAOUHSC_00769	1	CAATGTCAGCTAATTCTGTT	GCTAATTCTGTT	0.35	NA	NA	1	0	SAOUHSC_00769	SAOUHSC_00769	CP000253_1	-	750083..750102	CAATGTCAGCTAATTCTGTT	TGG	0.755891136	5	SAOUHSC_02433	SAOUHSC_02433	CP000253_1	+	2258656..2258675	GTATGGTAGATAATTCTGTT	TGG
sgRNA0485	SAOUHSC_00771	1	ATTGCGTTATTGGCATCGTG	ATTGGCATCGTG	0.45	NA	NA	1	0	SAOUHSC_00771	SAOUHSC_00771	CP000253_1	-	753150..753169	ATTGCGTTATTGGCATCGTG	AGG	0.38984778723299	11	NA	NA	CP000253_1	-	1892893..1892912	TTATTTGCTAGAGCATCGTG	GGG
sgRNA0486	SAOUHSC_00772	1	AATACCTTGAAAATCGCCAT	GAAAATCGCCAT	0.35	NA	NA	1	0	SAOUHSC_00772	SAOUHSC_00772	CP000253_1	-	754099..754118	AATACCTTGAAAATCGCCAT	AGG	0.525184568004096	8	SAOUHSC_00180	SAOUHSC_00180	CP000253_1	-	197450..197469	TCTTCCGTCGTCATCGCCAT	TGG
sgRNA0487	SAOUHSC_00773	1	GATACATAATTATGTTGAAC	ATTATGTTGAAC	0.25	NA	NA	1	0	SAOUHSC_00773	SAOUHSC_00773	CP000253_1	-	754407..754426	GATACATAATTATGTTGAAC	AGG	0.561040542526464	8	NA	NA	CP000253_1	-	960938..960957	ATAAAAATGATATGTTGAAC	TGG
sgRNA0488	SAOUHSC_00774	1	TGCAATTTTAGTTACTTTAA	TAGTTACTTTAA	0.2	NA	NA	1	0	SAOUHSC_00774	SAOUHSC_00774	CP000253_1	-	755421..755440	TGCAATTTTAGTTACTTTAA	AGG	0.64657962369	7	NA	NA	CP000253_1	+	2528463..2528482	CGCTAATAACATTACTTTAA	TGG
sgRNA0489	SAOUHSC_00776	1	GCTTGCGGTTGGTCACCTTG	TTGGTCACCTTG	0.6	NA	NA	1	0	SAOUHSC_00776	SAOUHSC_00776	CP000253_1	-	756515..756534	GCTTGCGGTTGGTCACCTTG	AGG	0.6075097060032	8	SAOUHSC_00547	SAOUHSC_00547	CP000253_1	-	556596..556615	ATTTGATTGATGTCACCTTG	AGG
sgRNA0490	SAOUHSC_00779	1	TTATACATGCCTCGAACTTG	GCCTCGAACTTG	0.4	NA	NA	1	0	SAOUHSC_00779	SAOUHSC_00779	CP000253_1	-	758710..758729	TTATACATGCCTCGAACTTG	CGG	0.53196304447104	8	SAOUHSC_02597	SAOUHSC_02597	CP000253_1	+	2386790..2386809	TCAAATGCTTCACGAACTTG	TGG
sgRNA0491	SAOUHSC_00781	1	TAACCTGCCATCTCTAAGCC	CATCTCTAAGCC	0.5	NA	NA	1	0	SAOUHSC_00781	SAOUHSC_00781	CP000253_1	-	763272..763291	TAACCTGCCATCTCTAAGCC	CGG	0.554361488448768	8	SAOUHSC_01223	SAOUHSC_01223	CP000253_1	-	1175937..1175956	ATATCAACATTTTCTAAGCC	TGG
sgRNA0492	SAOUHSC_00785	1	ACTGCAGCAGTCATACCAGC	AGTCATACCAGC	0.55	NA	NA	1	0	SAOUHSC_00785	SAOUHSC_00785	CP000253_1	-	766999..767018	ACTGCAGCAGTCATACCAGC	TGG	0.45486	3	NA	NA	CP000253_1	+	127166..127185	ACTGGTGCAGTCATAGCAGC	CGG
sgRNA0493	SAOUHSC_00787	1	AATTTAGGCAATAACACTGG	CAATAACACTGG	0.35	NA	NA	1	0	SAOUHSC_00787	SAOUHSC_00787	CP000253_1	-	769012..769031	AATTTAGGCAATAACACTGG	TGG	0.527378109974876	9	NA	NA	CP000253_1	-	2162650..2162669	GTAAAATTATATAACACTGG	TGG
sgRNA0494	SAOUHSC_00788	1	CAATCGCCGTAATATCAATT	GTAATATCAATT	0.35	NA	NA	1	0	SAOUHSC_00788	SAOUHSC_00788	CP000253_1	-	769868..769887	CAATCGCCGTAATATCAATT	GGG	0.641652648	5	NA	NA	CP000253_1	-	2790963..2790982	CATTGGCAACAATATCAATT	TGG
sgRNA0495	SAOUHSC_00789	1	AATGGTACGAAGATGTTTCA	GAAGATGTTTCA	0.35	NA	NA	1	0	SAOUHSC_00789	SAOUHSC_00789	CP000253_1	-	771315..771334	AATGGTACGAAGATGTTTCA	GGG	0.54231015174336	8	NA	NA	CP000253_1	-	1056295..1056314	TCAGGTAAAGTCATGTTTCA	AGG
sgRNA0496	SAOUHSC_00790	1	TTTGTTGTTTCAATAACTGT	TTCAATAACTGT	0.25	NA	NA	1	0	SAOUHSC_00790	SAOUHSC_00790	CP000253_1	-	772428..772447	TTTGTTGTTTCAATAACTGT	AGG	0.6419939526	6	SAOUHSC_02303	SAOUHSC_02303	CP000253_1	+	2135165..2135184	ATTGCCGCAACAATAACTGT	AGG
sgRNA0497	SAOUHSC_00792	-1	ATGACCACATCGATATTTTG	ATCGATATTTTG	0.35	NA	NA	1	0	SAOUHSC_00792	SAOUHSC_00792	CP000253_1	+	773952..773971	ATGACCACATCGATATTTTG	AGG	0.560804414352	7	NA	NA	CP000253_1	-	2363664..2363683	ATATTAGTAACGATATTTTG	CGG
sgRNA0498	SAOUHSC_00793	1	GCTGTGGCAATTGCTGATAT	AATTGCTGATAT	0.45	NA	NA	1	0	SAOUHSC_00793	SAOUHSC_00793	CP000253_1	-	775135..775154	GCTGTGGCAATTGCTGATAT	TGG	0.629053289568	7	NA	NA	CP000253_1	-	2325731..2325750	TATTTTGTTATGGCTGATAT	AGG
sgRNA0499	SAOUHSC_00794	1	CTTAAACTTCGACGTCCGAC	TCGACGTCCGAC	0.5	NA	NA	1	0	SAOUHSC_00794	SAOUHSC_00794	CP000253_1	-	776221..776240	CTTAAACTTCGACGTCCGAC	AGG	0.324638459380086	10	SAOUHSC_00129	SAOUHSC_00129	CP000253_1	-	135254..135273	CCAGCTTCTACATGTCCGAC	CGG
sgRNA0500	SAOUHSC_00796	1	CGTTAAAATCAGCACGTACT	TCAGCACGTACT	0.4	NA	NA	1	0	SAOUHSC_00796	SAOUHSC_00796	CP000253_1	-	778384..778403	CGTTAAAATCAGCACGTACT	AGG	0.38264649443064	8	SAOUHSC_00899	SAOUHSC_00899	CP000253_1	+	864122..864141	TGGCAACTTCGAAACGTACT	TGG
sgRNA0501	SAOUHSC_00797	1	TTCCAGTTACCAGCTATAAT	ACCAGCTATAAT	0.35	NA	NA	1	0	SAOUHSC_00797	SAOUHSC_00797	CP000253_1	-	779658..779677	TTCCAGTTACCAGCTATAAT	TGG	0.46546766391216	8	SAOUHSC_00117	SAOUHSC_00117	CP000253_1	-	122663..122682	TTTTGCACATCCGCTATAAT	AGG
sgRNA0502	SAOUHSC_00799	1	GCGTAAACATCTGTAATAAT	ATCTGTAATAAT	0.3	NA	NA	1	0	SAOUHSC_00799	SAOUHSC_00799	CP000253_1	-	782063..782082	GCGTAAACATCTGTAATAAT	TGG	0.571059123643008	9	SAOUHSC_02318	SAOUHSC_02318	CP000253_1	+	2152350..2152369	CATTAGGACCATGTAATAAT	GGG
sgRNA0503	SAOUHSC_00800	1	CGTTAAATTAAGTAATGCTT	TAAGTAATGCTT	0.25	NA	NA	1	0	SAOUHSC_00800	SAOUHSC_00800	CP000253_1	-	783819..783838	CGTTAAATTAAGTAATGCTT	TGG	0.60865336896	6	SAOUHSC_00445	SAOUHSC_00445	CP000253_1	-	447504..447523	CTTAACATCTACTAATGCTT	TGG
sgRNA0504	SAOUHSC_00801	1	GTCCACTGCTTTTACCTTCT	CTTTTACCTTCT	0.45	NA	NA	1	0	SAOUHSC_00801	SAOUHSC_00801	CP000253_1	-	784294..784313	GTCCACTGCTTTTACCTTCT	TGG	0.62093184062976	8	SAOUHSC_01662	SAOUHSC_01662	CP000253_1	+	1575100..1575119	TAAGACCCATATTACCTTCT	TGG
sgRNA0505	SAOUHSC_00802	1	AAAACCATGTAGTAATAACA	GTAGTAATAACA	0.25	NA	reverse_tandemT	1	0	SAOUHSC_00802	SAOUHSC_00802	CP000253_1	-	784627..784646	AAAACCATGTAGTAATAACA	CGG	0.544005284818406	9	SAOUHSC_02525	SAOUHSC_02525	CP000253_1	+	2327404..2327423	GTTGCTCATTATTAATAACA	CGG
sgRNA0506	SAOUHSC_00805	1	CTAATGAAAATATCAAAACT	AATATCAAAACT	0.2	NA	NA	1	0	SAOUHSC_00805	SAOUHSC_00805	CP000253_1	-	789052..789071	CTAATGAAAATATCAAAACT	CGG	0.520856123762304	9	SAOUHSC_00386	SAOUHSC_00386	CP000253_1	-	390780..390799	TGCTTTTCAAATTCAAAACT	CGG
sgRNA0507	SAOUHSC_00807	-1	TATTAATGCTTGACCAACTT	CTTGACCAACTT	0.3	NA	NA	1	0	SAOUHSC_00807	SAOUHSC_00807	CP000253_1	+	789871..789890	TATTAATGCTTGACCAACTT	GGG	0.3612189465	6	SAOUHSC_02876	SAOUHSC_02876	CP000253_1	+	2649864..2649883	TATTATTTGTGAATCAACTT	TGG
sgRNA0508	SAOUHSC_00808	-1	TAGTCATGAGAAATAGAAGA	AGAAATAGAAGA	0.3	NA	NA	1	0	SAOUHSC_00808	SAOUHSC_00808	CP000253_1	+	790597..790616	TAGTCATGAGAAATAGAAGA	TGG	0.6224316759936	7	NA	NA	CP000253_1	+	821282..821301	CTAACATTTGATATAGAAGA	CGG
sgRNA0509	SAOUHSC_00810	1	ATTTGGTTAAAACCTAAAGC	AAAACCTAAAGC	0.3	NA	NA	1	0	SAOUHSC_00810	SAOUHSC_00810	CP000253_1	-	791644..791663	ATTTGGTTAAAACCTAAAGC	TGG	0.64657962369	7	SAOUHSC_00982	SAOUHSC_00982	CP000253_1	-	953999..954018	TTTGGATAGCCACCTAAAGC	AGG
sgRNA0510	SAOUHSC_00811	1	CAAATGCCGTTCTAATTAAC	GTTCTAATTAAC	0.35	NA	NA	1	0	SAOUHSC_00811	SAOUHSC_00811	CP000253_1	-	792240..792259	CAAATGCCGTTCTAATTAAC	TGG	0.64221673824	6	NA	NA	CP000253_1	+	1176637..1176656	AAAGAGGTATTCTAATTAAC	AGG
sgRNA0511	SAOUHSC_00812	1	ACGTTTGTGTCGTCTGTTTT	GTCGTCTGTTTT	0.4	NA	NA	1	0	SAOUHSC_00812	SAOUHSC_00812	CP000253_1	-	793184..793203	ACGTTTGTGTCGTCTGTTTT	AGG	0.577995064416	7	NA	NA	CP000253_1	-	1596998..1597017	CCGGAGTTATTGTCTGTTTT	AGG
sgRNA0512	SAOUHSC_00816	1	TTCTTAAATTCATCGTAAGC	TTCATCGTAAGC	0.3	NA	NA	1	0	SAOUHSC_00816	SAOUHSC_00816	CP000253_1	-	798010..798029	TTCTTAAATTCATCGTAAGC	TGG	0.5774598838008	7	NA	NA	CP000253_1	+	564751..564770	CTTATATTTACGTCGTAAGC	TGG
sgRNA0513	SAOUHSC_00817	1	GTCTAATAACGCGTTTGTCA	ACGCGTTTGTCA	0.4	NA	NA	1	0	SAOUHSC_00817	SAOUHSC_00817	CP000253_1	-	799510..799529	GTCTAATAACGCGTTTGTCA	CGG	0.6025668352704	7	NA	NA	CP000253_1	+	895665..895684	AAAAAATCAAGAGTTTGTCA	TGG
sgRNA0514	SAOUHSC_00818	1	GAAGTTGCACTATATACTGT	ACTATATACTGT	0.35	NA	NA	1	0	SAOUHSC_00818	SAOUHSC_00818	CP000253_1	-	800259..800278	GAAGTTGCACTATATACTGT	TGG	0.58414394808	7	SAOUHSC_00301	SAOUHSC_00301	CP000253_1	+	317299..317318	TAAGGATATCGATATACTGT	GGG
sgRNA0515	SAOUHSC_00819	1	CGATGTCGAATTCAACTTTT	AATTCAACTTTT	0.35	NA	NA	1	0	SAOUHSC_00819	SAOUHSC_00819	CP000253_1	-	801211..801230	CGATGTCGAATTCAACTTTT	TGG	0.561040542526464	8	NA	NA	CP000253_1	+	2158299..2158318	TAAAATTATCTTCAACTTTT	AGG
sgRNA0516	SAOUHSC_00821	-1	ATTTGTTTTGAATTAAAATT	TGAATTAAAATT	0.1	NA	NA	1	0	SAOUHSC_00821	SAOUHSC_00821	CP000253_1	+	802142..802161	ATTTGTTTTGAATTAAAATT	TGG	0.73953	3	SAOUHSC_00831	SAOUHSC_00831	CP000253_1	+	807201..807220	CTTTGTTTTGCTTTAAAATT	AGG
sgRNA0517	SAOUHSC_00822	-1	TGTTTTTGGTGAGTTTATTG	GTGAGTTTATTG	0.3	NA	tandemT	1	0	SAOUHSC_00822	SAOUHSC_00822	CP000253_1	+	802920..802939	TGTTTTTGGTGAGTTTATTG	GGG	0.733388	3	NA	NA	CP000253_1	-	1440057..1440076	TGATTTTGCTGGGTTTATTG	CGG
sgRNA0518	SAOUHSC_00824	-1	CACAAATGATAATACCAGGC	ATAATACCAGGC	0.4	NA	NA	1	0	SAOUHSC_00824	SAOUHSC_00824	CP000253_1	+	803530..803549	CACAAATGATAATACCAGGC	AGG	0.437519143960335	10	NA	NA	CP000253_1	-	2061713..2061732	ACGGGCATATCGTACCAGGC	TGG
sgRNA0519	SAOUHSC_00825	1	TGTTCGGCCAATATACCAAA	CAATATACCAAA	0.4	NA	NA	1	0	SAOUHSC_00825	SAOUHSC_00825	CP000253_1	-	804048..804067	TGTTCGGCCAATATACCAAA	TGG	0.510308153042688	9	SAOUHSC_00628	SAOUHSC_00628	CP000253_1	-	618278..618297	CCTAAAAACTGTATACCAAA	GGG
sgRNA0520	SAOUHSC_00826	-1	CAGTCAAGTGAAACATTTTG	TGAAACATTTTG	0.35	NA	NA	1	0	SAOUHSC_00826	SAOUHSC_00826	CP000253_1	+	804381..804400	CAGTCAAGTGAAACATTTTG	TGG	0.636632244864	7	SAOUHSC_00106	SAOUHSC_00106	CP000253_1	-	111535..111554	TCATTTACAGAAACATTTTG	CGG
sgRNA0521	SAOUHSC_00827	1	AATTAAACAAAGTTTGTCCG	AAAGTTTGTCCG	0.3	NA	NA	1	0	SAOUHSC_00827	SAOUHSC_00827	CP000253_1	-	804690..804709	AATTAAACAAAGTTTGTCCG	TGG	0.495503608822548	10	SAOUHSC_00300	SAOUHSC_00300	CP000253_1	-	314948..314967	TTGATTTGGATGTTTGTCCG	TGG
sgRNA0522	SAOUHSC_00828	-1	GATAAATCCATGAATAATTG	CATGAATAATTG	0.25	NA	NA	1	0	SAOUHSC_00828	SAOUHSC_00828	CP000253_1	+	805903..805922	GATAAATCCATGAATAATTG	CGG	0.6748416675	5	SAOUHSC_01737	SAOUHSC_01737	CP000253_1	+	1640455..1640474	AATAATTGCTTAAATAATTG	TGG
sgRNA0523	SAOUHSC_00830	-1	CAGCCAAATACAATACATTT	TACAATACATTT	0.3	NA	NA	1	0	SAOUHSC_00830	SAOUHSC_00830	CP000253_1	+	806412..806431	CAGCCAAATACAATACATTT	CGG	0.521401808543616	9	SAOUHSC_00720	SAOUHSC_00720	CP000253_1	+	703897..703916	ACAAATACTTGAATACATTT	TGG
sgRNA0524	SAOUHSC_00831	-1	TTACCATCTGCTTGAGCAGG	TGCTTGAGCAGG	0.5	NA	NA	1	0	SAOUHSC_00831	SAOUHSC_00831	CP000253_1	+	807287..807306	TTACCATCTGCTTGAGCAGG	CGG	0.60111486699264	8	SAOUHSC_02173	SAOUHSC_02173	CP000253_1	+	2036640..2036659	CCGACTGCTTTTTGAGCAGG	TGG
sgRNA0525	SAOUHSC_00832	1	GTTTCTTCGATAGATAATTG	GATAGATAATTG	0.3	NA	NA	1	0	SAOUHSC_00832	SAOUHSC_00832	CP000253_1	-	807586..807605	GTTTCTTCGATAGATAATTG	TGG	0.5324560593408	8	NA	NA	CP000253_1	-	2579752..2579771	GGTGGAGTTAGAGATAATTG	GGG
sgRNA0526	SAOUHSC_00833	1	GGTTCCCTCATTCCGTGATT	CATTCCGTGATT	0.5	NA	NA	1	0	SAOUHSC_00833	SAOUHSC_00833	CP000253_1	-	808463..808482	GGTTCCCTCATTCCGTGATT	TGG	0.5315709927528	8	NA	NA	CP000253_1	-	2314548..2314567	TGTTGGTATTATCCGTGATT	GGG
sgRNA0527	SAOUHSC_00834	-1	GCCTCAAATTTAACAATTAC	TTTAACAATTAC	0.3	NA	NA	1	0	SAOUHSC_00834	SAOUHSC_00834	CP000253_1	+	809282..809301	GCCTCAAATTTAACAATTAC	AGG	0.5840792229888	7	SAOUHSC_01070	SAOUHSC_01070	CP000253_1	-	1036948..1036967	TTTTTATAATGAACAATTAC	AGG
sgRNA0528	SAOUHSC_00835	1	AAGTTGTACAATTCTTATAT	CAATTCTTATAT	0.2	NA	NA	1	0	SAOUHSC_00835	SAOUHSC_00835	CP000253_1	-	809519..809538	AAGTTGTACAATTCTTATAT	TGG	0.554361488448768	8	NA	NA	CP000253_1	+	1917092..1917111	GTCATAGACCACTCTTATAT	TGG
sgRNA0529	SAOUHSC_00836	1	TTAATTTCATCATCTGTTTC	ATCATCTGTTTC	0.25	NA	NA	1	0	SAOUHSC_00836	SAOUHSC_00836	CP000253_1	-	810148..810167	TTAATTTCATCATCTGTTTC	TGG	0.65542805399808	8	SAOUHSC_01875	SAOUHSC_01875	CP000253_1	+	1789863..1789882	GGCTTGATTTCATCTGTTTC	AGG
sgRNA0530	SAOUHSC_00840	1	TGAGTACAAATAATATTGAC	AATAATATTGAC	0.25	NA	NA	1	0	SAOUHSC_00840	SAOUHSC_00840	CP000253_1	-	812273..812292	TGAGTACAAATAATATTGAC	TGG	0.6275374985088	8	NA	NA	CP000253_1	-	1614085..1614104	GTACTTGTTACAATATTGAC	AGG
sgRNA0531	SAOUHSC_00842	1	AATTAACGTGATCTACAGCA	TGATCTACAGCA	0.35	NA	NA	1	0	SAOUHSC_00842	SAOUHSC_00842	CP000253_1	-	813176..813195	AATTAACGTGATCTACAGCA	AGG	0.504233055982656	9	NA	NA	CP000253_1	-	1960725..1960744	TTCTATACTTCACTACAGCA	TGG
sgRNA0532	SAOUHSC_00846	-1	ATAGTCCCACCGCTAACACC	ACCGCTAACACC	0.55	NA	NA	1	0	SAOUHSC_00846	SAOUHSC_00846	CP000253_1	+	817219..817238	ATAGTCCCACCGCTAACACC	AGG	0.504461422402938	9	NA	NA	CP000253_1	-	161415..161434	GTCATGCGTGTTCTAACACC	AGG
sgRNA0533	SAOUHSC_00847	1	TATCCTCAATAGACACATGT	ATAGACACATGT	0.35	NA	NA	1	0	SAOUHSC_00847	SAOUHSC_00847	CP000253_1	-	817661..817680	TATCCTCAATAGACACATGT	AGG	0.527378109974876	9	SAOUHSC_02828	SAOUHSC_02828	CP000253_1	-	2606769..2606788	GTGGAAAATCAGACACATGT	TGG
sgRNA0534	SAOUHSC_00849	1	ATTAACGTCAAATGAGTGTT	CAAATGAGTGTT	0.3	NA	NA	1	0	SAOUHSC_00849	SAOUHSC_00849	CP000253_1	-	819920..819939	ATTAACGTCAAATGAGTGTT	CGG	0.484581720672	7	NA	NA	CP000253_1	+	466515..466534	ATGATAATTATTTGAGTGTT	GGG
sgRNA0535	SAOUHSC_00851	1	TATTTATAATCCCCAACATC	ATCCCCAACATC	0.3	NA	NA	1	0	SAOUHSC_00851	SAOUHSC_00851	CP000253_1	-	821777..821796	TATTTATAATCCCCAACATC	AGG	0.45690332688	6	SAOUHSC_02527	SAOUHSC_02527	CP000253_1	+	2331353..2331372	CCTTTATCAACTTCAACATC	AGG
sgRNA0536	SAOUHSC_00853	-1	TGAATAACCTAAACTTACAC	CTAAACTTACAC	0.3	NA	NA	1	0	SAOUHSC_00853	SAOUHSC_00853	CP000253_1	+	823741..823760	TGAATAACCTAAACTTACAC	TGG	0.498925339603891	9	NA	NA	CP000253_1	+	1008905..1008924	GCAGTTGCAATCACTTACAC	TGG
sgRNA0537	SAOUHSC_00854	1	ATCGTTGTAATAAACTCACT	AATAAACTCACT	0.3	NA	NA	1	0	SAOUHSC_00854	SAOUHSC_00854	CP000253_1	-	824318..824337	ATCGTTGTAATAAACTCACT	TGG	0.396188568	5	SAOUHSC_00812	SAOUHSC_00812	CP000253_1	-	795558..795577	ATTATTGTTAGAAACTGACT	CGG
sgRNA0538	SAOUHSC_00857	1	ATGTTTTCGTTTGATTAAAT	GTTTGATTAAAT	0.2	NA	NA	1	0	SAOUHSC_00857	SAOUHSC_00857	CP000253_1	-	826372..826391	ATGTTTTCGTTTGATTAAAT	TGG	0.62275562496	6	SAOUHSC_02943	SAOUHSC_02943	CP000253_1	+	2708446..2708465	AGGAATCACTTTGATTAAAT	TGG
sgRNA0539	SAOUHSC_00858	1	ATGTTTTAAGTTTATCGGTT	AGTTTATCGGTT	0.25	NA	NA	1	0	SAOUHSC_00858	SAOUHSC_00858	CP000253_1	-	826564..826583	ATGTTTTAAGTTTATCGGTT	TGG	0.464104508610703	10	SAOUHSC_02789	SAOUHSC_02789	CP000253_1	+	2561179..2561198	TTTATCATCAGCTATCGGTT	TGG
sgRNA0540	SAOUHSC_00861	1	AAGTCCTGTATAGTTTTCGT	TATAGTTTTCGT	0.35	NA	NA	1	0	SAOUHSC_00861	SAOUHSC_00861	CP000253_1	-	829681..829700	AAGTCCTGTATAGTTTTCGT	TGG	0.47085082408	6	SAOUHSC_00803	SAOUHSC_00803	CP000253_1	-	785652..785671	AAGGCACGATTAATTTTCGT	CGG
sgRNA0541	SAOUHSC_00862	1	AAATGTCTTAATACAAAGTA	TAATACAAAGTA	0.2	NA	NA	1	0	SAOUHSC_00862	SAOUHSC_00862	CP000253_1	-	830910..830929	AAATGTCTTAATACAAAGTA	AGG	0.4987153541916	8	NA	NA	CP000253_1	-	2313324..2313343	AAGAGAAATTGAACAAAGTA	AGG
sgRNA0542	SAOUHSC_00863	-1	TACCATAATGTCTATTTGTA	TGTCTATTTGTA	0.25	NA	NA	1	0	SAOUHSC_00863	SAOUHSC_00863	CP000253_1	+	831275..831294	TACCATAATGTCTATTTGTA	TGG	0.554441328	5	NA	NA	CP000253_1	+	1299688..1299707	TACTGTAAAGGGTATTTGTA	TGG
sgRNA0543	SAOUHSC_00864	1	ATCAGTTAATGCTTGTAAAT	ATGCTTGTAAAT	0.25	NA	NA	1	0	SAOUHSC_00864	SAOUHSC_00864	CP000253_1	-	831533..831552	ATCAGTTAATGCTTGTAAAT	AGG	0.488531061695477	9	NA	NA	CP000253_1	-	2320917..2320936	TTACGAAAGATGTTGTAAAT	GGG
sgRNA0544	SAOUHSC_00866	1	ACAAATTGATCTTTAGGCAT	ATCTTTAGGCAT	0.3	NA	NA	1	0	SAOUHSC_00866	SAOUHSC_00866	CP000253_1	-	832835..832854	ACAAATTGATCTTTAGGCAT	AGG	0.5047239729168	8	SAOUHSC_02360	SAOUHSC_02360	CP000253_1	+	2181855..2181874	ACAGCCATCAATTTAGGCAT	TGG
sgRNA0545	SAOUHSC_00867	1	TATAGATTCAACATAGTAAT	CAACATAGTAAT	0.2	NA	NA	1	0	SAOUHSC_00867	SAOUHSC_00867	CP000253_1	-	833962..833981	TATAGATTCAACATAGTAAT	TGG	0.65911717872	6	SAOUHSC_01890	SAOUHSC_01890	CP000253_1	+	1803275..1803294	GAACGACTCGTCATAGTAAT	TGG
sgRNA0546	SAOUHSC_00873	-1	AACATCGTTGTATCTTCAGT	TGTATCTTCAGT	0.35	NA	NA	1	0	SAOUHSC_00873	SAOUHSC_00873	CP000253_1	+	838849..838868	AACATCGTTGTATCTTCAGT	AGG	0.6459433344	6	SAOUHSC_00723	SAOUHSC_00723	CP000253_1	-	706852..706871	ATCATTTTATCATCTTCAGT	TGG
sgRNA0547	SAOUHSC_00874	1	TCATAAATATCTTTCGATGT	ATCTTTCGATGT	0.25	NA	NA	1	0	SAOUHSC_00874	SAOUHSC_00874	CP000253_1	-	839041..839060	TCATAAATATCTTTCGATGT	TGG	0.5168871687168	7	SAOUHSC_02167	SAOUHSC_02167	CP000253_1	+	2033336..2033355	TTTTGATATTCATTCGATGT	TGG
sgRNA0548	SAOUHSC_00875	-1	TCTGGTTTCAATCCATGAAA	CAATCCATGAAA	0.35	NA	NA	1	0	SAOUHSC_00875	SAOUHSC_00875	CP000253_1	+	840288..840307	TCTGGTTTCAATCCATGAAA	TGG	0.526727126016	6	NA	NA	CP000253_1	-	1887788..1887807	TTTGATATAGAGCCATGAAA	AGG
sgRNA0549	SAOUHSC_00876	1	GAGAGACAAAATTCTACGAT	AAATTCTACGAT	0.35	NA	NA	1	0	SAOUHSC_00876	SAOUHSC_00876	CP000253_1	-	840747..840766	GAGAGACAAAATTCTACGAT	CGG	0.499621367344619	9	SAOUHSC_00834	SAOUHSC_00834	CP000253_1	+	809216..809235	TCATTATATTGTTCTACGAT	TGG
sgRNA0550	SAOUHSC_00878	1	TTCTTCAAGACACTTTCCAC	GACACTTTCCAC	0.4	NA	NA	1	0	SAOUHSC_00878	SAOUHSC_00878	CP000253_1	-	841998..842017	TTCTTCAAGACACTTTCCAC	AGG	0.408725660709274	8	NA	NA	CP000253_1	-	2203353..2203372	CAAAGCTACACAATTTCCAC	TGG
sgRNA0551	SAOUHSC_00879	1	TCTAACTGATTTAAATGTTC	ATTTAAATGTTC	0.25	NA	NA	1	0	SAOUHSC_00879	SAOUHSC_00879	CP000253_1	-	843202..843221	TCTAACTGATTTAAATGTTC	TGG	0.7180062912	6	SAOUHSC_00904	SAOUHSC_00904	CP000253_1	-	868782..868801	ATAAAGTGTTCTAAATGTTC	AGG
sgRNA0552	SAOUHSC_00880	1	GGAATGAATGCAATATGTAC	TGCAATATGTAC	0.35	NA	NA	1	0	SAOUHSC_00880	SAOUHSC_00880	CP000253_1	-	845388..845407	GGAATGAATGCAATATGTAC	AGG	0.564650678592	7	NA	NA	CP000253_1	+	1806104..1806123	ACAATTTATTTTATATGTAC	AGG
sgRNA0553	SAOUHSC_00882	-1	GTGGGTCAATGATTGTTAAT	ATGATTGTTAAT	0.35	NA	NA	1	0	SAOUHSC_00882	SAOUHSC_00882	CP000253_1	+	847842..847861	GTGGGTCAATGATTGTTAAT	CGG	0.62172045936	6	NA	NA	CP000253_1	-	45484..45503	TTGGATTTGCGATTGTTAAT	GGG
sgRNA0554	SAOUHSC_00889	-1	ATAATGAGTGCGAATATTAA	TGCGAATATTAA	0.25	NA	NA	1	0	SAOUHSC_00889	SAOUHSC_00889	CP000253_1	+	853905..853924	ATAATGAGTGCGAATATTAA	CGG	0.6477282816	5	NA	NA	CP000253_1	-	2187260..2187279	AGTATGGGAGCTAATATTAA	GGG
sgRNA0555	SAOUHSC_00890	-1	TAACTTGTTCAACTTTAACA	TCAACTTTAACA	0.25	NA	NA	1	0	SAOUHSC_00890	SAOUHSC_00890	CP000253_1	+	854375..854394	TAACTTGTTCAACTTTAACA	AGG	0.740143404	5	NA	NA	CP000253_1	+	2806932..2806951	AAAATCATTTAACTTTAACA	AGG
sgRNA0556	SAOUHSC_00891	1	ACTGTTTTTGGTGCAATATT	TGGTGCAATATT	0.3	NA	tandemT	1	0	SAOUHSC_00891	SAOUHSC_00891	CP000253_1	-	854634..854653	ACTGTTTTTGGTGCAATATT	TGG	0.6009642639	6	SAOUHSC_01640	SAOUHSC_01640	CP000253_1	+	1558145..1558164	GCAGTTTGTTTAGCAATATT	TGG
sgRNA0557	SAOUHSC_00892	1	GTCTCAACAAACGCACCGTA	AAACGCACCGTA	0.5	NA	NA	1	0	SAOUHSC_00892	SAOUHSC_00892	CP000253_1	-	855601..855620	GTCTCAACAAACGCACCGTA	TGG	0.5272459808616	7	NA	NA	CP000253_1	-	2616607..2616626	TTTTTAAAGTATGCACCGTA	CGG
sgRNA0558	SAOUHSC_00893	1	TTTCTCAACTCTACTCCATT	CTCTACTCCATT	0.35	NA	NA	1	0	SAOUHSC_00893	SAOUHSC_00893	CP000253_1	-	856328..856347	TTTCTCAACTCTACTCCATT	TGG	0.56669915736	7	SAOUHSC_02380	SAOUHSC_02380	CP000253_1	-	2202195..2202214	TTAGCAATTTTTACTCCATT	TGG
sgRNA0559	SAOUHSC_00894	1	TCTGAAATGACAATTGGCAA	GACAATTGGCAA	0.35	NA	NA	1	0	SAOUHSC_00894	SAOUHSC_00894	CP000253_1	-	857781..857800	TCTGAAATGACAATTGGCAA	TGG	0.628264885248	6	NA	NA	CP000253_1	+	1315635..1315654	CATGCACTTGCAATTGGCAA	AGG
sgRNA0560	SAOUHSC_00895	1	CGCACTTGTAACATTCTTAA	TAACATTCTTAA	0.35	NA	NA	1	0	SAOUHSC_00895	SAOUHSC_00895	CP000253_1	-	859122..859141	CGCACTTGTAACATTCTTAA	AGG	0.71053766784	6	SAOUHSC_02138	SAOUHSC_02138	CP000253_1	+	2012191..2012210	ACCACTCACTACATTCTTAA	TGG
sgRNA0561	SAOUHSC_00896	1	GAGCTAATTTCTCTGTGTCG	TTCTCTGTGTCG	0.45	NA	NA	1	0	SAOUHSC_00896	SAOUHSC_00896	CP000253_1	-	860508..860527	GAGCTAATTTCTCTGTGTCG	GGG	0.34868736	4	NA	NA	CP000253_1	-	1718971..1718990	GGTCCAATTTCTCTGTGTTG	GGG
sgRNA0562	SAOUHSC_00897	-1	GTTTGTTCAGCGCCAGCAGT	AGCGCCAGCAGT	0.55	NA	NA	1	0	SAOUHSC_00897	SAOUHSC_00897	CP000253_1	+	861596..861615	GTTTGTTCAGCGCCAGCAGT	AGG	0.55259319024	6	NA	NA	CP000253_1	+	1634866..1634885	GTTCGTGCTTATCCAGCAGT	AGG
sgRNA0563	SAOUHSC_00899	-1	TTTGTCGATAAGCCATTGAA	TAAGCCATTGAA	0.35	NA	NA	1	0	SAOUHSC_00899	SAOUHSC_00899	CP000253_1	+	864435..864454	TTTGTCGATAAGCCATTGAA	CGG	0.602246491392	6	SAOUHSC_02287	SAOUHSC_02287	CP000253_1	-	2119937..2119956	TCATTCGACCATCCATTGAA	AGG
sgRNA0564	SAOUHSC_00900	1	TCTTCTTTGTCGTAATCAAC	GTCGTAATCAAC	0.35	NA	NA	1	0	SAOUHSC_00900	SAOUHSC_00900	CP000253_1	-	865013..865032	TCTTCTTTGTCGTAATCAAC	TGG	0.489604756336566	10	SAOUHSC_02007	SAOUHSC_02007	CP000253_1	-	1917471..1917490	GACACAAACTGATAATCAAC	AGG
sgRNA0565	SAOUHSC_00901	1	TAGAGTGCTAAAGGAAATAC	TAAAGGAAATAC	0.35	NA	NA	1	0	SAOUHSC_00901	SAOUHSC_00901	CP000253_1	-	866612..866631	TAGAGTGCTAAAGGAAATAC	TGG	0.542838140208	7	SAOUHSC_00846	SAOUHSC_00846	CP000253_1	+	816620..816639	TATGATGTGTTAGGAAATAC	TGG
sgRNA0566	SAOUHSC_00903	1	CGCTCGCCATCTTTCAAAGT	ATCTTTCAAAGT	0.5	NA	NA	1	0	SAOUHSC_00903	SAOUHSC_00903	CP000253_1	-	867753..867772	CGCTCGCCATCTTTCAAAGT	TGG	0.465656697602712	9	NA	NA	CP000253_1	-	2472207..2472226	TGACGACGTTGATTCAAAGT	GGG
sgRNA0567	SAOUHSC_00904	1	AAAATGATTGGATCTCCAAG	TGGATCTCCAAG	0.35	NA	reverse_tandemT	1	0	SAOUHSC_00904	SAOUHSC_00904	CP000253_1	-	868461..868480	AAAATGATTGGATCTCCAAG	CGG	0.47537123122944	8	NA	NA	CP000253_1	-	1473701..1473720	AGAGGTGGTTGGTCTCCAAG	TGG
sgRNA0568	SAOUHSC_00906	1	CAGCTAACAATGTTTTAGGA	AATGTTTTAGGA	0.35	NA	NA	1	0	SAOUHSC_00906	SAOUHSC_00906	CP000253_1	-	875786..875805	CAGCTAACAATGTTTTAGGA	TGG	0.550421628372	7	NA	NA	CP000253_1	+	1318321..1318340	AAAGACAGAATTTTTTAGGA	AGG
sgRNA0569	SAOUHSC_00907	1	ATGTGCAACGGTTTGAAAAA	CGGTTTGAAAAA	0.35	NA	reverse_tandemT	1	0	SAOUHSC_00907	SAOUHSC_00907	CP000253_1	-	876991..877010	ATGTGCAACGGTTTGAAAAA	TGG	0.61460695296	6	NA	NA	CP000253_1	-	1477229..1477248	CCGTTCAAACTTTTGAAAAA	CGG
sgRNA0570	SAOUHSC_00909	-1	AAGTCTAGACATATTAAATG	ACATATTAAATG	0.25	NA	NA	1	0	SAOUHSC_00909	SAOUHSC_00909	CP000253_1	+	879622..879641	AAGTCTAGACATATTAAATG	TGG	0.60180264144	6	NA	NA	CP000253_1	-	2495883..2495902	TACCTTAGATTTATTAAATG	AGG
sgRNA0571	SAOUHSC_00910	1	CGATATCAATTCCTAATTCA	ATTCCTAATTCA	0.3	NA	NA	1	0	SAOUHSC_00910	SAOUHSC_00910	CP000253_1	-	879820..879839	CGATATCAATTCCTAATTCA	GGG	0.6679054077696	7	SAOUHSC_01054	SAOUHSC_01054	CP000253_1	+	1022108..1022127	TAAAATATTCTCCTAATTCA	CGG
sgRNA0572	SAOUHSC_00911	1	TCAACCATTGCTTATTTAAG	TGCTTATTTAAG	0.3	NA	NA	1	0	SAOUHSC_00911	SAOUHSC_00911	CP000253_1	-	880720..880739	TCAACCATTGCTTATTTAAG	TGG	0.6275374985088	8	NA	NA	CP000253_1	-	1830714..1830733	AATACTTCGGGTTATTTAAG	TGG
sgRNA0573	SAOUHSC_00912	1	TTATCAATTGGTTTGCTTGT	TGGTTTGCTTGT	0.3	NA	NA	1	0	SAOUHSC_00912	SAOUHSC_00912	CP000253_1	-	882896..882915	TTATCAATTGGTTTGCTTGT	TGG	0.607186734336	7	NA	NA	CP000253_1	-	427293..427312	TAAGCATGAACTTTGCTTGT	AGG
sgRNA0574	SAOUHSC_00913	-1	TTAATTTGCTTATGTATAGA	CTTATGTATAGA	0.2	NA	NA	1	0	SAOUHSC_00913	SAOUHSC_00913	CP000253_1	+	886064..886083	TTAATTTGCTTATGTATAGA	AGG	0.5266684934784	8	SAOUHSC_01412	SAOUHSC_01412	CP000253_1	+	1352766..1352785	TCTAAATCTGAATGTATAGA	TGG
sgRNA0575	SAOUHSC_00914	1	AATACTACTAATTCTTTTTC	TAATTCTTTTTC	0.2	NA	tandemT	1	0	SAOUHSC_00914	SAOUHSC_00914	CP000253_1	-	886472..886491	AATACTACTAATTCTTTTTC	AGG	0.6275374985088	8	SAOUHSC_01366	SAOUHSC_01366	CP000253_1	-	1311784..1311803	GTTTCATTCAGTTCTTTTTC	AGG
sgRNA0576	SAOUHSC_00915	1	GTATCAGTAGGAACAATCAC	AGGAACAATCAC	0.4	NA	NA	1	0	SAOUHSC_00915	SAOUHSC_00915	CP000253_1	-	887481..887500	GTATCAGTAGGAACAATCAC	TGG	0.54826960396032	8	SAOUHSC_00798	SAOUHSC_00798	CP000253_1	-	781796..781815	CCTTCTTTTGTTACAATCAC	TGG
sgRNA0577	SAOUHSC_00916	1	TAATATTTCTAATTGTATTA	CTAATTGTATTA	0.1	NA	NA	1	0	SAOUHSC_00916	SAOUHSC_00916	CP000253_1	-	888149..888168	TAATATTTCTAATTGTATTA	TGG	0.675010784448	7	NA	NA	CP000253_1	+	1258738..1258757	CCAAAGAACAAATTGTATTA	AGG
sgRNA0578	SAOUHSC_00917	1	GCACCTGCTGCGTATTCATA	TGCGTATTCATA	0.5	NA	NA	1	0	SAOUHSC_00917	SAOUHSC_00917	CP000253_1	-	889187..889206	GCACCTGCTGCGTATTCATA	TGG	0.5855549238	6	SAOUHSC_00757	SAOUHSC_00757	CP000253_1	+	740354..740373	TCAATGGATGCATATTCATA	TGG
sgRNA0579	SAOUHSC_00918	1	TCTTTAGCTTTTTGAGTTGC	TTTTTGAGTTGC	0.35	NA	tandemT	1	0	SAOUHSC_00918	SAOUHSC_00918	CP000253_1	-	890085..890104	TCTTTAGCTTTTTGAGTTGC	CGG	0.51003685684224	8	SAOUHSC_02767	SAOUHSC_02767	CP000253_1	+	2543470..2543489	TTCGCAAATAATTGAGTTGC	TGG
sgRNA0580	SAOUHSC_00919	-1	ATGCCCAAAAGAATGTTACG	AAGAATGTTACG	0.4	NA	NA	1	0	SAOUHSC_00919	SAOUHSC_00919	CP000253_1	+	890820..890839	ATGCCCAAAAGAATGTTACG	AGG	0.53716647688704	8	NA	NA	CP000253_1	-	2088327..2088346	GCACGTCAAGCAATGTTACG	TGG
sgRNA0581	SAOUHSC_00920	1	GCATTGTCAATAATCTTTTC	AATAATCTTTTC	0.3	NA	NA	1	0	SAOUHSC_00920	SAOUHSC_00920	CP000253_1	-	891184..891203	GCATTGTCAATAATCTTTTC	TGG	0.6599855808	6	SAOUHSC_02121	SAOUHSC_02121	CP000253_1	+	1994218..1994237	GATTTTTCTGCAATCTTTTC	AGG
sgRNA0582	SAOUHSC_00921	1	ATCATTACCGATTGGAGAAA	CGATTGGAGAAA	0.35	NA	NA	1	0	SAOUHSC_00921	SAOUHSC_00921	CP000253_1	-	892141..892160	ATCATTACCGATTGGAGAAA	GGG	0.5610321657864	8	NA	NA	CP000253_1	+	771717..771736	GTTGAAAGAGCTTGGAGAAA	TGG
sgRNA0583	SAOUHSC_00922	-1	ACCTCTTGTGGGTTGAAAAA	TGGGTTGAAAAA	0.4	NA	reverse_tandemT	1	0	SAOUHSC_00922	SAOUHSC_00922	CP000253_1	+	893500..893519	ACCTCTTGTGGGTTGAAAAA	TGG	0.64765617984	7	NA	NA	CP000253_1	+	1147225..1147244	ATGACCTCAGAGTTGAAAAA	AGG
sgRNA0584	SAOUHSC_00923	1	GCATCGTTAAATGGCGAACC	AAATGGCGAACC	0.5	NA	NA	1	0	SAOUHSC_00923	SAOUHSC_00923	CP000253_1	-	894104..894123	GCATCGTTAAATGGCGAACC	TGG	0.350486368848	7	NA	NA	CP000253_1	+	2082116..2082135	ACATGGAATATTGACGAACC	TGG
sgRNA0585	SAOUHSC_00928	1	TGCTGTTAATGCTACATTTA	ATGCTACATTTA	0.3	NA	NA	1	0	SAOUHSC_00928	SAOUHSC_00928	CP000253_1	-	900062..900081	TGCTGTTAATGCTACATTTA	AGG	0.571059123643008	9	NA	NA	CP000253_1	+	2451253..2451272	AACAGAATTAACTACATTTA	AGG
sgRNA0586	SAOUHSC_00929	1	CTTAGTTTAGATATCTTTTC	AGATATCTTTTC	0.25	NA	NA	1	0	SAOUHSC_00929	SAOUHSC_00929	CP000253_1	-	901869..901888	CTTAGTTTAGATATCTTTTC	TGG	0.559548413424	7	NA	NA	CP000253_1	-	221110..221129	GTAAATAAAATTATCTTTTC	AGG
sgRNA0587	SAOUHSC_00930	1	ATCGGATTCAATGATGCATA	CAATGATGCATA	0.35	NA	NA	1	0	SAOUHSC_00930	SAOUHSC_00930	CP000253_1	-	902978..902997	ATCGGATTCAATGATGCATA	CGG	0.6599855808	6	NA	NA	CP000253_1	+	206406..206425	ACTGGTTTACCTGATGCATA	CGG
sgRNA0588	SAOUHSC_00931	1	TTGAGATTAAAATTAGTAAC	AAAATTAGTAAC	0.2	NA	NA	1	0	SAOUHSC_00931	SAOUHSC_00931	CP000253_1	-	903692..903711	TTGAGATTAAAATTAGTAAC	GGG	0.5897743488	6	NA	NA	CP000253_1	-	2373038..2373057	TCAAACTTATTATTAGTAAC	AGG
sgRNA0589	SAOUHSC_00932	1	ACTGGAAAAGGAGCTATTAA	AGGAGCTATTAA	0.35	NA	NA	1	0	SAOUHSC_00932	SAOUHSC_00932	CP000253_1	-	904745..904764	ACTGGAAAAGGAGCTATTAA	TGG	0.532179082974528	9	NA	NA	CP000253_1	-	928050..928069	TAACGGAGGGTGGCTATTAA	TGG
sgRNA0590	SAOUHSC_00933	-1	TAGTAGGAATTCCACTAGGT	ATTCCACTAGGT	0.4	NA	NA	1	0	SAOUHSC_00933	SAOUHSC_00933	CP000253_1	+	906492..906511	TAGTAGGAATTCCACTAGGT	TGG	0.6096093696	5	NA	NA	CP000253_1	+	739338..739357	ATGTTGTAATTTCACTAGGT	GGG
sgRNA0591	SAOUHSC_00934	1	TTACGGCAAGATGTGCAACT	AGATGTGCAACT	0.45	NA	NA	1	0	SAOUHSC_00934	SAOUHSC_00934	CP000253_1	-	906856..906875	TTACGGCAAGATGTGCAACT	TGG	0.53694039672	7	NA	NA	CP000253_1	+	1214369..1214388	TTAATTGTACTTGTGCAACT	AGG
sgRNA0592	SAOUHSC_00935	1	ATCTTCACGACTAAATCCAC	GACTAAATCCAC	0.4	NA	NA	1	0	SAOUHSC_00935	SAOUHSC_00935	CP000253_1	-	907665..907684	ATCTTCACGACTAAATCCAC	GGG	0.710527059	6	SAOUHSC_02845	SAOUHSC_02845	CP000253_1	+	2619844..2619863	TTCATAAAAATTAAATCCAC	AGG
sgRNA0593	SAOUHSC_00936	1	ATAACTTGCTTGCCACACAC	CTTGCCACACAC	0.45	NA	NA	1	0	SAOUHSC_00936	SAOUHSC_00936	CP000253_1	-	908516..908535	ATAACTTGCTTGCCACACAC	CGG	0.398142421003905	11	SAOUHSC_00198	SAOUHSC_00198	CP000253_1	+	219454..219473	CATAGCCAACGACCACACAC	CGG
sgRNA0594	SAOUHSC_00937	1	GTTAAGTCCCATGTATATTC	CCATGTATATTC	0.35	NA	NA	1	0	SAOUHSC_00937	SAOUHSC_00937	CP000253_1	-	909517..909536	GTTAAGTCCCATGTATATTC	AGG	0.583473452417856	9	SAOUHSC_02179	SAOUHSC_02179	CP000253_1	+	2038701..2038720	AAATAATGAATTGTATATTC	AGG
sgRNA0595	SAOUHSC_00939	-1	TCGTTCATCTTTTTCTACAA	CTTTTTCTACAA	0.3	NA	tandemT	1	0	SAOUHSC_00939	SAOUHSC_00939	CP000253_1	+	912845..912864	TCGTTCATCTTTTTCTACAA	GGG	0.57075553027584	8	NA	NA	CP000253_1	-	996061..996080	TATATGTTAAATTTCTACAA	AGG
sgRNA0596	SAOUHSC_00940	-1	TGTTCCTTTAATTTGAAATC	TAATTTGAAATC	0.25	NA	NA	1	0	SAOUHSC_00940	SAOUHSC_00940	CP000253_1	+	913486..913505	TGTTCCTTTAATTTGAAATC	GGG	0.55464172848	7	SAOUHSC_01821	SAOUHSC_01821	CP000253_1	+	1726889..1726908	TGTGAAGGAATTTTGAAATC	AGG
sgRNA0597	SAOUHSC_00941	1	ATCATCTAATGTATACGCAA	ATGTATACGCAA	0.3	NA	NA	1	0	SAOUHSC_00941	SAOUHSC_00941	CP000253_1	-	913938..913957	ATCATCTAATGTATACGCAA	AGG	0.547788032064	7	NA	NA	CP000253_1	-	939468..939487	AATATTTATGTGATACGCAA	AGG
sgRNA0598	SAOUHSC_00947	1	CTTTACGGCTACGTTCTTTA	CTACGTTCTTTA	0.4	NA	NA	1	0	SAOUHSC_00947	SAOUHSC_00947	CP000253_1	-	920150..920169	CTTTACGGCTACGTTCTTTA	CGG	0.521401808543616	9	SAOUHSC_01679	SAOUHSC_01679	CP000253_1	+	1589278..1589297	TAATTGGTTGGCGTTCTTTA	CGG
sgRNA0599	SAOUHSC_00948	-1	TAATCAGAGCGATGCCAGTT	GCGATGCCAGTT	0.45	NA	NA	1	0	SAOUHSC_00948	SAOUHSC_00948	CP000253_1	+	922039..922058	TAATCAGAGCGATGCCAGTT	CGG	0.56644261632	7	NA	NA	CP000253_1	-	1631655..1631674	TTCTACAGGCAATGCCAGTT	GGG
sgRNA0600	SAOUHSC_00949	1	ATTAGCAAACCATAAACTAA	ACCATAAACTAA	0.25	NA	NA	1	0	SAOUHSC_00949	SAOUHSC_00949	CP000253_1	-	922474..922493	ATTAGCAAACCATAAACTAA	TGG	0.60111486699264	8	NA	NA	CP000253_1	-	2579264..2579283	CGACGGCAAAGATAAACTAA	AGG
sgRNA0601	SAOUHSC_00950	1	ACAAGTTGATTATAAGATTC	ATTATAAGATTC	0.25	NA	NA	1	0	SAOUHSC_00950	SAOUHSC_00950	CP000253_1	-	924223..924242	ACAAGTTGATTATAAGATTC	TGG	0.482477184	5	NA	NA	CP000253_1	-	2637080..2637099	ATATCTTTATTAGAAGATTC	GGG
sgRNA0602	SAOUHSC_00951	1	GCTTCTTGAAATGACTTTGA	AAATGACTTTGA	0.35	NA	NA	1	0	SAOUHSC_00951	SAOUHSC_00951	CP000253_1	-	925112..925131	GCTTCTTGAAATGACTTTGA	TGG	0.5652004176	6	NA	NA	CP000253_1	+	527180..527199	GCTTATAACGCTGACTTTGA	CGG
sgRNA0603	SAOUHSC_00953	-1	CGTGCTCAATGACGCTTAAA	ATGACGCTTAAA	0.45	NA	NA	1	0	SAOUHSC_00953	SAOUHSC_00953	CP000253_1	+	927921..927940	CGTGCTCAATGACGCTTAAA	TGG	0.469313869280256	8	NA	NA	CP000253_1	+	657271..657290	ATTGGTGACAATCGCTTAAA	TGG
sgRNA0604	SAOUHSC_00954	1	ACCACTTGTGTTACGTTAGC	TGTTACGTTAGC	0.45	NA	NA	1	0	SAOUHSC_00954	SAOUHSC_00954	CP000253_1	-	928702..928721	ACCACTTGTGTTACGTTAGC	TGG	0.6279710976	6	SAOUHSC_01450	SAOUHSC_01450	CP000253_1	+	1407638..1407657	GACAATGCTGCTACGTTAGC	TGG
sgRNA0605	SAOUHSC_00957	1	AAATAAGGTAAGATCAAACT	TAAGATCAAACT	0.25	NA	NA	1	0	SAOUHSC_00957	SAOUHSC_00957	CP000253_1	-	932087..932106	AAATAAGGTAAGATCAAACT	TGG	0.494416978101446	9	NA	NA	CP000253_1	-	1888706..1888725	GATGCAACGCCGATCAAACT	AGG
sgRNA0606	SAOUHSC_00958	1	TTACGTCGGTACTGACTTTT	GTACTGACTTTT	0.4	NA	NA	1	0	SAOUHSC_00958	SAOUHSC_00958	CP000253_1	-	933139..933158	TTACGTCGGTACTGACTTTT	AGG	0.4795694825922	8	NA	NA	CP000253_1	+	775787..775806	CTACTACTAATGTGACTTTT	TGG
sgRNA0607	SAOUHSC_00960	1	GATGATTTTGTGCTCTTACT	TGTGCTCTTACT	0.35	NA	NA	1	0	SAOUHSC_00960	SAOUHSC_00960	CP000253_1	-	937048..937067	GATGATTTTGTGCTCTTACT	TGG	0.428404161794495	10	NA	NA	CP000253_1	-	2394542..2394561	AAATTGAGGGCACTCTTACT	GGG
sgRNA0608	SAOUHSC_00961	-1	TGATCGTCATCATCAAATGC	ATCATCAAATGC	0.4	NA	NA	1	0	SAOUHSC_00961	SAOUHSC_00961	CP000253_1	+	939426..939445	TGATCGTCATCATCAAATGC	TGG	0.6878506635	6	SAOUHSC_00128	SAOUHSC_00128	CP000253_1	-	134551..134570	AGCTCATAAATATCAAATGC	TGG
sgRNA0609	SAOUHSC_00963	-1	TCCATTGCTAAGTTTAAAGT	TAAGTTTAAAGT	0.3	NA	NA	1	0	SAOUHSC_00963	SAOUHSC_00963	CP000253_1	+	940939..940958	TCCATTGCTAAGTTTAAAGT	TGG	0.6270561024	5	SAOUHSC_01061	SAOUHSC_01061	CP000253_1	+	1026095..1026114	TTTATTTCTGAATTTAAAGT	AGG
sgRNA0610	SAOUHSC_00964	1	CAGTTTTTTCCGGTAAATCA	TCCGGTAAATCA	0.35	NA	tandemT	1	0	SAOUHSC_00964	SAOUHSC_00964	CP000253_1	-	941315..941334	CAGTTTTTTCCGGTAAATCA	AGG	0.5219958744	5	NA	NA	CP000253_1	-	2496897..2496916	AAGTTTATAACGCTAAATCA	CGG
sgRNA0611	SAOUHSC_00967	1	GAATTTTCTGAAAATAGTCA	TGAAAATAGTCA	0.25	NA	NA	1	0	SAOUHSC_00967	SAOUHSC_00967	CP000253_1	-	942931..942950	GAATTTTCTGAAAATAGTCA	AGG	0.6151284048	6	NA	NA	CP000253_1	-	1262828..1262847	GCTTTATATAATAATAGTCA	AGG
sgRNA0612	SAOUHSC_00968	1	GCTATAGGGTATTTAGTATC	GTATTTAGTATC	0.35	NA	NA	1	0	SAOUHSC_00968	SAOUHSC_00968	CP000253_1	-	943429..943448	GCTATAGGGTATTTAGTATC	AGG	0.65542805399808	8	SAOUHSC_02268	SAOUHSC_02268	CP000253_1	+	2099129..2099148	TGGCTGTCATATTTAGTATC	TGG
sgRNA0613	SAOUHSC_00971	-1	TAAAAGATATAAGACAAGAA	ATAAGACAAGAA	0.2	NA	NA	1	0	SAOUHSC_00971	SAOUHSC_00971	CP000253_1	+	946537..946556	TAAAAGATATAAGACAAGAA	AGG	0.788832	3	NA	NA	CP000253_1	+	1421774..1421793	GCAAAGATATATGACAAGAA	CGG
sgRNA0614	SAOUHSC_00972	1	CCATTTTCGACTTCTATAGT	GACTTCTATAGT	0.35	NA	NA	1	0	SAOUHSC_00972	SAOUHSC_00972	CP000253_1	-	947032..947051	CCATTTTCGACTTCTATAGT	TGG	0.6282555048	6	SAOUHSC_02947	SAOUHSC_02947	CP000253_1	+	2711320..2711339	TCAGGTTGTAATTCTATAGT	TGG
sgRNA0615	SAOUHSC_00975	-1	ATCAATACTGCGATGGTAGG	TGCGATGGTAGG	0.45	NA	NA	1	0	SAOUHSC_00975	SAOUHSC_00975	CP000253_1	+	948993..949012	ATCAATACTGCGATGGTAGG	TGG	0.6148883664	6	NA	NA	CP000253_1	-	2067533..2067552	CTTAGTCATGAGATGGTAGG	AGG
sgRNA0616	SAOUHSC_00976	1	TCTAATACAACAACACGTTT	AACAACACGTTT	0.3	NA	NA	1	0	SAOUHSC_00976	SAOUHSC_00976	CP000253_1	-	949767..949786	TCTAATACAACAACACGTTT	AGG	0.520856123762304	9	NA	NA	CP000253_1	-	2404806..2404825	AGCCAACAAATGACACGTTT	TGG
sgRNA0617	SAOUHSC_00977	-1	TAACAGTTCTTTTAATGAAT	CTTTTAATGAAT	0.2	NA	NA	1	0	SAOUHSC_00977	SAOUHSC_00977	CP000253_1	+	950714..950733	TAACAGTTCTTTTAATGAAT	TGG	0.6465079805184	7	SAOUHSC_00740	SAOUHSC_00740	CP000253_1	+	725675..725694	ATTGAGTTTCATTAATGAAT	CGG
sgRNA0618	SAOUHSC_00978	-1	TAATGCAACAATAACATAAA	CAATAACATAAA	0.2	NA	NA	1	0	SAOUHSC_00978	SAOUHSC_00978	CP000253_1	+	950997..951016	TAATGCAACAATAACATAAA	TGG	0.57875658624	7	NA	NA	CP000253_1	-	2816328..2816347	TCCTTTACAACTAACATAAA	AGG
sgRNA0619	SAOUHSC_00979	1	GCAATATCAAATCGGTCCTC	AAATCGGTCCTC	0.45	NA	NA	1	0	SAOUHSC_00979	SAOUHSC_00979	CP000253_1	-	951221..951240	GCAATATCAAATCGGTCCTC	TGG	0.30114253224	8	SAOUHSC_00869	SAOUHSC_00869	CP000253_1	-	834524..834543	ATCATTTTAATACGGTCTTC	AGG
sgRNA0620	SAOUHSC_00980	-1	ACGGAAGCAGTTAATGTATG	AGTTAATGTATG	0.4	NA	NA	1	0	SAOUHSC_00980	SAOUHSC_00980	CP000253_1	+	952661..952680	ACGGAAGCAGTTAATGTATG	AGG	0.5891571072	6	NA	NA	CP000253_1	+	982431..982450	AACGAAAAAGGCAATGTATG	TGG
sgRNA0621	SAOUHSC_00986	-1	TTGTTCTAGATGTGTGAGTT	GATGTGTGAGTT	0.35	NA	NA	1	0	SAOUHSC_00986	SAOUHSC_00986	CP000253_1	+	958053..958072	TTGTTCTAGATGTGTGAGTT	TGG	0.521582746128998	9	NA	NA	CP000253_1	-	2756956..2756975	ACACAAAAAAGGTGTGAGTT	GGG
sgRNA0622	SAOUHSC_00987	-1	TTTAGAGTGTGAATCGGCTT	GTGAATCGGCTT	0.4	NA	NA	1	0	SAOUHSC_00987	SAOUHSC_00987	CP000253_1	+	959212..959231	TTTAGAGTGTGAATCGGCTT	TGG	0.41216794242624	7	NA	NA	CP000253_1	-	2707256..2707275	GTAACATTAGGATTCGGCTT	AGG
sgRNA0623	SAOUHSC_00988	-1	GAAGATAACGCGTTTGCTGC	CGCGTTTGCTGC	0.5	NA	NA	1	0	SAOUHSC_00988	SAOUHSC_00988	CP000253_1	+	960332..960351	GAAGATAACGCGTTTGCTGC	TGG	0.6207762726	6	NA	NA	CP000253_1	+	439187..439206	AATGAAAAGGTATTTGCTGC	TGG
sgRNA0624	SAOUHSC_00989	-1	TTTGAAAATTGGCGAATACT	TTGGCGAATACT	0.3	NA	NA	1	0	SAOUHSC_00989	SAOUHSC_00989	CP000253_1	+	962044..962063	TTTGAAAATTGGCGAATACT	TGG	0.49346571888432	8	SAOUHSC_01211	SAOUHSC_01211	CP000253_1	-	1161669..1161688	TTACAACGCCTTCGAATACT	TGG
sgRNA0625	SAOUHSC_00991	-1	TATTTATCGCCACTAGTGTA	GCCACTAGTGTA	0.35	NA	NA	1	0	SAOUHSC_00991	SAOUHSC_00991	CP000253_1	+	963205..963224	TATTTATCGCCACTAGTGTA	GGG	0.4161365712	6	NA	NA	CP000253_1	-	738582..738601	TATTCACGTCTAGTAGTGTA	AGG
sgRNA0626	SAOUHSC_00992	1	GATCGTAATTAAATAAAATA	TTAAATAAAATA	0.15	NA	NA	1	0	SAOUHSC_00992	SAOUHSC_00992	CP000253_1	-	963580..963599	GATCGTAATTAAATAAAATA	CGG	0.7426188	4	SAOUHSC_A00084	SAOUHSC_A00084	CP000253_1	+	91096..91115	TATAAAAATTAAATAAAATA	AGG
sgRNA0627	SAOUHSC_00993	1	ACATACACAAGCAAAAATAG	AAGCAAAAATAG	0.3	NA	reverse_tandemT	1	0	SAOUHSC_00993	SAOUHSC_00993	CP000253_1	-	964000..964019	ACATACACAAGCAAAAATAG	CGG	0.56028563136	7	NA	NA	CP000253_1	-	2697321..2697340	AATTGAAGACACAAAAATAG	TGG
sgRNA0628	SAOUHSC_00994	-1	AGCGTTAATGCAACCATTGA	TGCAACCATTGA	0.4	NA	NA	1	0	SAOUHSC_00994	SAOUHSC_00994	CP000253_1	+	967814..967833	AGCGTTAATGCAACCATTGA	TGG	0.564906408066	7	SAOUHSC_01684	SAOUHSC_01684	CP000253_1	+	1594518..1594537	TGGTTTACTTTGACCATTGA	TGG
sgRNA0629	SAOUHSC_00995	-1	CATCAATTTCACTTTCCTCA	TCACTTTCCTCA	0.35	NA	NA	1	0	SAOUHSC_00995	SAOUHSC_00995	CP000253_1	+	968420..968439	CATCAATTTCACTTTCCTCA	GGG	0.455698609775862	9	SAOUHSC_01359	SAOUHSC_01359	CP000253_1	-	1302284..1302303	TTAATAATACTTTTTCCTCA	GGG
sgRNA0630	SAOUHSC_00996	-1	TTCTAAAATGAGCCATATCT	TGAGCCATATCT	0.3	NA	NA	1	0	SAOUHSC_00996	SAOUHSC_00996	CP000253_1	+	969051..969070	TTCTAAAATGAGCCATATCT	TGG	0.43905423744	6	SAOUHSC_01455	SAOUHSC_01455	CP000253_1	+	1413077..1413096	TAGTCGAATAAGACATATCT	TGG
sgRNA0631	SAOUHSC_00997	-1	CAATGAGAACCAATGCTAGA	ACCAATGCTAGA	0.4	NA	NA	1	0	SAOUHSC_00997	SAOUHSC_00997	CP000253_1	+	970364..970383	CAATGAGAACCAATGCTAGA	AGG	0.562132726848	7	NA	NA	CP000253_1	-	2481927..2481946	GCTTTCGGACCTATGCTAGA	AGG
sgRNA0632	SAOUHSC_00998	1	ATTTTGTTTCCTTATGTATT	TCCTTATGTATT	0.2	NA	NA	1	0	SAOUHSC_00998	SAOUHSC_00998	CP000253_1	-	970979..970998	ATTTTGTTTCCTTATGTATT	GGG	0.640919330688	7	NA	NA	CP000253_1	-	1796995..1797014	AAAATTCCTACTTATGTATT	AGG
sgRNA0633	SAOUHSC_01002	-1	AACTTCTGACTACTTGCTAC	ACTACTTGCTAC	0.4	NA	NA	1	0	SAOUHSC_01002	SAOUHSC_01002	CP000253_1	+	976454..976473	AACTTCTGACTACTTGCTAC	TGG	0.456825480384	7	SAOUHSC_01411	SAOUHSC_01411	CP000253_1	+	1349917..1349936	ATCGTTGCAATAATTGCTAC	TGG
sgRNA0634	SAOUHSC_01003	1	GTTTAACGATAAATTACTTT	ATAAATTACTTT	0.2	NA	NA	1	0	SAOUHSC_01003	SAOUHSC_01003	CP000253_1	-	976911..976930	GTTTAACGATAAATTACTTT	TGG	0.5774598838008	7	NA	NA	CP000253_1	+	2105877..2105896	CTTAATGGCGATATTACTTT	CGG
sgRNA0635	SAOUHSC_01005	-1	TAGTGTAGCAGAAACACCGA	CAGAAACACCGA	0.45	NA	NA	1	0	SAOUHSC_01005	SAOUHSC_01005	CP000253_1	+	977405..977424	TAGTGTAGCAGAAACACCGA	GGG	0.428208095816557	10	SAOUHSC_02958	SAOUHSC_02958	CP000253_1	-	2720057..2720076	CTTGTTACTGTCAACACCGA	TGG
sgRNA0636	SAOUHSC_01007	-1	TAACCCCTGTCTGTAGTCTT	GTCTGTAGTCTT	0.45	NA	NA	1	0	SAOUHSC_01007	SAOUHSC_01007	CP000253_1	+	979065..979084	TAACCCCTGTCTGTAGTCTT	TGG	0.413073806035968	8	NA	NA	CP000253_1	-	1490146..1490165	CTGAAAGTGTCTTTAGTCTT	AGG
sgRNA0637	SAOUHSC_01008	1	GATACTACTTGTTTTTCGTA	TTGTTTTTCGTA	0.3	NA	tandemT	1	0	SAOUHSC_01008	SAOUHSC_01008	CP000253_1	-	979409..979428	GATACTACTTGTTTTTCGTA	CGG	0.5958436854528	8	SAOUHSC_02582	SAOUHSC_02582	CP000253_1	+	2374334..2374353	GGGCCGTAATCTTTTTCGTA	TGG
sgRNA0638	SAOUHSC_01022	-1	GAATACTACTGAAATAAGTA	CTGAAATAAGTA	0.25	NA	NA	1	0	SAOUHSC_01022	SAOUHSC_01022	CP000253_1	+	993551..993570	GAATACTACTGAAATAAGTA	CGG	0.5948532537948	8	NA	NA	CP000253_1	+	833685..833704	CAGTAAATTGAAAATAAGTA	TGG
sgRNA0639	SAOUHSC_01023	1	GTTCTTCACTGTTGTTAAAG	CTGTTGTTAAAG	0.35	NA	NA	1	0	SAOUHSC_01023	SAOUHSC_01023	CP000253_1	-	994003..994022	GTTCTTCACTGTTGTTAAAG	AGG	0.6556533984	6	NA	NA	CP000253_1	+	1187280..1187299	CGTCGACTCAGTTGTTAAAG	CGG
sgRNA0640	SAOUHSC_01025	1	TCACAATTGCACTAACTATA	GCACTAACTATA	0.3	NA	NA	1	0	SAOUHSC_01025	SAOUHSC_01025	CP000253_1	-	994698..994717	TCACAATTGCACTAACTATA	GGG	0.53257169784	6	NA	NA	CP000253_1	+	601933..601952	TCAATATGAAATTAACTATA	AGG
sgRNA0641	SAOUHSC_01026	1	ATATCCTCTTCTTCAATTAA	TTCTTCAATTAA	0.25	NA	NA	1	0	SAOUHSC_01026	SAOUHSC_01026	CP000253_1	-	996257..996276	ATATCCTCTTCTTCAATTAA	AGG	0.6818290752	6	NA	NA	CP000253_1	-	1699355..1699374	ACACCTATTACTTCAATTAA	GGG
sgRNA0642	SAOUHSC_01027	1	CTCAATTCTTGAATCGTCGT	TTGAATCGTCGT	0.4	NA	NA	1	0	SAOUHSC_01027	SAOUHSC_01027	CP000253_1	-	997522..997541	CTCAATTCTTGAATCGTCGT	TGG	0.400555850112	7	SAOUHSC_00557	SAOUHSC_00557	CP000253_1	-	566741..566760	AATAATGATTTAATCATCGT	TGG
sgRNA0643	SAOUHSC_01028	1	GTTTGTACTAACATTGTTGC	TAACATTGTTGC	0.35	NA	NA	1	0	SAOUHSC_01028	SAOUHSC_01028	CP000253_1	-	998176..998195	GTTTGTACTAACATTGTTGC	TGG	0.544192320672	7	SAOUHSC_02650	SAOUHSC_02650	CP000253_1	+	2437137..2437156	CATTTGAATTAGATTGTTGC	TGG
sgRNA0644	SAOUHSC_01030	-1	TTTTTTACAAATGTACAAGG	AAATGTACAAGG	0.25	NA	tandemT	1	0	SAOUHSC_01030	SAOUHSC_01030	CP000253_1	+	1000521..1000540	TTTTTTACAAATGTACAAGG	TGG	0.501116039424	6	NA	NA	CP000253_1	+	129265..129284	ACATTTTCATATCTACAAGG	TGG
sgRNA0645	SAOUHSC_01031	1	TCTGCAATTGCGAACATTAA	TGCGAACATTAA	0.35	NA	NA	1	0	SAOUHSC_01031	SAOUHSC_01031	CP000253_1	-	1000864..1000883	TCTGCAATTGCGAACATTAA	AGG	0.6027294	4	NA	NA	CP000253_1	-	583959..583978	TCTGTCATTCCTAACATTAA	AGG
sgRNA0646	SAOUHSC_01034	1	TCTATTTTCATCATGGTCGA	CATCATGGTCGA	0.35	NA	NA	1	0	SAOUHSC_01034	SAOUHSC_01034	CP000253_1	-	1003378..1003397	TCTATTTTCATCATGGTCGA	TGG	0.566412825154176	8	NA	NA	CP000253_1	+	2720506..2720525	GGATTCTTTTTAATGGTCGA	AGG
sgRNA0647	SAOUHSC_01037	-1	TAACGATTTGGTTAATAACT	TGGTTAATAACT	0.25	NA	NA	1	0	SAOUHSC_01037	SAOUHSC_01037	CP000253_1	+	1006325..1006344	TAACGATTTGGTTAATAACT	AGG	0.62741952	5	SAOUHSC_02645	SAOUHSC_02645	CP000253_1	-	2430381..2430400	TTACATTTTTATTAATAACT	TGG
sgRNA0648	SAOUHSC_01038	-1	GCTGCTTTTTGACGCAAAGT	TTGACGCAAAGT	0.45	NA	tandemT	1	0	SAOUHSC_01038	SAOUHSC_01038	CP000253_1	+	1007187..1007206	GCTGCTTTTTGACGCAAAGT	TGG	0.702485784	6	NA	NA	CP000253_1	+	280667..280686	TATGCATATGTACGCAAAGT	AGG
sgRNA0649	SAOUHSC_01039	1	TTCTTACCAACAGTTTTAAT	AACAGTTTTAAT	0.25	NA	NA	1	0	SAOUHSC_01039	SAOUHSC_01039	CP000253_1	-	1007739..1007758	TTCTTACCAACAGTTTTAAT	TGG	0.5599610994432	7	SAOUHSC_02751	SAOUHSC_02751	CP000253_1	-	2528758..2528777	TGTATATAATCTGTTTTAAT	AGG
sgRNA0650	SAOUHSC_01040	1	TCGAATTGGGCTTGTAACTT	GGCTTGTAACTT	0.4	NA	NA	1	0	SAOUHSC_01040	SAOUHSC_01040	CP000253_1	-	1008416..1008435	TCGAATTGGGCTTGTAACTT	AGG	0.627831083303424	8	NA	NA	CP000253_1	+	728357..728376	CGTGATATTTCTTGTAACTT	GGG
sgRNA0651	SAOUHSC_01044	1	TTACTCCAGTCTAAATCAAT	GTCTAAATCAAT	0.3	NA	NA	1	0	SAOUHSC_01044	SAOUHSC_01044	CP000253_1	-	1013479..1013498	TTACTCCAGTCTAAATCAAT	TGG	0.60252224528	6	SAOUHSC_01079	SAOUHSC_01079	CP000253_1	+	1043695..1043714	TTTTTCATTTCAAAATCAAT	TGG
sgRNA0652	SAOUHSC_01045	1	GAAAGTTTCCATACTTGGTG	CCATACTTGGTG	0.4	NA	NA	1	0	SAOUHSC_01045	SAOUHSC_01045	CP000253_1	-	1014001..1014020	GAAAGTTTCCATACTTGGTG	AGG	0.5547362436	6	NA	NA	CP000253_1	-	1501553..1501572	TAAACTTAACGAACTTGGTG	CGG
sgRNA0653	SAOUHSC_01050	1	TTTTCAGTTAATCTACTTAC	TAATCTACTTAC	0.25	NA	NA	1	0	SAOUHSC_01050	SAOUHSC_01050	CP000253_1	-	1018314..1018333	TTTTCAGTTAATCTACTTAC	TGG	0.539914944	5	SAOUHSC_00730	SAOUHSC_00730	CP000253_1	-	715882..715901	TAATCAGAAAATATACTTAC	AGG
sgRNA0654	SAOUHSC_01051	1	ATCCAAGCCATGATTAATTC	CATGATTAATTC	0.35	NA	NA	1	0	SAOUHSC_01051	SAOUHSC_01051	CP000253_1	-	1019595..1019614	ATCCAAGCCATGATTAATTC	AGG	0.57075553027584	8	SAOUHSC_00182	SAOUHSC_00182	CP000253_1	+	199680..199699	AATAATACACCGATTAATTC	AGG
sgRNA0655	SAOUHSC_01053	-1	CCAACAGCGACTAATAACCC	GACTAATAACCC	0.5	NA	NA	1	0	SAOUHSC_01053	SAOUHSC_01053	CP000253_1	+	1021297..1021316	CCAACAGCGACTAATAACCC	AGG	0.423944169352704	8	NA	NA	CP000253_1	-	2395446..2395465	TTAGCAACTGATTATAACCC	TGG
sgRNA0656	SAOUHSC_01054	-1	TTGAACGCTTTGAAATCTTT	TTTGAAATCTTT	0.3	NA	NA	1	0	SAOUHSC_01054	SAOUHSC_01054	CP000253_1	+	1022188..1022207	TTGAACGCTTTGAAATCTTT	AGG	0.733317312	5	NA	NA	CP000253_1	-	1477382..1477401	TCAAAAGCAATGAAATCTTT	AGG
sgRNA0657	SAOUHSC_01055	1	TGCTTCTTGAATAAGTCCTT	GAATAAGTCCTT	0.35	NA	NA	1	0	SAOUHSC_01055	SAOUHSC_01055	CP000253_1	-	1022410..1022429	TGCTTCTTGAATAAGTCCTT	GGG	0.59171865984	6	SAOUHSC_02545	SAOUHSC_02545	CP000253_1	+	2342091..2342110	GCCTGCTCTAACAAGTCCTT	CGG
sgRNA0658	SAOUHSC_01057	1	AAAAATATCGAGAAAACGAT	CGAGAAAACGAT	0.25	NA	reverse_tandemT	1	0	SAOUHSC_01057	SAOUHSC_01057	CP000253_1	-	1023378..1023397	AAAAATATCGAGAAAACGAT	TGG	0.702355968	5	NA	NA	CP000253_1	-	2650288..2650307	AGTTATTTCGGGAAAACGAT	GGG
sgRNA0659	SAOUHSC_01058	1	GAGCAATAATTGCTATATTG	ATTGCTATATTG	0.3	NA	NA	1	0	SAOUHSC_01058	SAOUHSC_01058	CP000253_1	-	1023688..1023707	GAGCAATAATTGCTATATTG	CGG	0.48428296550682	10	NA	NA	CP000253_1	+	748998..749017	TGCTATTCGCAACTATATTG	AGG
sgRNA0660	SAOUHSC_01061	-1	TAATGTTATAGGAAACTTTA	TAGGAAACTTTA	0.2	NA	NA	1	0	SAOUHSC_01061	SAOUHSC_01061	CP000253_1	+	1026259..1026278	TAATGTTATAGGAAACTTTA	CGG	0.6599855808	6	NA	NA	CP000253_1	+	341061..341080	TTACGTTTGTAGAAACTTTA	GGG
sgRNA0661	SAOUHSC_01062	1	TCTTCATATAATGGGCATGA	TAATGGGCATGA	0.35	NA	NA	1	0	SAOUHSC_01062	SAOUHSC_01062	CP000253_1	-	1026549..1026568	TCTTCATATAATGGGCATGA	AGG	0.559548413424	7	NA	NA	CP000253_1	+	16976..16995	CCTGATAATGTTGGGCATGA	TGG
sgRNA0662	SAOUHSC_01063	1	CGGATAATCAATAAACTTTG	CAATAAACTTTG	0.3	NA	NA	1	0	SAOUHSC_01063	SAOUHSC_01063	CP000253_1	-	1027073..1027092	CGGATAATCAATAAACTTTG	AGG	0.481015199207854	9	NA	NA	CP000253_1	-	2288196..2288215	TATGAATAAAACAAACTTTG	GGG
sgRNA0663	SAOUHSC_01064	1	TACGAATTGCAATTTCTCCA	GCAATTTCTCCA	0.35	NA	NA	1	0	SAOUHSC_01064	SAOUHSC_01064	CP000253_1	-	1028845..1028864	TACGAATTGCAATTTCTCCA	CGG	0.393785643669687	10	SAOUHSC_00120	SAOUHSC_00120	CP000253_1	-	125822..125841	TATTCCCCATCGTTTCTCCA	AGG
sgRNA0664	SAOUHSC_01065	-1	AATTTTACAAGTATTGTATG	AAGTATTGTATG	0.2	NA	NA	1	0	SAOUHSC_01065	SAOUHSC_01065	CP000253_1	+	1033443..1033462	AATTTTACAAGTATTGTATG	TGG	0.62093184062976	8	NA	NA	CP000253_1	+	856120..856139	TTGATTTGCAATATTGTATG	TGG
sgRNA0665	SAOUHSC_01066	1	AGCCATGCGCCCGCAAAAGC	GCCCGCAAAAGC	0.65	NA	NA	1	0	SAOUHSC_01066	SAOUHSC_01066	CP000253_1	-	1033855..1033874	AGCCATGCGCCCGCAAAAGC	CGG	0.521099799141842	9	NA	NA	CP000253_1	+	2220171..2220190	GCAGATCAAGCTGCAAAAGC	TGG
sgRNA0666	SAOUHSC_01068	1	GATAAAACAAAATCATCTTC	AAAATCATCTTC	0.25	NA	NA	1	0	SAOUHSC_01068	SAOUHSC_01068	CP000253_1	-	1035368..1035387	GATAAAACAAAATCATCTTC	AGG	0.67013920512	6	NA	NA	CP000253_1	-	1375446..1375465	TTCCTAAAAAAATCATCTTC	AGG
sgRNA0667	SAOUHSC_01069	1	TAGGCTTTGGATTTTCAGCA	GGATTTTCAGCA	0.4	NA	NA	1	0	SAOUHSC_01069*	SAOUHSC_01069*	CP000253_1	-	1035635..1035654	TAGGCTTTGGATTTTCAGCA	TGG	0.460812987273038	9	NA	NA	CP000253_1	+	538172..538191	CAGCAGCACTACTTTCAGCA	GGG
sgRNA0668	SAOUHSC_01071	-1	AATGCAAGTTGCGTTTGCTC	TTGCGTTTGCTC	0.45	NA	NA	1	0	SAOUHSC_01071	SAOUHSC_01071	CP000253_1	+	1037757..1037776	AATGCAAGTTGCGTTTGCTC	TGG	0.60340744848384	7	NA	NA	CP000253_1	-	2392620..2392639	GTCATAAGGAGCGTTTGCTC	AGG
sgRNA0669	SAOUHSC_01072	1	AAACTACAATACTAGTTCTT	ATACTAGTTCTT	0.25	NA	NA	1	0	SAOUHSC_01072	SAOUHSC_01072	CP000253_1	-	1038206..1038225	AAACTACAATACTAGTTCTT	GGG	0.61534186752	6	SAOUHSC_01220	SAOUHSC_01220	CP000253_1	-	1171253..1171272	ATCTTCAAATATTAGTTCTT	CGG
sgRNA0670	SAOUHSC_01073	-1	TAATTTTATCAATACGTTGA	TCAATACGTTGA	0.2	NA	NA	1	0	SAOUHSC_01073	SAOUHSC_01073	CP000253_1	+	1038742..1038761	TAATTTTATCAATACGTTGA	TGG	0.42383795454	6	NA	NA	CP000253_1	+	1337335..1337354	GAAATTTATACCGACGTTGA	TGG
sgRNA0671	SAOUHSC_01074	1	ATGAGACCTTTATTATAAGG	TTTATTATAAGG	0.3	NA	NA	1	0	SAOUHSC_01074	SAOUHSC_01074	CP000253_1	-	1039265..1039284	ATGAGACCTTTATTATAAGG	TGG	0.52664341402633	9	SAOUHSC_02023	SAOUHSC_02023	CP000253_1	+	1929641..1929660	GAGTGTTTAATTTTATAAGG	TGG
sgRNA0672	SAOUHSC_01076	-1	TATTGATGCCCATTATGAAA	CCCATTATGAAA	0.3	NA	NA	1	0	SAOUHSC_01076	SAOUHSC_01076	CP000253_1	+	1041080..1041099	TATTGATGCCCATTATGAAA	GGG	0.60111486699264	8	NA	NA	CP000253_1	-	1583444..1583463	ACACGAGACTAATTATGAAA	AGG
sgRNA0673	SAOUHSC_01077	1	ACCGTTTGATCAAATTCAAA	ATCAAATTCAAA	0.3	NA	NA	1	0	SAOUHSC_01077	SAOUHSC_01077	CP000253_1	-	1041307..1041326	ACCGTTTGATCAAATTCAAA	TGG	0.689684931936	7	NA	NA	CP000253_1	-	1941112..1941131	CTAGTGTAGCCAAATTCAAA	AGG
sgRNA0674	SAOUHSC_01079	-1	CTTGCAACTGCTTCAGTTTT	TGCTTCAGTTTT	0.4	NA	NA	1	0	SAOUHSC_01079	SAOUHSC_01079	CP000253_1	+	1043983..1044002	CTTGCAACTGCTTCAGTTTT	TGG	0.565047974973082	9	SAOUHSC_00228	SAOUHSC_00228	CP000253_1	-	248817..248836	ACCACTTCAAATTCAGTTTT	CGG
sgRNA0675	SAOUHSC_01081	-1	GTCTGCGCCTATGTATACAA	CTATGTATACAA	0.45	NA	NA	1	0	SAOUHSC_01081	SAOUHSC_01081	CP000253_1	+	1045301..1045320	GTCTGCGCCTATGTATACAA	GGG	0.5964970228272	7	NA	NA	CP000253_1	+	1254754..1254773	ATACGCATTTACGTATACAA	GGG
sgRNA0676	SAOUHSC_01082	1	ATTCAAAGTACCGCTATCTG	TACCGCTATCTG	0.4	NA	NA	1	0	SAOUHSC_01082	SAOUHSC_01082	CP000253_1	-	1045714..1045733	ATTCAAAGTACCGCTATCTG	CGG	0.602871444	6	SAOUHSC_00531	SAOUHSC_00531	CP000253_1	+	535222..535241	ATCAGGAATAACGCTATCTG	TGG
sgRNA0677	SAOUHSC_01087	1	GTGCACAATAATACCTAAAA	TAATACCTAAAA	0.3	NA	NA	1	0	SAOUHSC_01086,SAOUHSC_01087	SAOUHSC_01086,SAOUHSC_01087	CP000253_1	-	1049015..1049034	GTGCACAATAATACCTAAAA	AGG	0.712421797824	7	SAOUHSC_01367	SAOUHSC_01367	CP000253_1	-	1312048..1312067	CCCTAAACAAATACCTAAAA	TGG
sgRNA0678	SAOUHSC_01091	1	ATTTGCTGATCTAATCTTGC	ATCTAATCTTGC	0.35	NA	NA	1	0	SAOUHSC_01091	SAOUHSC_01091	CP000253_1	-	1050930..1050949	ATTTGCTGATCTAATCTTGC	CGG	0.566412825154176	8	NA	NA	CP000253_1	+	683118..683137	GGCAGTTGTACCAATCTTGC	TGG
sgRNA0679	SAOUHSC_01092	1	AACGCAGGTTTATCTTCATT	TTTATCTTCATT	0.35	NA	NA	1	0	SAOUHSC_01092	SAOUHSC_01092	CP000253_1	-	1052039..1052058	AACGCAGGTTTATCTTCATT	CGG	0.6536124638208	7	SAOUHSC_00162	SAOUHSC_00162	CP000253_1	-	175879..175898	CCATCACGATCATCTTCATT	AGG
sgRNA0680	SAOUHSC_01095	-1	GCACGTGCTTTCATACCTTG	TTTCATACCTTG	0.5	NA	NA	1	0	SAOUHSC_01095	SAOUHSC_01095	CP000253_1	+	1056349..1056368	GCACGTGCTTTCATACCTTG	AGG	0.59622402647808	7	SAOUHSC_01193	SAOUHSC_01193	CP000253_1	-	1145239..1145258	AATAGTGCGCTTATACCTTG	AGG
sgRNA0681	SAOUHSC_01096	1	CTACATATCGTATGTGCTCT	CGTATGTGCTCT	0.4	NA	NA	1	0	SAOUHSC_01096	SAOUHSC_01096	CP000253_1	-	1056896..1056915	CTACATATCGTATGTGCTCT	GGG	0.5729690203776	8	SAOUHSC_01811	SAOUHSC_01811	CP000253_1	+	1715768..1715787	TAGCTGACAGCATGTGCTCT	AGG
sgRNA0682	SAOUHSC_01100	1	ACCGGAGCGATCATTTTACA	GATCATTTTACA	0.45	NA	NA	1	0	SAOUHSC_01100	SAOUHSC_01100	CP000253_1	-	1062020..1062039	ACCGGAGCGATCATTTTACA	TGG	0.5562155402496	7	NA	NA	CP000253_1	+	2262110..2262129	TTTAAAGAGATGATTTTACA	AGG
sgRNA0683	SAOUHSC_01101	-1	GTTTACGACTTGAGAATGGT	CTTGAGAATGGT	0.4	NA	NA	1	0	SAOUHSC_01101	SAOUHSC_01101	CP000253_1	+	1062339..1062358	GTTTACGACTTGAGAATGGT	GGG	0.442380467782117	10	NA	NA	CP000253_1	-	1490411..1490430	AATACTTTTATCAGAATGGT	AGG
sgRNA0684	SAOUHSC_01102	1	AAATAGCATCCTGGTTCCAT	TCCTGGTTCCAT	0.4	NA	NA	1	0	SAOUHSC_01102*	SAOUHSC_01102*	CP000253_1	-	1062613..1062632	AAATAGCATCCTGGTTCCAT	AGG	0.4254155313408	7	SAOUHSC_01908	SAOUHSC_01908	CP000253_1	+	1816889..1816908	GTATCAAATACTTGTTCCAT	TGG
sgRNA0685	SAOUHSC_01103	1	CGACCAAAAATGCACCTATT	AATGCACCTATT	0.4	NA	reverse_tandemT	1	0	SAOUHSC_01103	SAOUHSC_01103	CP000253_1	-	1064732..1064751	CGACCAAAAATGCACCTATT	GGG	0.408725660709274	8	SAOUHSC_00386	SAOUHSC_00386	CP000253_1	-	390855..390874	ATTTTATAGATGAACCTATT	TGG
sgRNA0686	SAOUHSC_01106	1	AAGTAATAAATCGTCTCATT	AATCGTCTCATT	0.25	NA	BsmBI	1	0	SAOUHSC_01106	SAOUHSC_01106	CP000253_1	-	1068231..1068250	AAGTAATAAATCGTCTCATT	TGG	0.4127109831936	7	SAOUHSC_01916	SAOUHSC_01916	CP000253_1	+	1825485..1825504	ATCTGATTCGTCATCTCATT	AGG
sgRNA0687	SAOUHSC_01109	1	CAACATGATTCAACCATATA	TTCAACCATATA	0.3	NA	NA	1	0	SAOUHSC_01109	SAOUHSC_01109	CP000253_1	-	1070220..1070239	CAACATGATTCAACCATATA	GGG	0.536795576224427	10	SAOUHSC_02254	SAOUHSC_02254	CP000253_1	+	2087757..2087776	TCTGAATCAGTAACCATATA	CGG
sgRNA0688	SAOUHSC_01110	1	AGTTTGTGCATGAGATTCAC	CATGAGATTCAC	0.4	NA	NA	1	0	SAOUHSC_01110	SAOUHSC_01110	CP000253_1	-	1070610..1070629	AGTTTGTGCATGAGATTCAC	CGG	0.53429083	5	NA	NA	CP000253_1	+	330114..330133	AGTATCTTAATGGGATTCAC	AGG
sgRNA0689	SAOUHSC_01111	-1	TAGCATTGTTTTCTAACGTT	TTTTCTAACGTT	0.3	NA	NA	1	0	SAOUHSC_01111	SAOUHSC_01111	CP000253_1	+	1071184..1071203	TAGCATTGTTTTCTAACGTT	TGG	0.456008787234	7	SAOUHSC_00080	SAOUHSC_00080	CP000253_1	-	86975..86994	AACCACTGCAGTTTAACGTT	TGG
sgRNA0690	SAOUHSC_01112	-1	TTAACAGTTTCAGCTTTGTA	TTCAGCTTTGTA	0.3	NA	NA	1	0	SAOUHSC_01112	SAOUHSC_01112	CP000253_1	+	1071416..1071435	TTAACAGTTTCAGCTTTGTA	AGG	0.470558347051161	9	NA	NA	CP000253_1	-	2134615..2134634	GCTTAAGCATTTGCTTTGTA	AGG
sgRNA0691	SAOUHSC_01113	1	AGTGTCTTTAAGAACAGAAA	TAAGAACAGAAA	0.3	NA	NA	1	0	SAOUHSC_01113	SAOUHSC_01113	CP000253_1	-	1072383..1072402	AGTGTCTTTAAGAACAGAAA	AGG	0.57243849350688	8	NA	NA	CP000253_1	-	2494962..2494981	TTGATTTATTACAACAGAAA	GGG
sgRNA0692	SAOUHSC_01114	1	CTCACTGGTTTCTTTTCTCT	TTTCTTTTCTCT	0.4	NA	NA	1	0	SAOUHSC_01114	SAOUHSC_01114	CP000253_1	-	1073178..1073197	CTCACTGGTTTCTTTTCTCT	TGG	0.602842735836	7	SAOUHSC_02049	SAOUHSC_02049	CP000253_1	+	1949684..1949703	TTATCGACTTTATTTTCTCT	GGG
sgRNA0693	SAOUHSC_01115	1	ATAATCGTACGTTTATAATA	ACGTTTATAATA	0.2	NA	NA	1	0	SAOUHSC_01115	SAOUHSC_01115	CP000253_1	-	1073937..1073956	ATAATCGTACGTTTATAATA	TGG	0.583020054	6	NA	NA	CP000253_1	-	2568344..2568363	ATAATTTAGCAATTATAATA	GGG
sgRNA0694	SAOUHSC_01119	-1	ATAATCTTCAAGTAGTTTTG	CAAGTAGTTTTG	0.25	NA	NA	1	0	SAOUHSC_01119	SAOUHSC_01119	CP000253_1	+	1075034..1075053	ATAATCTTCAAGTAGTTTTG	CGG	0.445540328266275	11	SAOUHSC_02404	SAOUHSC_02404	CP000253_1	+	2231811..2231830	CCTTTAGCTTGATAGTTTTG	AGG
sgRNA0695	SAOUHSC_01121	-1	AGCGACAGGATTCATTAATA	GATTCATTAATA	0.35	NA	NA	1	0	SAOUHSC_01121	SAOUHSC_01121	CP000253_1	+	1077301..1077320	AGCGACAGGATTCATTAATA	TGG	0.660948059772	7	SAOUHSC_00995	SAOUHSC_00995	CP000253_1	+	968327..968346	TGACAGTTGTTTCATTAATA	GGG
sgRNA0696	SAOUHSC_01122	1	TTATTAAAACAGTCAGTGTA	ACAGTCAGTGTA	0.25	NA	NA	1	0	SAOUHSC_01122	SAOUHSC_01122	CP000253_1	-	1078116..1078135	TTATTAAAACAGTCAGTGTA	TGG	0.371422197260674	9	NA	NA	CP000253_1	+	1065528..1065547	CACTTTGATGATACAGTGTA	TGG
sgRNA0697	SAOUHSC_01124	-1	TTATCAGAAGGTTTTGCGGC	AGGTTTTGCGGC	0.45	NA	NA	1	0	SAOUHSC_01124	SAOUHSC_01124	CP000253_1	+	1079111..1079130	TTATCAGAAGGTTTTGCGGC	TGG	0.667071	4	NA	NA	CP000253_1	-	2185477..2185496	TTAGCAGCAGCATTTGCGGC	TGG
sgRNA0698	SAOUHSC_01125	-1	GAAGAATTGATAGGTGTATT	GATAGGTGTATT	0.3	NA	NA	1	0	SAOUHSC_01125	SAOUHSC_01125	CP000253_1	+	1080268..1080287	GAAGAATTGATAGGTGTATT	AGG	0.68748498	5	NA	NA	CP000253_1	+	2352917..2352936	GATGAATATGCAGGTGTATT	CGG
sgRNA0699	SAOUHSC_01127	-1	GAAAAACTGATTGGTGTTTT	GATTGGTGTTTT	0.3	NA	reverse_tandemT	1	0	SAOUHSC_01127	SAOUHSC_01127	CP000253_1	+	1081088..1081107	GAAAAACTGATTGGTGTTTT	AGG	0.73200996	5	NA	NA	CP000253_1	+	1270041..1270060	AAAAAGTTAACTGGTGTTTT	TGG
sgRNA0700	SAOUHSC_01128	1	TACCCATTTGTGATCCAGTT	TGTGATCCAGTT	0.4	NA	NA	1	0	SAOUHSC_01128	SAOUHSC_01128	CP000253_1	-	1081859..1081878	TACCCATTTGTGATCCAGTT	GGG	0.460301626036224	8	NA	NA	CP000253_1	+	1231020..1231039	TTGTAAGTAGCTATCCAGTT	TGG
sgRNA0701	SAOUHSC_01129	1	ACAAGCTCGAGTTGTTCTTG	GAGTTGTTCTTG	0.45	NA	NA	1	0	SAOUHSC_01129	SAOUHSC_01129	CP000253_1	-	1082698..1082717	ACAAGCTCGAGTTGTTCTTG	AGG	0.494416978101446	9	SAOUHSC_02460	SAOUHSC_02460	CP000253_1	+	2283895..2283914	GCTTCTGCTGTTTGTTCTTG	AGG
sgRNA0702	SAOUHSC_01130	1	AGTTTAGAATATGCACCAGC	ATATGCACCAGC	0.4	NA	NA	1	0	SAOUHSC_01130	SAOUHSC_01130	CP000253_1	-	1083871..1083890	AGTTTAGAATATGCACCAGC	AGG	0.5368809019392	7	NA	NA	CP000253_1	+	288719..288738	AAACAACAACTTGCACCAGC	GGG
sgRNA0703	SAOUHSC_01131	1	AATAATATAATTGGCAAATG	AATTGGCAAATG	0.2	NA	NA	1	0	SAOUHSC_01131	SAOUHSC_01131	CP000253_1	-	1085750..1085769	AATAATATAATTGGCAAATG	TGG	0.7335717888	5	NA	NA	CP000253_1	+	468055..468074	AGGTATTTCATTGGCAAATG	CGG
sgRNA0704	SAOUHSC_01133	-1	ACTAGTCCTGACGTTACTAG	TGACGTTACTAG	0.45	NA	NA	1	0	SAOUHSC_01133	SAOUHSC_01133	CP000253_1	+	1087054..1087073	ACTAGTCCTGACGTTACTAG	AGG	0.5154627808512	8	NA	NA	CP000253_1	-	2737991..2738010	AGAATAATTACCGTTACTAG	TGG
sgRNA0705	SAOUHSC_01134	1	ATTCTGTGTATTGTGCTTTG	TATTGTGCTTTG	0.35	NA	NA	1	0	SAOUHSC_01134	SAOUHSC_01134	CP000253_1	-	1087418..1087437	ATTCTGTGTATTGTGCTTTG	TGG	0.4862046553	6	NA	NA	CP000253_1	+	2082989..2083008	ATTATATTCGTTATGCTTTG	CGG
sgRNA0706	SAOUHSC_01135	1	ATTATTAATTGCTGCAGTTA	TTGCTGCAGTTA	0.25	NA	NA	1	0	SAOUHSC_01135	SAOUHSC_01135	CP000253_1	-	1088477..1088496	ATTATTAATTGCTGCAGTTA	CGG	0.6224316759936	7	NA	NA	CP000253_1	-	2269235..2269254	TGATTAAAATGTTGCAGTTA	TGG
sgRNA0707	SAOUHSC_01137	1	GTTGAAAAGCTTCCCAATGT	GCTTCCCAATGT	0.4	NA	NA	1	0	SAOUHSC_01137	SAOUHSC_01137	CP000253_1	-	1089050..1089069	GTTGAAAAGCTTCCCAATGT	TGG	0.363854691435755	9	NA	NA	CP000253_1	-	2370551..2370570	CACAGAAAAAGTGCCAATGT	CGG
sgRNA0708	SAOUHSC_01138	-1	CCGACAAATATGCCATAAAA	TATGCCATAAAA	0.35	NA	NA	1	0	SAOUHSC_01138	SAOUHSC_01138	CP000253_1	+	1089979..1089998	CCGACAAATATGCCATAAAA	TGG	0.59622402647808	7	SAOUHSC_01632	SAOUHSC_01632	CP000253_1	+	1552461..1552480	ATACCAAAGTTACCATAAAA	TGG
sgRNA0709	SAOUHSC_01139	1	GGGTCACTGCTCTTTATTTT	GCTCTTTATTTT	0.4	NA	NA	1	0	SAOUHSC_01139	SAOUHSC_01139	CP000253_1	-	1090379..1090398	GGGTCACTGCTCTTTATTTT	TGG	0.661022208	5	NA	NA	CP000253_1	+	2282626..2282645	ATGTGATTGCCCTTTATTTT	TGG
sgRNA0710	SAOUHSC_01140	-1	CAACAAGCAGGGCTTTTCGG	AGGGCTTTTCGG	0.55	NA	NA	1	0	SAOUHSC_01140	SAOUHSC_01140	CP000253_1	+	1090603..1090622	CAACAAGCAGGGCTTTTCGG	GGG	0.432533430117734	9	NA	NA	CP000253_1	+	1178733..1178752	CCTTTAGAGTCACTTTTCGG	AGG
sgRNA0711	SAOUHSC_01141	1	TATCTAGAGACAGTCGTCTC	GACAGTCGTCTC	0.45	NA	BsmBI	1	0	SAOUHSC_01141	SAOUHSC_01141	CP000253_1	-	1090825..1090844	TATCTAGAGACAGTCGTCTC	TGG	0.38264649443064	8	SAOUHSC_02418	SAOUHSC_02418	CP000253_1	+	2247424..2247443	CAACTATGAAGTTTCGTCTC	CGG
sgRNA0712	SAOUHSC_01142	1	AAGTCATAACGAAACTTGGA	ACGAAACTTGGA	0.35	NA	NA	1	0	SAOUHSC_01142	SAOUHSC_01142	CP000253_1	-	1092153..1092172	AAGTCATAACGAAACTTGGA	CGG	0.459536497003584	8	NA	NA	CP000253_1	+	1067973..1067992	GAGATACACAATAACTTGGA	AGG
sgRNA0713	SAOUHSC_01146	1	GTCTTCTTCATATGGCTTTG	CATATGGCTTTG	0.4	NA	NA	1	0	SAOUHSC_01146	SAOUHSC_01146	CP000253_1	-	1096514..1096533	GTCTTCTTCATATGGCTTTG	TGG	0.397091324448	7	SAOUHSC_01869	SAOUHSC_01869	CP000253_1	+	1777275..1777294	GCATTATCTTTATAGCTTTG	AGG
sgRNA0714	SAOUHSC_01149	1	ATTTTTTATACCGCTCGTGT	TACCGCTCGTGT	0.35	NA	tandemT	1	0	SAOUHSC_01149	SAOUHSC_01149	CP000253_1	-	1100266..1100285	ATTTTTTATACCGCTCGTGT	AGG	0.437519143960335	10	NA	NA	CP000253_1	-	2539272..2539291	GGACAAATTATTGCTCGTGT	CGG
sgRNA0715	SAOUHSC_01152	1	ATATAGTTGGCACTATCAAT	GGCACTATCAAT	0.3	NA	NA	1	0	SAOUHSC_01152	SAOUHSC_01152	CP000253_1	-	1103610..1103629	ATATAGTTGGCACTATCAAT	TGG	0.53837223777792	8	SAOUHSC_01454	SAOUHSC_01454	CP000253_1	+	1410825..1410844	AAAAGCGCTTCACTATCAAT	TGG
sgRNA0716	SAOUHSC_01154	1	TTTACCTGTTGTTGTTTGTC	TTGTTGTTTGTC	0.35	NA	NA	1	0	SAOUHSC_01154	SAOUHSC_01154	CP000253_1	-	1104589..1104608	TTTACCTGTTGTTGTTTGTC	AGG	0.548803394496	7	SAOUHSC_01447	SAOUHSC_01447	CP000253_1	+	1383667..1383686	TTATACGCATTTTGTTTGTC	AGG
sgRNA0717	SAOUHSC_01158	1	CTTCAGTCTGGAATGCTAAA	TGGAATGCTAAA	0.4	NA	NA	1	0	SAOUHSC_01158	SAOUHSC_01158	CP000253_1	-	1106630..1106649	CTTCAGTCTGGAATGCTAAA	CGG	0.58306320072	7	NA	NA	CP000253_1	+	470304..470323	AATCATTATCACATGCTAAA	TGG
sgRNA0718	SAOUHSC_01159	1	CGCATTGGGAAATCTGTTTT	GAAATCTGTTTT	0.4	NA	NA	1	0	SAOUHSC_01159	SAOUHSC_01159	CP000253_1	-	1107160..1107179	CGCATTGGGAAATCTGTTTT	AGG	0.550559565358387	9	SAOUHSC_00533	SAOUHSC_00533	CP000253_1	-	537700..537719	ACACCATCAAAATCTGTTTT	AGG
sgRNA0719	SAOUHSC_01160	1	CCTAATATGTCCTCATAAAA	GTCCTCATAAAA	0.3	NA	NA	1	0	SAOUHSC_01160	SAOUHSC_01160	CP000253_1	-	1110248..1110267	CCTAATATGTCCTCATAAAA	TGG	0.653385724992	7	SAOUHSC_00049	SAOUHSC_00049	CP000253_1	-	53473..53492	TTAAAAATCGTCTCATAAAA	TGG
sgRNA0720	SAOUHSC_01162	1	GACAAATACTGCTATTAAAA	CTGCTATTAAAA	0.25	NA	NA	1	0	SAOUHSC_01162	SAOUHSC_01162	CP000253_1	-	1111825..1111844	GACAAATACTGCTATTAAAA	TGG	0.71085946932	6	SAOUHSC_03006	SAOUHSC_03006	CP000253_1	+	2781004..2781023	TAGTAATGTAGCTATTAAAA	TGG
sgRNA0721	SAOUHSC_01164	1	CGTCACTGTACGTTGTATTG	TACGTTGTATTG	0.45	NA	NA	1	0	SAOUHSC_01164	SAOUHSC_01164	CP000253_1	-	1113633..1113652	CGTCACTGTACGTTGTATTG	CGG	0.54826960396032	8	SAOUHSC_02801	SAOUHSC_02801	CP000253_1	+	2577571..2577590	TTCAACGATATATTGTATTG	TGG
sgRNA0722	SAOUHSC_01165	1	AATGCCCATTGCGCTGGTTG	TTGCGCTGGTTG	0.55	NA	NA	1	0	SAOUHSC_01165	SAOUHSC_01165	CP000253_1	-	1114410..1114429	AATGCCCATTGCGCTGGTTG	TGG	0.402164061620106	10,10,10,10	NA,NA,NA,NA	NA,NA,NA,NA	CP000253_1,CP000253_1,CP000253_1,CP000253_1	+,+,+,+	55516..55535,56338..56357,57172..57191,58006..58025	ATTAGTATCACTGCTGGTTG,ATTAGTATCACTGCTGGTTG,ATTAGTATCACTGCTGGTTG,ATTAGTTTCACTGCTGGTTG	TGG,TGG,TGG,TGG
sgRNA0723	SAOUHSC_01171	1	ATCGCCTTACCAACTGTATT	ACCAACTGTATT	0.4	NA	NA	1	0	SAOUHSC_01171	SAOUHSC_01171	CP000253_1	-	1122428..1122447	ATCGCCTTACCAACTGTATT	AGG	0.5844172317984	7	NA	NA	CP000253_1	-	73490..73509	TTCATCGGTACAACTGTATT	TGG
sgRNA0724	SAOUHSC_01173	1	ATCGTGACTACTAGATAGAT	TACTAGATAGAT	0.35	NA	NA	1	0	SAOUHSC_01173	SAOUHSC_01173	CP000253_1	-	1123645..1123664	ATCGTGACTACTAGATAGAT	TGG	0.498925339603891	9	NA	NA	CP000253_1	-	2215524..2215543	CGCTTGCTGGTAAGATAGAT	TGG
sgRNA0725	SAOUHSC_01174	1	GTTTAACAGCTTCTTCAGCT	GCTTCTTCAGCT	0.4	NA	NA	1	0	SAOUHSC_01174	SAOUHSC_01174	CP000253_1	-	1124259..1124278	GTTTAACAGCTTCTTCAGCT	TGG	0.455749108292016	9	SAOUHSC_01321	SAOUHSC_01321	CP000253_1	-	1265358..1265377	TTGGTGATGCGCCTTCAGCT	TGG
sgRNA0726	SAOUHSC_01175	-1	ATTAGTATCGTGTCATTATC	CGTGTCATTATC	0.3	NA	NA	1	0	SAOUHSC_01175	SAOUHSC_01175	CP000253_1	+	1126470..1126489	ATTAGTATCGTGTCATTATC	AGG	0.61460695296	6	NA	NA	CP000253_1	+	733345..733364	CGTAATATTAAGTCATTATC	TGG
sgRNA0727	SAOUHSC_01176	1	GTACCTTTACCTACTCCAGA	ACCTACTCCAGA	0.45	NA	NA	1	0	SAOUHSC_01176	SAOUHSC_01176	CP000253_1	-	1126893..1126912	GTACCTTTACCTACTCCAGA	TGG	0.432913679287069	10	NA	NA	CP000253_1	-	2016993..2017012	TATATTAATCAAACTCCAGA	TGG
sgRNA0728	SAOUHSC_01178	1	TGCCGCAATGCCACCTGTAA	TGCCACCTGTAA	0.55	NA	NA	1	0	SAOUHSC_01178	SAOUHSC_01178	CP000253_1	-	1127930..1127949	TGCCGCAATGCCACCTGTAA	CGG	0.480592700130816	8	SAOUHSC_02750	SAOUHSC_02750	CP000253_1	-	2526640..2526659	TCGTAAAACTCGACCTGTAA	CGG
sgRNA0729	SAOUHSC_01180	1	TCTTCATATTTCTCTAAATC	TTTCTCTAAATC	0.25	NA	NA	1	0	SAOUHSC_01180	SAOUHSC_01180	CP000253_1	-	1132171..1132190	TCTTCATATTTCTCTAAATC	TGG	0.788832	3	SAOUHSC_02979	SAOUHSC_02979	CP000253_1	-	2745700..2745719	CGTTCATATTTATCTAAATC	TGG
sgRNA0730	SAOUHSC_01181	-1	AATACCTTGCATATTCTTGC	GCATATTCTTGC	0.35	NA	NA	1	0	SAOUHSC_01181	SAOUHSC_01181	CP000253_1	+	1133245..1133264	AATACCTTGCATATTCTTGC	CGG	0.450908284028519	11	NA	NA	CP000253_1	-	2296603..2296622	GTGTATGATGTTATTCTTGC	AGG
sgRNA0731	SAOUHSC_01182	1	GTTAAAATAGGATGCGATGC	AGGATGCGATGC	0.4	NA	NA	1	0	SAOUHSC_01182	SAOUHSC_01182	CP000253_1	-	1133663..1133682	GTTAAAATAGGATGCGATGC	TGG	0.5155124688	6	NA	NA	CP000253_1	+	2220807..2220826	GTTATTTTTGCCTGCGATGC	GGG
sgRNA0732	SAOUHSC_01188	1	TTCTTTCTAAATAATCCTCG	AAATAATCCTCG	0.3	NA	NA	1	0	SAOUHSC_01188	SAOUHSC_01188	CP000253_1	-	1140506..1140525	TTCTTTCTAAATAATCCTCG	TGG	0.5252427666486	8	NA	NA	CP000253_1	+	2561695..2561714	ATTTTATGATTAAATCCTCG	TGG
sgRNA0733	SAOUHSC_01191	-1	CTAGGATTCTAACTTTTTGA	CTAACTTTTTGA	0.3	NA	tandemT	1	0	SAOUHSC_01191	SAOUHSC_01191	CP000253_1	+	1143045..1143064	CTAGGATTCTAACTTTTTGA	AGG	0.6019648704	6	SAOUHSC_00703	SAOUHSC_00703	CP000253_1	-	687793..687812	CAAAGTTTTTTGCTTTTTGA	TGG
sgRNA0734	SAOUHSC_01192	1	TACAATACCATAACATTCAA	CATAACATTCAA	0.25	NA	NA	1	0	SAOUHSC_01192	SAOUHSC_01192	CP000253_1	-	1143687..1143706	TACAATACCATAACATTCAA	CGG	0.6165280687104	7	NA	NA	CP000253_1	-	1728373..1728392	ATGACTGAAATAACATTCAA	AGG
sgRNA0735	SAOUHSC_01194	1	TGCAATACTTCTATTTTCTT	TTCTATTTTCTT	0.25	NA	NA	1	0	SAOUHSC_01194	SAOUHSC_01194	CP000253_1	-	1145893..1145912	TGCAATACTTCTATTTTCTT	AGG	0.724304592	5	SAOUHSC_02596	SAOUHSC_02596	CP000253_1	-	2386397..2386416	AGTAATTCATTTATTTTCTT	TGG
sgRNA0736	SAOUHSC_01196	1	AGTTCATGGTCTGTGATGAA	GTCTGTGATGAA	0.4	NA	NA	1	0	SAOUHSC_01196	SAOUHSC_01196	CP000253_1	-	1148168..1148187	AGTTCATGGTCTGTGATGAA	GGG	0.660565787904	7	NA	NA	CP000253_1	-	2587289..2587308	CCAACAACGTATGTGATGAA	AGG
sgRNA0737	SAOUHSC_01200	-1	AAATATAGTAGTCTATGTAT	TAGTCTATGTAT	0.2	NA	NA	1	0	SAOUHSC_01200	SAOUHSC_01200	CP000253_1	+	1151498..1151517	AAATATAGTAGTCTATGTAT	AGG	0.5904210312	5	NA	NA	CP000253_1	+	549241..549260	TAATCTAGGTGACTATGTAT	GGG
sgRNA0738	SAOUHSC_01201	1	TATCAGCGTCTACACCTAAA	TCTACACCTAAA	0.4	NA	NA	1	0	SAOUHSC_01201	SAOUHSC_01201	CP000253_1	-	1151586..1151605	TATCAGCGTCTACACCTAAA	CGG	0.667006704	6	NA	NA	CP000253_1	+	2333522..2333541	TTTTAACTTTAACACCTAAA	GGG
sgRNA0739	SAOUHSC_01203	1	TCGAATGCGAAAATGCTTGT	GAAAATGCTTGT	0.4	NA	NA	1	0	SAOUHSC_01203	SAOUHSC_01203	CP000253_1	-	1151998..1152017	TCGAATGCGAAAATGCTTGT	TGG	0.57243849350688	8	SAOUHSC_01728	SAOUHSC_01728	CP000253_1	-	1634856..1634875	AAGCACGAACATATGCTTGT	TGG
sgRNA0740	SAOUHSC_01204	1	TGCAAAAGACTTAAATCCAA	ACTTAAATCCAA	0.3	NA	NA	1	0	SAOUHSC_01204	SAOUHSC_01204	CP000253_1	-	1152800..1152819	TGCAAAAGACTTAAATCCAA	TGG	0.603474315444	7	NA	NA	CP000253_1	-	1880306..1880325	AGATTTATATTTAAATCCAA	GGG
sgRNA0741	SAOUHSC_01208	1	GCTACTACGATACGATAGAA	GATACGATAGAA	0.4	NA	NA	1	0	SAOUHSC_01208	SAOUHSC_01208	CP000253_1	-	1159783..1159802	GCTACTACGATACGATAGAA	TGG	0.402164061620106	10	SAOUHSC_00185	SAOUHSC_00185	CP000253_1	+	203434..203453	GTTCTGTATGCTCGATAGAA	TGG
sgRNA0742	SAOUHSC_01209	1	AACGTCTGTAAAGTCTGAAT	TAAAGTCTGAAT	0.35	NA	NA	1	0	SAOUHSC_01209	SAOUHSC_01209	CP000253_1	-	1160265..1160284	AACGTCTGTAAAGTCTGAAT	TGG	0.469696129196374	10,10,10,10,10	NA,NA,NA,NA,NA	NA,NA,NA,NA,NA	CP000253_1,CP000253_1,CP000253_1,CP000253_1,CP000253_1	+,+,-,-,-	451409..451428,495688..495707,2241651..2241670,2125164..2125183,1903768..1903787	TAGCGAAAGCGAGTCTGAAT,TAGCGAAAGCGAGTCTGAAT,TAGCGAAAGCGAGTCTGAAT,TAGCGAAAGCGAGTCTGAAT,TAGCGAAAGCGAGTCTGAAT	AGG,AGG,AGG,AGG,AGG
sgRNA0743	SAOUHSC_01211	1	GTATCACCAGGACGGAAACT	AGGACGGAAACT	0.5	NA	NA	1	0	SAOUHSC_01211	SAOUHSC_01211	CP000253_1	-	1161601..1161620	GTATCACCAGGACGGAAACT	TGG	0.3567647026944	7	SAOUHSC_01660	SAOUHSC_01660	CP000253_1	+	1572876..1572895	TCACCAACAAAACGGACACT	TGG
sgRNA0744	SAOUHSC_01212	1	ATCTACTAAGTCCTTTTCAA	AGTCCTTTTCAA	0.3	NA	NA	1	0	SAOUHSC_01212	SAOUHSC_01212	CP000253_1	-	1162091..1162110	ATCTACTAAGTCCTTTTCAA	TGG	0.554995769328	6	SAOUHSC_01222	SAOUHSC_01222	CP000253_1	-	1172873..1172892	CTTACCTAAATACTTTTCAA	TGG
sgRNA0745	SAOUHSC_01213	-1	TTTGAAATGGCATCATTTGA	GGCATCATTTGA	0.3	NA	NA	1	0	SAOUHSC_01213	SAOUHSC_01213	CP000253_1	+	1164573..1164592	TTTGAAATGGCATCATTTGA	CGG	0.67013920512	6	NA	NA	CP000253_1	-	1530157..1530176	GGTCCAAAAGCATCATTTGA	TGG
sgRNA0746	SAOUHSC_01214	1	TTGGCTTTCGCCATATGTCC	CGCCATATGTCC	0.5	NA	NA	1	0	SAOUHSC_01214	SAOUHSC_01214	CP000253_1	-	1165163..1165182	TTGGCTTTCGCCATATGTCC	TGG	0.480592700130816	8	SAOUHSC_00510	SAOUHSC_00510	CP000253_1	-	513561..513580	TCTTGCTTAACAATATGTCC	TGG
sgRNA0747	SAOUHSC_01216	1	GTAAATGCTACTCGTCCTTC	TACTCGTCCTTC	0.45	NA	NA	1	0	SAOUHSC_01216	SAOUHSC_01216	CP000253_1	-	1166946..1166965	GTAAATGCTACTCGTCCTTC	TGG	0.504809981676	7	NA	NA	CP000253_1	+	2566995..2567014	TTTATCGCTTTACGTCCTTC	TGG
sgRNA0748	SAOUHSC_01219	1	TTACCTTGGCTTGAGTTTTT	GCTTGAGTTTTT	0.35	NA	tandemT	1	0	SAOUHSC_01219	SAOUHSC_01219	CP000253_1	-	1169536..1169555	TTACCTTGGCTTGAGTTTTT	CGG	0.5667076187136	7	NA	NA	CP000253_1	+	757106..757125	TGTATAAGGGTTGAGTTTTT	CGG
sgRNA0749	SAOUHSC_01220	1	GCATCGAAATAATCAAGTAA	ATAATCAAGTAA	0.3	NA	NA	1	0	SAOUHSC_01220	SAOUHSC_01220	CP000253_1	-	1170580..1170599	GCATCGAAATAATCAAGTAA	AGG	0.648448416	6	NA	NA	CP000253_1	+	1053411..1053430	ATATTTAGATGATCAAGTAA	TGG
sgRNA0750	SAOUHSC_01221	1	CCTTTATAGAAAAGAAGTAA	GAAAAGAAGTAA	0.25	NA	NA	1	0	SAOUHSC_01221	SAOUHSC_01221	CP000253_1	-	1172066..1172085	CCTTTATAGAAAAGAAGTAA	TGG	0.653837184	5	NA	NA	CP000253_1	+	644938..644957	TATTCATAGGGAAGAAGTAA	AGG
sgRNA0751	SAOUHSC_01222	1	TCGACACCCATTTGACTTCT	CATTTGACTTCT	0.45	NA	NA	1	0	SAOUHSC_01222	SAOUHSC_01222	CP000253_1	-	1172938..1172957	TCGACACCCATTTGACTTCT	TGG	0.469116346608	7	SAOUHSC_01521	SAOUHSC_01521	CP000253_1	+	1469720..1469739	TCAAGTTCCCACTGACTTCT	AGG
sgRNA0752	SAOUHSC_01223	1	TTGATATGCCGCTTCTGAAC	CCGCTTCTGAAC	0.45	NA	NA	1	0	SAOUHSC_01223	SAOUHSC_01223	CP000253_1	-	1175089..1175108	TTGATATGCCGCTTCTGAAC	CGG	0.50059398622464	8	NA	NA	CP000253_1	-	1618182..1618201	AGCAGATATCATTTCTGAAC	CGG
sgRNA0753	SAOUHSC_01224	1	TCTTCTTCGTAAAAGAATTG	GTAAAAGAATTG	0.3	NA	NA	1	0	SAOUHSC_01224	SAOUHSC_01224	CP000253_1	-	1177094..1177113	TCTTCTTCGTAAAAGAATTG	CGG	0.712421797824	7	NA	NA	CP000253_1	+	23702..23721	CAAACCTATTAAAAGAATTG	TGG
sgRNA0754	SAOUHSC_01232	1	TGGGTTCCACACGACGTGTT	ACACGACGTGTT	0.55	NA	NA	1	0	SAOUHSC_01232	SAOUHSC_01232	CP000253_1	-	1180876..1180895	TGGGTTCCACACGACGTGTT	TGG	0.481124708064	7	NA	NA	CP000253_1	+	641625..641644	GTGGTCAAAGACAACGTGTT	TGG
sgRNA0755	SAOUHSC_01235	1	CCATGTAATCAGCAGTTCCA	TCAGCAGTTCCA	0.45	NA	NA	1	0	SAOUHSC_01235	SAOUHSC_01235	CP000253_1	-	1183000..1183019	CCATGTAATCAGCAGTTCCA	CGG	0.49017226347049	8	NA	NA	CP000253_1	-	2690178..2690197	GACTTTTAGAACCAGTTCCA	GGG
sgRNA0756	SAOUHSC_01237	1	TCGTAATGACCTTTAATTCT	ACCTTTAATTCT	0.3	NA	NA	1	0	SAOUHSC_01237	SAOUHSC_01237	CP000253_1	-	1184591..1184610	TCGTAATGACCTTTAATTCT	AGG	0.65368489428	7	NA	NA	CP000253_1	+	125880..125899	CCAGATGCACTTTTAATTCT	TGG
sgRNA0757	SAOUHSC_01239	1	CCCATACCGATCGCAAATTC	GATCGCAAATTC	0.5	NA	NA	1	0	SAOUHSC_01239	SAOUHSC_01239	CP000253_1	-	1186363..1186382	CCCATACCGATCGCAAATTC	TGG	0.6275374985088	8	NA	NA	CP000253_1	+	1035005..1035024	ATAATGTACACCGCAAATTC	GGG
sgRNA0758	SAOUHSC_01241	1	TCTTCATGAGCTAAGAATTG	AGCTAAGAATTG	0.35	NA	NA	1	0	SAOUHSC_01241	SAOUHSC_01241	CP000253_1	-	1189672..1189691	TCTTCATGAGCTAAGAATTG	TGG	0.5766828795	6	SAOUHSC_01224	SAOUHSC_01224	CP000253_1	-	1177094..1177113	TCTTCTTCGTAAAAGAATTG	CGG
sgRNA0759	SAOUHSC_01242	1	AAATTCAAGTCTTCCATAAT	GTCTTCCATAAT	0.25	NA	NA	1	0	SAOUHSC_01242	SAOUHSC_01242	CP000253_1	-	1194167..1194186	AAATTCAAGTCTTCCATAAT	TGG	0.6327524915712	7	NA	NA	CP000253_1	+	1703770..1703789	GCAATCTATAGTTCCATAAT	AGG
sgRNA0760	SAOUHSC_01247	1	ATTGTAATAAAACCAACTCG	AAAACCAACTCG	0.3	NA	NA	1	0	SAOUHSC_01247	SAOUHSC_01247	CP000253_1	-	1198999..1199018	ATTGTAATAAAACCAACTCG	AGG	0.5315709927528	8	NA	NA	CP000253_1	-	349221..349240	TTAGATCAATTACCAACTCG	TGG
sgRNA0761	SAOUHSC_01248	1	AAACCGCGCTCTTTATATAC	CTCTTTATATAC	0.4	NA	NA	1	0	SAOUHSC_01248	SAOUHSC_01248	CP000253_1	-	1199455..1199474	AAACCGCGCTCTTTATATAC	TGG	0.583630866	6	SAOUHSC_02703	SAOUHSC_02703	CP000253_1	+	2485185..2485204	AAACGCCAGCTTTTATATAC	AGG
sgRNA0762	SAOUHSC_01249	1	TTCAACACGACAGACGGATG	GACAGACGGATG	0.5	NA	NA	1	0	SAOUHSC_01249	SAOUHSC_01249	CP000253_1	-	1200543..1200562	TTCAACACGACAGACGGATG	CGG	0.432763501091201	10	NA	NA	CP000253_1	-	1975004..1975023	AAAAGTAGTTGCGACGGATG	AGG
sgRNA0763	SAOUHSC_01250	1	CAGTATCAGTTTCGTGTACA	GTTTCGTGTACA	0.4	NA	NA	1	0	SAOUHSC_01250	SAOUHSC_01250	CP000253_1	-	1201499..1201518	CAGTATCAGTTTCGTGTACA	CGG	0.383666885082455	9	NA	NA	CP000253_1	+	1734802..1734821	GGTAAAAAATTCGGTGTACA	CGG
sgRNA0764	SAOUHSC_01251	1	GGGAAGAAATCTCCATCACG	ATCTCCATCACG	0.5	NA	NA	1	0	SAOUHSC_01251	SAOUHSC_01251	CP000253_1	-	1202244..1202263	GGGAAGAAATCTCCATCACG	AGG	0.596020160736	7	NA	NA	CP000253_1	+	579755..579774	ACGAATTTACCACCATCACG	TGG
sgRNA0765	SAOUHSC_01252	1	ATACCTAGCATTTCGTCTTC	CATTTCGTCTTC	0.4	NA	NA	1	0	SAOUHSC_01252	SAOUHSC_01252	CP000253_1	-	1204558..1204577	ATACCTAGCATTTCGTCTTC	TGG	0.501057499174848	8	SAOUHSC_00584	SAOUHSC_00584	CP000253_1	-	586161..586180	CTTTTCGGGATATCGTCTTC	TGG
sgRNA0766	SAOUHSC_01254	1	TTGATAAATTACTTGGAAGT	TTACTTGGAAGT	0.25	NA	NA	1	0	SAOUHSC_01254	SAOUHSC_01254	CP000253_1	-	1208809..1208828	TTGATAAATTACTTGGAAGT	TGG	0.465656697602712	9	NA	NA	CP000253_1	+	385306..385325	CTCTCCATATCGTTGGAAGT	TGG
sgRNA0767	SAOUHSC_01255	1	TTATTAAACGACTTATCGGT	CGACTTATCGGT	0.3	NA	NA	1	0	SAOUHSC_01255	SAOUHSC_01255	CP000253_1	-	1209635..1209654	TTATTAAACGACTTATCGGT	TGG	0.675783108	5	NA	NA	CP000253_1	+	582052..582071	ATATGGAAGTACTTATCGGT	TGG
sgRNA0768	SAOUHSC_01258	1	GATACATCACCTAAAAGACC	ACCTAAAAGACC	0.4	NA	NA	1	0	SAOUHSC_01258	SAOUHSC_01258	CP000253_1	-	1212890..1212909	GATACATCACCTAAAAGACC	CGG	0.69503976	5	NA	NA	CP000253_1	+	5109..5128	GAAGCAGTACGTAAAAGACC	AGG
sgRNA0769	SAOUHSC_01261	1	TTCTGAGCCTACAGCAATAA	CTACAGCAATAA	0.4	NA	NA	1	0	SAOUHSC_01261	SAOUHSC_01261	CP000253_1	-	1214920..1214939	TTCTGAGCCTACAGCAATAA	TGG	0.68410944	5	NA	NA	CP000253_1	+	590370..590389	TGCTTGGATTACAGCAATAA	TGG
sgRNA0770	SAOUHSC_01262	1	ATTGTCACCCAACTTCATTA	CCAACTTCATTA	0.35	NA	NA	1	0	SAOUHSC_01262	SAOUHSC_01262	CP000253_1	-	1216296..1216315	ATTGTCACCCAACTTCATTA	CGG	0.59131009219392	8	SAOUHSC_00493	SAOUHSC_00493	CP000253_1	-	490844..490863	TAGTTGATACACCTTCATTA	CGG
sgRNA0771	SAOUHSC_01263	1	TCCCCAGCAAAATGAGTAGG	AAAATGAGTAGG	0.5	NA	NA	1	0	SAOUHSC_01263	SAOUHSC_01263	CP000253_1	-	1217637..1217656	TCCCCAGCAAAATGAGTAGG	AGG	0.3780342179229	11	SAOUHSC_01175	SAOUHSC_01175	CP000253_1	+	1126068..1126087	TTTATTTTGTGCTGAGTAGG	TGG
sgRNA0772	SAOUHSC_01264	-1	CTGCATCTTCGAATTTTGAT	TCGAATTTTGAT	0.35	NA	NA	1	0	SAOUHSC_01264	SAOUHSC_01264	CP000253_1	+	1219616..1219635	CTGCATCTTCGAATTTTGAT	GGG	0.62767378674	6	NA	NA	CP000253_1	+	844825..844844	TTAGAACTTAGGATTTTGAT	TGG
sgRNA0773	SAOUHSC_01265	1	TTATACTTTTGCTTCAGTTG	TTGCTTCAGTTG	0.3	NA	NA	1	0	SAOUHSC_01265	SAOUHSC_01265	CP000253_1	-	1219934..1219953	TTATACTTTTGCTTCAGTTG	AGG	0.51492075014016	8	NA	NA	CP000253_1	-	1563123..1563142	TACGACTACAATTTCAGTTG	GGG
sgRNA0774	SAOUHSC_01266	1	CCAACTTTCCACGATAATTG	CCACGATAATTG	0.4	NA	NA	1	0	SAOUHSC_01266	SAOUHSC_01266	CP000253_1	-	1220811..1220830	CCAACTTTCCACGATAATTG	TGG	0.509771542638758	9	SAOUHSC_00832	SAOUHSC_00832	CP000253_1	-	807586..807605	GTTTCTTCGATAGATAATTG	TGG
sgRNA0775	SAOUHSC_01268	1	TTGTCATTGTTTGGTGTTTT	GTTTGGTGTTTT	0.3	NA	NA	1	0	SAOUHSC_01268	SAOUHSC_01268	CP000253_1	-	1223559..1223578	TTGTCATTGTTTGGTGTTTT	AGG	0.60340744848384	7	SAOUHSC_02738	SAOUHSC_02738	CP000253_1	-	2517857..2517876	ACAGGATTAATTGGTGTTTT	AGG
sgRNA0776	SAOUHSC_01269	1	CGCGATATTTTTCATCAATT	TTTTCATCAATT	0.3	NA	tandemT	1	0	SAOUHSC_01269	SAOUHSC_01269	CP000253_1	-	1224117..1224136	CGCGATATTTTTCATCAATT	TGG	0.6679054077696	7	SAOUHSC_01679	SAOUHSC_01679	CP000253_1	+	1588582..1588601	TTTTAATTTCTTCATCAATT	TGG
sgRNA0777	SAOUHSC_01272	1	AAGTACACGTGATGCCTCCT	GTGATGCCTCCT	0.5	NA	NA	1	0	SAOUHSC_01272	SAOUHSC_01272	CP000253_1	-	1226796..1226815	AAGTACACGTGATGCCTCCT	TGG	0.583473452417856	9	SAOUHSC_00845	SAOUHSC_00845	CP000253_1	-	816012..816031	TGCCATAATAAATGCCTCCT	CGG
sgRNA0778	SAOUHSC_01273	1	AGTTCTTTCACAACAGAACT	CACAACAGAACT	0.35	NA	NA	1	0	SAOUHSC_01273	SAOUHSC_01273	CP000253_1	-	1229384..1229403	AGTTCTTTCACAACAGAACT	CGG	0.6075097060032	8	NA	NA	CP000253_1	+	804736..804755	GATTCGCCGCTAACAGAACT	TGG
sgRNA0779	SAOUHSC_01274	1	ATTCACTTGCAAATTCATCG	GCAAATTCATCG	0.35	NA	NA	1	0	SAOUHSC_01274	SAOUHSC_01274	CP000253_1	-	1231521..1231540	ATTCACTTGCAAATTCATCG	TGG	0.63451013738112	8	SAOUHSC_02906	SAOUHSC_02906	CP000253_1	+	2674543..2674562	TCGCAAAATGAAATTCATCG	CGG
sgRNA0780	SAOUHSC_01275	1	GGATTAAGATTGCAGTTCCT	ATTGCAGTTCCT	0.4	NA	NA	1	0	SAOUHSC_01275	SAOUHSC_01275	CP000253_1	-	1232360..1232379	GGATTAAGATTGCAGTTCCT	AGG	0.54565872	5	SAOUHSC_01850	SAOUHSC_01850	CP000253_1	+	1756342..1756361	GAATTTATTTTGTAGTTCCT	CGG
sgRNA0781	SAOUHSC_01276	1	CTCTTGAGCTTGTTGTTCCT	CTTGTTGTTCCT	0.45	NA	NA	1	0	SAOUHSC_01276	SAOUHSC_01276	CP000253_1	-	1233310..1233329	CTCTTGAGCTTGTTGTTCCT	TGG	0.5774598838008	7	NA	NA	CP000253_1	+	820289..820308	ATCATGCCAATATTGTTCCT	TGG
sgRNA0782	SAOUHSC_01278	1	TTAAGTAACGCAAACCACCA	CGCAAACCACCA	0.4	NA	NA	1	0	SAOUHSC_01278	SAOUHSC_01278	CP000253_1	-	1235132..1235151	TTAAGTAACGCAAACCACCA	TGG	0.423330591179059	9	SAOUHSC_02359	SAOUHSC_02359	CP000253_1	+	2181172..2181191	TAATTTCTTTGTAACCACCA	TGG
sgRNA0783	SAOUHSC_01279	1	CACTGTTTGCGCTACTTCAA	GCGCTACTTCAA	0.45	NA	NA	1	0	SAOUHSC_01279	SAOUHSC_01279	CP000253_1	-	1237023..1237042	CACTGTTTGCGCTACTTCAA	AGG	0.455540527464422	9	NA	NA	CP000253_1	+	290293..290312	TCATAATTAGTTTACTTCAA	TGG
sgRNA0784	SAOUHSC_01282	-1	GGCCACCAAATTGATTACAA	AATTGATTACAA	0.4	NA	NA	1	0	SAOUHSC_01282	SAOUHSC_01282	CP000253_1	+	1239364..1239383	GGCCACCAAATTGATTACAA	GGG	0.63435116745	6	NA	NA	CP000253_1	-	265600..265619	CGTCATCCATTCGATTACAA	AGG
sgRNA0785	SAOUHSC_01283	1	TTTGACCCAACACTTCAAGT	AACACTTCAAGT	0.4	NA	NA	1	0	SAOUHSC_01283	SAOUHSC_01283	CP000253_1	-	1239820..1239839	TTTGACCCAACACTTCAAGT	TGG	0.553807680768	7	NA	NA	CP000253_1	-	2301076..2301095	TGAGAATCCATCCTTCAAGT	AGG
sgRNA0786	SAOUHSC_01285	1	TCATAGTAACGTATTTGCCT	ACGTATTTGCCT	0.35	NA	NA	1	0	SAOUHSC_01285	SAOUHSC_01285	CP000253_1	-	1242502..1242521	TCATAGTAACGTATTTGCCT	TGG	0.360723369006	7	NA	NA	CP000253_1	-	722830..722849	ACAAATTACTTTATTTTCCT	AGG
sgRNA0787	SAOUHSC_01288	1	TTTCTATTCTTCTTTCTCTA	CTTCTTTCTCTA	0.25	NA	NA	1	0	SAOUHSC_01288	SAOUHSC_01288	CP000253_1	-	1244763..1244782	TTTCTATTCTTCTTTCTCTA	CGG	0.526363433476608	8	SAOUHSC_01568	SAOUHSC_01568	CP000253_1	+	1501888..1501907	TACGTTCTTCTATTTCTCTA	GGG
sgRNA0788	SAOUHSC_01289	1	TATTATAAATTTCTTTAAAC	ATTTCTTTAAAC	0.1	NA	NA	1	0	SAOUHSC_01289	SAOUHSC_01289	CP000253_1	-	1245547..1245566	TATTATAAATTTCTTTAAAC	TGG	0.560480062464	7	SAOUHSC_01384	SAOUHSC_01384	CP000253_1	+	1328045..1328064	TTTACCCATTGTCTTTAAAC	GGG
sgRNA0789	SAOUHSC_01290	1	AAATCAGTAACTGTTTGACG	AACTGTTTGACG	0.35	NA	NA	1	0	SAOUHSC_01290	SAOUHSC_01290	CP000253_1	-	1246135..1246154	AAATCAGTAACTGTTTGACG	TGG	0.48994305034752	8	SAOUHSC_00345	SAOUHSC_00345	CP000253_1	-	358938..358957	TTTTTATCAAACGTTTGACG	TGG
sgRNA0790	SAOUHSC_01292	1	TAATTTTTCTGTTGTATTCA	CTGTTGTATTCA	0.2	NA	tandemT	1	0	SAOUHSC_01292	SAOUHSC_01292	CP000253_1	-	1247629..1247648	TAATTTTTCTGTTGTATTCA	GGG	0.63451013738112	8	SAOUHSC_00192	SAOUHSC_00192	CP000253_1	-	213189..213208	ATGTTCCATCGTTGTATTCA	CGG
sgRNA0791	SAOUHSC_01293	1	CTTACTGCGATATTATATTC	GATATTATATTC	0.3	NA	NA	1	0	SAOUHSC_01293	SAOUHSC_01293	CP000253_1	-	1248226..1248245	CTTACTGCGATATTATATTC	TGG	0.64875178368	6	NA	NA	CP000253_1	-	1404901..1404920	TATTTTGTGTTATTATATTC	TGG
sgRNA0792	SAOUHSC_01295	1	CCGTTACTTATATCATCTTC	TATATCATCTTC	0.35	NA	NA	1	0	SAOUHSC_01295	SAOUHSC_01295	CP000253_1	-	1248480..1248499	CCGTTACTTATATCATCTTC	AGG	0.703058323968	6	SAOUHSC_02097	SAOUHSC_02097	CP000253_1	-	1972793..1972812	TTTATATTTTTATCATCTTC	TGG
sgRNA0793	SAOUHSC_01296	1	TCTCGCCAATTGCCGACATG	ATTGCCGACATG	0.55	NA	NA	1	0	SAOUHSC_01296	SAOUHSC_01296	CP000253_1	-	1248936..1248955	TCTCGCCAATTGCCGACATG	TGG	0.4982	2	SAOUHSC_01302	SAOUHSC_01302	CP000253_1	-	1250610..1250629	TCCCGCCAATTGCCAACATG	TGG
sgRNA0794	SAOUHSC_01297	1	ATTTATGTATATTCTGTCTA	ATATTCTGTCTA	0.2	NA	NA	1	0	SAOUHSC_01297	SAOUHSC_01297	CP000253_1	-	1249603..1249622	ATTTATGTATATTCTGTCTA	TGG	0.445848175816243	9	NA	NA	CP000253_1	-	2521320..2521339	CACTTATTAATGTCTGTCTA	TGG
sgRNA0795	SAOUHSC_01298	1	AAAATGTCATCAGCACGTTT	ATCAGCACGTTT	0.35	NA	reverse_tandemT	1	0	SAOUHSC_01298	SAOUHSC_01298	CP000253_1	-	1249729..1249748	AAAATGTCATCAGCACGTTT	TGG	0.893376	3	NA	NA	CP000253_1	+	1945932..1945951	TTTATGTCATCAGCACGTTT	TGG
sgRNA0796	SAOUHSC_01300	1	AAAATCCTGACTGTCCAGGA	GACTGTCCAGGA	0.45	NA	reverse_tandemT	1	0	SAOUHSC_01300	SAOUHSC_01300	CP000253_1	-	1249961..1249980	AAAATCCTGACTGTCCAGGA	TGG	0.3615161676192	8	SAOUHSC_01668	SAOUHSC_01668	CP000253_1	+	1582116..1582135	CCACTACAAATTGTTCAGGA	TGG
sgRNA0797	SAOUHSC_01303	1	TCCCGCCAATTGCCAACATG	ATTGCCAACATG	0.55	NA	NA	1	0	SAOUHSC_01302	SAOUHSC_01302	CP000253_1	-	1250610..1250629	TCCCGCCAATTGCCAACATG	TGG	0.56025895109184	8	NA	NA	CP000253_1	+	196529..196548	CGTCGAGCAGTACCAACATG	GGG
sgRNA0798	SAOUHSC_01307	-1	TGAATTAATAACAACCTGAT	TAACAACCTGAT	0.25	NA	NA	1	0	SAOUHSC_01307	SAOUHSC_01307	CP000253_1	+	1253221..1253240	TGAATTAATAACAACCTGAT	TGG	0.60111486699264	8	SAOUHSC_01450	SAOUHSC_01450	CP000253_1	+	1407672..1407691	ATGATTGCGCCCAACCTGAT	AGG
sgRNA0799	SAOUHSC_01309	-1	TTTACTATTATTTTAGCCAT	TATTTTAGCCAT	0.2	NA	NA	1	0	SAOUHSC_01309	SAOUHSC_01309	CP000253_1	+	1253994..1254013	TTTACTATTATTTTAGCCAT	TGG	0.7101599232	5	SAOUHSC_00179	SAOUHSC_00179	CP000253_1	-	196355..196374	TCTGCTGTCGTTTTAGCCAT	TGG
sgRNA0800	SAOUHSC_01310	1	TAAATTAATGATGAATCCAA	TGATGAATCCAA	0.2	NA	NA	1	0	SAOUHSC_01310	SAOUHSC_01310	CP000253_1	-	1254013..1254032	TAAATTAATGATGAATCCAA	TGG	0.5667076187136	7	NA	NA	CP000253_1	-	1598854..1598873	TTATAAGAAAATGAATCCAA	TGG
sgRNA0801	SAOUHSC_01311	1	ATTATTTCTTCCAATGGTAA	TTCCAATGGTAA	0.25	NA	NA	1	0	SAOUHSC_01311	SAOUHSC_01311	CP000253_1	-	1255920..1255939	ATTATTTCTTCCAATGGTAA	TGG	0.639483901056	7	SAOUHSC_02543	SAOUHSC_02543	CP000253_1	-	2340431..2340450	TCTATGCCAGTCAATGGTAA	TGG
sgRNA0802	SAOUHSC_01312	1	ATGGTGTTACCATTAATCTT	ACCATTAATCTT	0.3	NA	NA	1	0	SAOUHSC_01312	SAOUHSC_01312	CP000253_1	-	1256739..1256758	ATGGTGTTACCATTAATCTT	TGG	0.6880893624	6	NA	NA	CP000253_1	+	732624..732643	GTGCTGAAGCAATTAATCTT	GGG
sgRNA0803	SAOUHSC_01313	1	TGATATAATATACAACCATT	TATACAACCATT	0.2	NA	NA	1	0	SAOUHSC_01313	SAOUHSC_01313	CP000253_1	-	1257326..1257345	TGATATAATATACAACCATT	TGG	0.629487936	5	SAOUHSC_02556	SAOUHSC_02556	CP000253_1	+	2350150..2350169	ATATGCAATATCCAACCATT	TGG
sgRNA0804	SAOUHSC_01315	-1	AGTACTGCCGTCACTATTAA	CGTCACTATTAA	0.4	NA	NA	1	0	SAOUHSC_01315	SAOUHSC_01315	CP000253_1	+	1259105..1259124	AGTACTGCCGTCACTATTAA	TGG	0.7634304	4	SAOUHSC_01991	SAOUHSC_01991	CP000253_1	+	1894133..1894152	AATGCTGCTGCCACTATTAA	TGG
sgRNA0805	SAOUHSC_01316	1	TAATACACCTACAATAATGA	CTACAATAATGA	0.25	NA	NA	1	0	SAOUHSC_01316	SAOUHSC_01316	CP000253_1	-	1259396..1259415	TAATACACCTACAATAATGA	TGG	0.667738071	5	SAOUHSC_00889	SAOUHSC_00889	CP000253_1	+	851780..851799	AATTAAACCGATAATAATGA	CGG
sgRNA0806	SAOUHSC_01317	-1	TAGCATTTTTGTATGCATGG	TTGTATGCATGG	0.35	NA	tandemT	1	0	SAOUHSC_01317	SAOUHSC_01317	CP000253_1	+	1260670..1260689	TAGCATTTTTGTATGCATGG	TGG	0.456964439247461	10	NA	NA	CP000253_1	-	2374393..2374412	ATAATACGATGGATGCATGG	GGG
sgRNA0807	SAOUHSC_01318	1	ATCATTTAAGAAAAGCTGCA	AGAAAAGCTGCA	0.3	NA	NA	1	0	SAOUHSC_01318	SAOUHSC_01318	CP000253_1	-	1261296..1261315	ATCATTTAAGAAAAGCTGCA	TGG	0.772323552	5	NA	NA	CP000253_1	-	2045270..2045289	GCGATATAACAAAAGCTGCA	TGG
sgRNA0808	SAOUHSC_01319	-1	GACGGAGCTACCACCGAATT	TACCACCGAATT	0.55	NA	NA	1	0	SAOUHSC_01319	SAOUHSC_01319	CP000253_1	+	1263196..1263215	GACGGAGCTACCACCGAATT	TGG	0.361670778307238	9	SAOUHSC_02710	SAOUHSC_02710	CP000253_1	-	2492511..2492530	AGAAGCCATTCCAACGAATT	TGG
sgRNA0809	SAOUHSC_01320	1	ATGTATCTTGAATTTGCTGT	TGAATTTGCTGT	0.3	NA	NA	1	0	SAOUHSC_01320	SAOUHSC_01320	CP000253_1	-	1263496..1263515	ATGTATCTTGAATTTGCTGT	CGG	0.6213899328	5	SAOUHSC_02371	SAOUHSC_02371	CP000253_1	-	2194053..2194072	ATAATTTTTCAATTTGCTGT	TGG
sgRNA0810	SAOUHSC_01323	1	GTTGGAATCATACCTTCAGT	CATACCTTCAGT	0.4	NA	NA	1	0	SAOUHSC_01323	SAOUHSC_01323	CP000253_1	-	1266881..1266900	GTTGGAATCATACCTTCAGT	AGG	0.573237076059648	8	SAOUHSC_02697	SAOUHSC_02697	CP000253_1	+	2481106..2481125	ACATAAACTGTACCTTCAGT	TGG
sgRNA0811	SAOUHSC_01325	-1	AAAATATCTAAAATAAAGAA	TAAAATAAAGAA	0.1	NA	reverse_tandemT	1	0	SAOUHSC_01325	SAOUHSC_01325	CP000253_1	+	1268201..1268220	AAAATATCTAAAATAAAGAA	TGG	0.69479865	5	NA	NA	CP000253_1	+	365070..365089	AAAGTGTTTTTAATAAAGAA	GGG
sgRNA0812	SAOUHSC_01326	-1	TGTGTCTTGAGTTAAGACTA	GAGTTAAGACTA	0.35	NA	NA	1	0	SAOUHSC_01326	SAOUHSC_01326	CP000253_1	+	1269780..1269799	TGTGTCTTGAGTTAAGACTA	CGG	0.573032807424	6	NA	NA	CP000253_1	+	2535385..2535404	AATGCCCTCAGATAAGACTA	AGG
sgRNA0813	SAOUHSC_01327	1	TTGGCATGCATTCGACGTTC	CATTCGACGTTC	0.5	NA	NA	1	0	SAOUHSC_01327	SAOUHSC_01327	CP000253_1	-	1270179..1270198	TTGGCATGCATTCGACGTTC	TGG	0.407070738756	7	NA	NA	CP000253_1	+	562438..562457	GTAGCTGGCAAAGGACGTTC	AGG
sgRNA0814	SAOUHSC_01329	1	CGTGTAGGTGATGAATCTCT	TGATGAATCTCT	0.45	NA	NA	1	0	SAOUHSC_01329	SAOUHSC_01329	CP000253_1	-	1272357..1272376	CGTGTAGGTGATGAATCTCT	TGG	0.42282592704	6	NA	NA	CP000253_1	+	1254705..1254724	AACATTGGTGATGAATATCT	AGG
sgRNA0815	SAOUHSC_01330	1	TGCATATTTGCAGGAACTAC	TGCAGGAACTAC	0.4	NA	NA	1	0	SAOUHSC_01330	SAOUHSC_01330	CP000253_1	-	1272777..1272796	TGCATATTTGCAGGAACTAC	AGG	0.61418258149248	8	NA	NA	CP000253_1	+	421500..421519	ACGTTATCATTAGGAACTAC	AGG
sgRNA0816	SAOUHSC_01332	1	AAGGCAAATTGTTGTTTCTT	TTGTTGTTTCTT	0.3	NA	NA	1	0	SAOUHSC_01332	SAOUHSC_01332	CP000253_1	-	1273827..1273846	AAGGCAAATTGTTGTTTCTT	CGG	0.63387626112	7	SAOUHSC_01931	SAOUHSC_01931	CP000253_1	+	1837208..1837227	AGCTCTTTTTTTTGTTTCTT	TGG
sgRNA0817	SAOUHSC_01333	-1	CCAATTTCGCGAACACTAGG	GCGAACACTAGG	0.5	NA	NA	1	0	SAOUHSC_01333	SAOUHSC_01333	CP000253_1	+	1275587..1275606	CCAATTTCGCGAACACTAGG	CGG	0.3963394727424	7	NA	NA	CP000253_1	-	2421082..2421101	GTTGTTGCGCCAACAATAGG	GGG
sgRNA0818	SAOUHSC_01334	1	ACTTAACAAGAATATTGCAA	AGAATATTGCAA	0.25	NA	NA	1	0	SAOUHSC_01334	SAOUHSC_01334	CP000253_1	-	1275891..1275910	ACTTAACAAGAATATTGCAA	AGG	0.7479343872	5	SAOUHSC_01213	SAOUHSC_01213	CP000253_1	+	1163422..1163441	GATTAATACTAATATTGCAA	CGG
sgRNA0819	SAOUHSC_01336	1	CTCAAGATAAGCTTTTCTTA	AAGCTTTTCTTA	0.3	NA	NA	1	0	SAOUHSC_01336	SAOUHSC_01336	CP000253_1	-	1276293..1276312	CTCAAGATAAGCTTTTCTTA	AGG	0.6075097060032	8	SAOUHSC_00787	SAOUHSC_00787	CP000253_1	-	769064..769083	TGCAATTGCCACTTTTCTTA	AGG
sgRNA0820	SAOUHSC_01337	1	GCCCTGCAGATAATACGAAA	GATAATACGAAA	0.45	NA	NA	1	0	SAOUHSC_01337	SAOUHSC_01337	CP000253_1	-	1276735..1276754	GCCCTGCAGATAATACGAAA	CGG	0.6275374985088	8	NA	NA	CP000253_1	-	2477919..2477938	TTTATTAGGACAATACGAAA	AGG
sgRNA0821	SAOUHSC_01338	1	GCATTTCTTCGTTGATTGGT	TCGTTGATTGGT	0.4	NA	NA	1	0	SAOUHSC_01338	SAOUHSC_01338	CP000253_1	-	1278929..1278948	GCATTTCTTCGTTGATTGGT	GGG	0.62738964288	6	SAOUHSC_00056	SAOUHSC_00056	CP000253_1	-	59734..59753	TGATTTAGTTGGTGATTGGT	TGG
sgRNA0822	SAOUHSC_01339	1	AAAGAGGCCATTTCCATATC	CATTTCCATATC	0.4	NA	NA	1	0	SAOUHSC_01339	SAOUHSC_01339	CP000253_1	-	1279090..1279109	AAAGAGGCCATTTCCATATC	TGG	0.616314194496	7	SAOUHSC_01418	SAOUHSC_01418	CP000253_1	+	1358397..1358416	TCTGCAGGCTTTTCCATATC	TGG
sgRNA0823	SAOUHSC_01340	1	AACGACGTACATCAATGCAC	ACATCAATGCAC	0.45	NA	NA	1	0	SAOUHSC_01340	SAOUHSC_01340	CP000253_1	-	1279373..1279392	AACGACGTACATCAATGCAC	CGG	0.67465192704	6	NA	NA	CP000253_1	+	691293..691312	AGAAACAGAAATCAATGCAC	CGG
sgRNA0824	SAOUHSC_01341	1	CCAGCTATCACAATGATATC	CACAATGATATC	0.4	NA	NA	1	0	SAOUHSC_01341	SAOUHSC_01341	CP000253_1	-	1279951..1279970	CCAGCTATCACAATGATATC	AGG	0.447030429698603	10	NA	NA	CP000253_1	+	698895..698914	TTCATCAATATTATGATATC	TGG
sgRNA0825	SAOUHSC_01344	1	AAATAAAAAGAGATGGGCTA	AGAGATGGGCTA	0.3	NA	reverse_tandemT	1	0	SAOUHSC_01344	SAOUHSC_01344	CP000253_1	-	1284032..1284051	AAATAAAAAGAGATGGGCTA	AGG	0.428208095816557	10	SAOUHSC_00297	SAOUHSC_00297	CP000253_1	+	311523..311542	TGTACCAATCGCATGGGCTA	AGG
sgRNA0826	SAOUHSC_01346	1	TTCTTTCCATTTGGATTCTC	ATTTGGATTCTC	0.35	NA	NA	1	0	SAOUHSC_01346	SAOUHSC_01346	CP000253_1	-	1284641..1284660	TTCTTTCCATTTGGATTCTC	TGG	0.5024448468864	7	NA	NA	CP000253_1	+	379534..379553	CCAGTGCCGTTTAGATTCTC	TGG
sgRNA0827	SAOUHSC_01347	1	ACGAATTGAATAAGGTAAAT	AATAAGGTAAAT	0.25	NA	NA	1	0	SAOUHSC_01347	SAOUHSC_01347	CP000253_1	-	1287273..1287292	ACGAATTGAATAAGGTAAAT	TGG	0.66033663696	7	NA	NA	CP000253_1	+	1142005..1142024	CAAAAGTAATGAAGGTAAAT	GGG
sgRNA0828	SAOUHSC_01348	1	TTGACATTGAGGTCAGTCAC	GAGGTCAGTCAC	0.45	NA	NA	1	0	SAOUHSC_01348	SAOUHSC_01348	CP000253_1	-	1290214..1290233	TTGACATTGAGGTCAGTCAC	AGG	0.419097285267268	10	SAOUHSC_02347	SAOUHSC_02347	CP000253_1	+	2172765..2172784	AAGTTAGCTGTTTCAGTCAC	GGG
sgRNA0829	SAOUHSC_01349	-1	GACTAAATCCTTGCTTGAGT	CCTTGCTTGAGT	0.4	NA	NA	1	0	SAOUHSC_01349	SAOUHSC_01349	CP000253_1	+	1290887..1290906	GACTAAATCCTTGCTTGAGT	TGG	0.5667076187136	7	SAOUHSC_01447	SAOUHSC_01447	CP000253_1	+	1397617..1397636	GCAATATCCATTGCTTGAGT	TGG
sgRNA0830	SAOUHSC_01350	-1	TTCCAATTACGAATCCACTT	ACGAATCCACTT	0.35	NA	NA	1	0	SAOUHSC_01350	SAOUHSC_01350	CP000253_1	+	1291931..1291950	TTCCAATTACGAATCCACTT	GGG	0.515913368453683	9	SAOUHSC_01184	SAOUHSC_01184	CP000253_1	-	1135496..1135515	CAATGATCTATAATCCACTT	CGG
sgRNA0831	SAOUHSC_01351	1	GTTGATCCAATATACATACC	AATATACATACC	0.35	NA	NA	1	0	SAOUHSC_01351	SAOUHSC_01351	CP000253_1	-	1292281..1292300	GTTGATCCAATATACATACC	AGG	0.8836	2	SAOUHSC_00005	SAOUHSC_00005	CP000253_1	-	5130..5149	GTCGATCCTATATACATACC	TGG
sgRNA0832	SAOUHSC_01353	-1	ATTCGGTCTAATTTTATAGA	TAATTTTATAGA	0.25	NA	NA	1	0	SAOUHSC_01353	SAOUHSC_01353	CP000253_1	+	1296791..1296810	ATTCGGTCTAATTTTATAGA	AGG	0.63451013738112	8	NA	NA	CP000253_1	-	1715873..1715892	GAGCGTCAACATTTTATAGA	AGG
sgRNA0833	SAOUHSC_01354	1	ACAAATTCTTTAAACCATCC	TTTAAACCATCC	0.3	NA	NA	1	0	SAOUHSC_01354	SAOUHSC_01354	CP000253_1	-	1296876..1296895	ACAAATTCTTTAAACCATCC	AGG	0.432763501091201	10	NA	NA	CP000253_1	+	1249944..1249963	GTTATGTTACATAACCATCC	TGG
sgRNA0834	SAOUHSC_01356	1	TGCATAGTTTCCATAACAAA	TTCCATAACAAA	0.3	NA	NA	1	0	SAOUHSC_01356	SAOUHSC_01356	CP000253_1	-	1299172..1299191	TGCATAGTTTCCATAACAAA	TGG	0.565846978176	7	NA	NA	CP000253_1	+	1082737..1082756	TTAGTAGGATTAATAACAAA	AGG
sgRNA0835	SAOUHSC_01359	1	ATAGTAACACTAAGGACATA	ACTAAGGACATA	0.3	NA	NA	1	0	SAOUHSC_01359	SAOUHSC_01359	CP000253_1	-	1301633..1301652	ATAGTAACACTAAGGACATA	CGG	0.76383648	5	SAOUHSC_00213	SAOUHSC_00213	CP000253_1	-	233430..233449	CGAATCACACAAAGGACATA	AGG
sgRNA0836	SAOUHSC_01360	-1	CATACACCAAAAGCAACCTC	AAAAGCAACCTC	0.45	NA	NA	1	0	SAOUHSC_01360	SAOUHSC_01360	CP000253_1	+	1304671..1304690	CATACACCAAAAGCAACCTC	CGG	0.380706082428672	8	SAOUHSC_01432	SAOUHSC_01432	CP000253_1	+	1368862..1368881	TTTTCAAAGGAAGTAACCTC	TGG
sgRNA0837	SAOUHSC_01361	1	ACAACAATCAGAAGAATGAT	CAGAAGAATGAT	0.3	NA	NA	1	0	SAOUHSC_01361	SAOUHSC_01361	CP000253_1	-	1304954..1304973	ACAACAATCAGAAGAATGAT	AGG	0.561040542526464	8	NA	NA	CP000253_1	-	1821999..1822018	GGCATGCTACGAAGAATGAT	TGG
sgRNA0838	SAOUHSC_01362	-1	CCAGCCACACCATAATGGTT	ACCATAATGGTT	0.5	NA	NA	1	0	SAOUHSC_01362	SAOUHSC_01362	CP000253_1	+	1305948..1305967	CCAGCCACACCATAATGGTT	TGG	0.484535014000128	9	NA	NA	CP000253_1	-	1859390..1859409	CAAAATTATGAATAATGGTT	GGG
sgRNA0839	SAOUHSC_01363	1	ACAGCTAGCTTTGTTTCTAA	CTTTGTTTCTAA	0.35	NA	NA	1	0	SAOUHSC_01363	SAOUHSC_01363	CP000253_1	-	1306358..1306377	ACAGCTAGCTTTGTTTCTAA	TGG	0.60246417084672	8	NA	NA	CP000253_1	+	1139907..1139926	ATTTCATTTGTTGTTTCTAA	AGG
sgRNA0840	SAOUHSC_01364	-1	TAATATTAGTATTAGGGTTA	GTATTAGGGTTA	0.2	NA	NA	1	0	SAOUHSC_01364	SAOUHSC_01364	CP000253_1	+	1308662..1308681	TAATATTAGTATTAGGGTTA	TGG	0.6023132297	6	SAOUHSC_02247	SAOUHSC_02247	CP000253_1	-	2082048..2082067	TACTAGTGTCAATAGGGTTA	CGG
sgRNA0841	SAOUHSC_01365	1	GCTTCTTCTGTGTCTCCTGA	TGTGTCTCCTGA	0.5	NA	NA	1	0	SAOUHSC_01365	SAOUHSC_01365	CP000253_1	-	1308965..1308984	GCTTCTTCTGTGTCTCCTGA	AGG	0.5897462643072	7	NA	NA	CP000253_1	-	1711256..1711275	TACTCTGTTATATCTCCTGA	AGG
sgRNA0842	SAOUHSC_01366	1	TGAAGTTGTGCTAAAACTTC	TGCTAAAACTTC	0.35	NA	NA	1	0	SAOUHSC_01366	SAOUHSC_01366	CP000253_1	-	1310479..1310498	TGAAGTTGTGCTAAAACTTC	GGG	0.63523612152	6	SAOUHSC_02098	SAOUHSC_02098	CP000253_1	+	1973188..1973207	CGCATTTTCACTAAAACTTC	CGG
sgRNA0843	SAOUHSC_01367	1	ATCCACTAGGTTATATGTAA	GGTTATATGTAA	0.3	NA	NA	1	0	SAOUHSC_01367	SAOUHSC_01367	CP000253_1	-	1311871..1311890	ATCCACTAGGTTATATGTAA	AGG	0.547788032064	7	NA	NA	CP000253_1	+	2420180..2420199	AGATAATAGTACATATGTAA	CGG
sgRNA0844	SAOUHSC_01368	1	TTAATATCAGTTCCAATACT	AGTTCCAATACT	0.25	NA	NA	1	0	SAOUHSC_01368	SAOUHSC_01368	CP000253_1	-	1312496..1312515	TTAATATCAGTTCCAATACT	AGG	0.48570538843008	8	SAOUHSC_02380	SAOUHSC_02380	CP000253_1	-	2202375..2202394	TATGAGTAAATACCAATACT	TGG
sgRNA0845	SAOUHSC_01369	1	CTGAATCTTCACACTTTTCA	TCACACTTTTCA	0.35	NA	NA	1	0	SAOUHSC_01369	SAOUHSC_01369	CP000253_1	-	1313491..1313510	CTGAATCTTCACACTTTTCA	AGG	0.6679054077696	7	NA	NA	CP000253_1	+	2444659..2444678	GAAGACATTAACACTTTTCA	CGG
sgRNA0846	SAOUHSC_01370	1	CGCATCAATAGGTAATTGAC	TAGGTAATTGAC	0.4	NA	NA	1	0	SAOUHSC_01370	SAOUHSC_01370	CP000253_1	-	1314246..1314265	CGCATCAATAGGTAATTGAC	TGG	0.44257907789568	8	SAOUHSC_01237	SAOUHSC_01237	CP000253_1	-	1184744..1184763	AATGTCTTTAAGAAATTGAC	AGG
sgRNA0847	SAOUHSC_01371	1	ATTGCTGGCATTAATGTTTC	CATTAATGTTTC	0.35	NA	NA	1	0	SAOUHSC_01371	SAOUHSC_01371	CP000253_1	-	1314891..1314910	ATTGCTGGCATTAATGTTTC	TGG	0.7337073744	6	SAOUHSC_02353	SAOUHSC_02353	CP000253_1	+	2175949..2175968	TCTACAGCCTTTAATGTTTC	GGG
sgRNA0848	SAOUHSC_01372	1	TCAGCAACCGGATCAGAGAA	CGGATCAGAGAA	0.5	NA	NA	1	0	SAOUHSC_01372	SAOUHSC_01372	CP000253_1	-	1316131..1316150	TCAGCAACCGGATCAGAGAA	AGG	0.473979072623696	10	NA	NA	CP000253_1	-	2774964..2774983	ATAACCTTATTTTCAGAGAA	GGG
sgRNA0849	SAOUHSC_01373	1	GTATGGCATGCTATCTGTAA	TGCTATCTGTAA	0.4	NA	NA	1	0	SAOUHSC_01373	SAOUHSC_01373	CP000253_1	-	1317116..1317135	GTATGGCATGCTATCTGTAA	AGG	0.54858688961076	8	SAOUHSC_02793	SAOUHSC_02793	CP000253_1	-	2565990..2566009	ATAGGTATATCAATCTGTAA	TGG
sgRNA0850	SAOUHSC_01375	1	ACAATGTATCAATAATAGTC	TCAATAATAGTC	0.25	NA	NA	1	0	SAOUHSC_01375	SAOUHSC_01375	CP000253_1	-	1320358..1320377	ACAATGTATCAATAATAGTC	TGG	0.46421712	5	NA	NA	CP000253_1	-	1977006..1977025	AGCATTTTTCAATTATAGTC	CGG
sgRNA0851	SAOUHSC_01376	-1	AGCATGAGGACAATTACATA	GACAATTACATA	0.35	NA	NA	1	0	SAOUHSC_01376	SAOUHSC_01376	CP000253_1	+	1321390..1321409	AGCATGAGGACAATTACATA	TGG	0.7027295616	6	NA	NA	CP000253_1	+	552584..552603	TACTTGCAGAAAATTACATA	TGG
sgRNA0852	SAOUHSC_01377	-1	ATACCAACATTTTCTCCATC	ATTTTCTCCATC	0.35	NA	NA	1	0	SAOUHSC_01377	SAOUHSC_01377	CP000253_1	+	1322315..1322334	ATACCAACATTTTCTCCATC	AGG	0.509771542638758	9	SAOUHSC_00893	SAOUHSC_00893	CP000253_1	-	856637..856656	GGTGCTACGACGTCTCCATC	AGG
sgRNA0853	SAOUHSC_01378	-1	AGCGCCGCTCTCTCCAATCA	TCTCTCCAATCA	0.6	NA	NA	1	0	SAOUHSC_01378	SAOUHSC_01378	CP000253_1	+	1323056..1323075	AGCGCCGCTCTCTCCAATCA	AGG	0.468792432940104	9	SAOUHSC_01377	SAOUHSC_01377	CP000253_1	+	1322157..1322176	AGGTCTCAATCGTCCAATCA	GGG
sgRNA0854	SAOUHSC_01379	-1	AGTTTGTGATAAATTGACTT	ATAAATTGACTT	0.25	NA	NA	1	0	SAOUHSC_01379	SAOUHSC_01379	CP000253_1	+	1323870..1323889	AGTTTGTGATAAATTGACTT	TGG	0.596439529138253	9	NA	NA	CP000253_1	-	2103898..2103917	CAAGTACATCAAATTGACTT	AGG
sgRNA0855	SAOUHSC_01380	-1	ATTTTATCAACAGGATTGCC	AACAGGATTGCC	0.35	NA	NA	1	0	SAOUHSC_01380	SAOUHSC_01380	CP000253_1	+	1324856..1324875	ATTTTATCAACAGGATTGCC	TGG	0.50059398622464	8	SAOUHSC_01241	SAOUHSC_01241	CP000253_1	-	1191787..1191806	GAGCGATTAAGTGGATTGCC	GGG
sgRNA0856	SAOUHSC_01381	-1	AATATTATTTTTTATCTTTA	TTTTTATCTTTA	0.05	NA	tandemT	1	0	SAOUHSC_01381,SAOUHSC_01382	SAOUHSC_01381,SAOUHSC_01382	CP000253_1	+	1325274..1325293	AATATTATTTTTTATCTTTA	CGG	0.6772683456	6	SAOUHSC_00909	SAOUHSC_00909	CP000253_1	+	879410..879429	TTTTGAAGTTTTTATCTTTA	GGG
sgRNA0857	SAOUHSC_01382	-1	GTTGTGATCCATAAATAATT	CCATAAATAATT	0.25	NA	NA	1	0	SAOUHSC_01382	SAOUHSC_01382	CP000253_1	+	1325582..1325601	GTTGTGATCCATAAATAATT	AGG	0.731367	4	SAOUHSC_00270	SAOUHSC_00270	CP000253_1	-	290253..290272	GTCGTTATCTTTAAATAATT	TGG
sgRNA0858	SAOUHSC_01383	1	ACAGGAACATCTTCTCTTAA	ATCTTCTCTTAA	0.35	NA	NA	1	0	SAOUHSC_01383	SAOUHSC_01383	CP000253_1	-	1325845..1325864	ACAGGAACATCTTCTCTTAA	AGG	0.41361745392	7	SAOUHSC_01184	SAOUHSC_01184	CP000253_1	-	1135206..1135225	TAACGTATATTTTCTTTTAA	CGG
sgRNA0859	SAOUHSC_01389	-1	TCATTTAATTTCTCCACAAT	TTTCTCCACAAT	0.25	NA	NA	1	0	SAOUHSC_01389	SAOUHSC_01389	CP000253_1	+	1332186..1332205	TCATTTAATTTCTCCACAAT	TGG	0.437134849587072	9	NA	NA	CP000253_1	-	159189..159208	TAGTCAAGACCATCCACAAT	GGG
sgRNA0860	SAOUHSC_01391	-1	CTTGTAACCCTACTACTTCA	CCTACTACTTCA	0.4	NA	NA	1	0	SAOUHSC_01391	SAOUHSC_01391	CP000253_1	+	1334160..1334179	CTTGTAACCCTACTACTTCA	AGG	0.52124038512	6	SAOUHSC_02582	SAOUHSC_02582	CP000253_1	+	2373747..2373766	CTTCATCCCATTCTACTTCA	TGG
sgRNA0861	SAOUHSC_01392	1	GTTCATCTTCATAAGCATAG	TCATAAGCATAG	0.35	NA	NA	1	0	SAOUHSC_01392	SAOUHSC_01392	CP000253_1	-	1334585..1334604	GTTCATCTTCATAAGCATAG	TGG	0.504233055982656	9	NA	NA	CP000253_1	-	2061570..2061589	AATCAAAACTGCAAGCATAG	AGG
sgRNA0862	SAOUHSC_01394	1	TTGTTTTGGTGCTTTAGTCA	GTGCTTTAGTCA	0.35	NA	NA	1	0	SAOUHSC_01394	SAOUHSC_01394	CP000253_1	-	1337000..1337019	TTGTTTTGGTGCTTTAGTCA	AGG	0.414685734896034	10	NA	NA	CP000253_1	-	940555..940574	AAAAATAGAATGTTTAGTCA	TGG
sgRNA0863	SAOUHSC_01401	1	AGTTCATCATAAACAATGGT	ATAAACAATGGT	0.3	NA	NA	1	0	SAOUHSC_01401	SAOUHSC_01401	CP000253_1	-	1343898..1343917	AGTTCATCATAAACAATGGT	AGG	0.62093184062976	8	SAOUHSC_00880	SAOUHSC_00880	CP000253_1	-	845420..845439	TAAACAGACTTAACAATGGT	GGG
sgRNA0864	SAOUHSC_01402	-1	ATAAATTAGCAACTAAACTA	GCAACTAAACTA	0.2	NA	NA	1	0	SAOUHSC_01402	SAOUHSC_01402	CP000253_1	+	1345684..1345703	ATAAATTAGCAACTAAACTA	AGG	0.493728200649684	9	NA	NA	CP000253_1	-	722478..722497	TTAGAAAGTAGGCTAAACTA	TGG
sgRNA0865	SAOUHSC_01403	-1	CTAATGATTTGTAACCATCT	TTGTAACCATCT	0.3	NA	NA	1	0	SAOUHSC_01403	SAOUHSC_01403	CP000253_1	+	1345994..1346013	CTAATGATTTGTAACCATCT	TGG	0.4604064192	6	SAOUHSC_01774	SAOUHSC_01774	CP000253_1	+	1673872..1673891	CAAATCGTTCTTTACCATCT	GGG
sgRNA0866	SAOUHSC_01404	1	TTTATTATTGTATTGCAATT	TGTATTGCAATT	0.15	NA	NA	1	0	SAOUHSC_01404	SAOUHSC_01404	CP000253_1	-	1346258..1346277	TTTATTATTGTATTGCAATT	TGG	0.64830383601984	8	NA	NA	CP000253_1	+	606650..606669	CAACTAAAGTTATTGCAATT	AGG
sgRNA0867	SAOUHSC_01405	-1	CTCATAATCGGCTCTAATTT	CGGCTCTAATTT	0.35	NA	NA	1	0	SAOUHSC_01405	SAOUHSC_01405	CP000253_1	+	1346561..1346580	CTCATAATCGGCTCTAATTT	TGG	0.549352197890496	8	SAOUHSC_01222	SAOUHSC_01222	CP000253_1	-	1174120..1174139	TTATCACCTTGCTCTAATTT	AGG
sgRNA0868	SAOUHSC_01406	1	TGTTACATTTGATGCTGGTG	TTGATGCTGGTG	0.4	NA	NA	1	0	SAOUHSC_01406	SAOUHSC_01406	CP000253_1	-	1346949..1346968	TGTTACATTTGATGCTGGTG	AGG	0.5536584301248	7	NA	NA	CP000253_1	+	1309798..1309817	AGCAGCTTTACATGCTGGTG	CGG
sgRNA0869	SAOUHSC_01410	-1	TATCGCGTATTATCATTTTG	ATTATCATTTTG	0.3	NA	NA	1	0	SAOUHSC_01410	SAOUHSC_01410	CP000253_1	+	1349421..1349440	TATCGCGTATTATCATTTTG	AGG	0.8645	2,2,2,2	SAOUHSC_01805,SAOUHSC_01881,NA,NA	SAOUHSC_01805,SAOUHSC_01881,NA,NA	CP000253_1,CP000253_1,CP000253_1,CP000253_1	+,+,-,-	1707243..1707262,1795998..1796017,2378553..2378572,1813859..1813878	TATCGCGAAATATCATTTTG,TATCGCGAAATATCATTTTG,TATCGCGAAATATCATTTTG,TATCGCGAAATATCATTTTG	AGG,AGG,AGG,AGG
sgRNA0870	SAOUHSC_01411	-1	CTATCCAATCCGAGATTAGG	TCCGAGATTAGG	0.45	NA	NA	1	0	SAOUHSC_01411	SAOUHSC_01411	CP000253_1	+	1351105..1351124	CTATCCAATCCGAGATTAGG	AGG	0.56057557248	6	NA	NA	CP000253_1	-	2025235..2025254	AGACTCAATCGTAGATTAGG	TGG
sgRNA0871	SAOUHSC_01413	-1	TTTGTTTTCCCTGAACCTGT	CCCTGAACCTGT	0.4	NA	NA	1	0	SAOUHSC_01413	SAOUHSC_01413	CP000253_1	+	1354000..1354019	TTTGTTTTCCCTGAACCTGT	TGG	0.596534335488	6	SAOUHSC_01955	SAOUHSC_01955	CP000253_1	+	1860266..1860285	TATTCTCTTGCTGAACCTGT	TGG
sgRNA0872	SAOUHSC_01414	-1	ATGACTTCTACTTTCTTGAT	TACTTTCTTGAT	0.3	NA	NA	1	0	SAOUHSC_01414	SAOUHSC_01414	CP000253_1	+	1354447..1354466	ATGACTTCTACTTTCTTGAT	TGG	0.60111486699264	8	SAOUHSC_02165	SAOUHSC_02165	CP000253_1	+	2032633..2032652	GGGGCTATATTTTTCTTGAT	CGG
sgRNA0873	SAOUHSC_01415	-1	TAAATTGAAGTCTTGTTCCT	AGTCTTGTTCCT	0.3	NA	NA	1	0	SAOUHSC_01415	SAOUHSC_01415	CP000253_1	+	1355181..1355200	TAAATTGAAGTCTTGTTCCT	GGG	0.56025895109184	8	NA	NA	CP000253_1	+	820289..820308	ATCATGCCAATATTGTTCCT	TGG
sgRNA0874	SAOUHSC_01418	-1	AAATTCGCACCGAAGTTTAC	ACCGAAGTTTAC	0.4	NA	NA	1	0	SAOUHSC_01418	SAOUHSC_01418	CP000253_1	+	1359942..1359961	AAATTCGCACCGAAGTTTAC	AGG	0.583603074054	7	NA	NA	CP000253_1	-	2772402..2772421	CAATTATTTTCAAAGTTTAC	CGG
sgRNA0875	SAOUHSC_01420	-1	ATTTCTAAGCCATTAATTGA	GCCATTAATTGA	0.25	NA	NA	1	0	SAOUHSC_01420	SAOUHSC_01420	CP000253_1	+	1362105..1362124	ATTTCTAAGCCATTAATTGA	CGG	0.66835692	5	SAOUHSC_02043	SAOUHSC_02043	CP000253_1	+	1944459..1944478	TTTTGTATTCGATTAATTGA	GGG
sgRNA0876	SAOUHSC_01421	-1	TCAATGTGCGATTTTGAACT	CGATTTTGAACT	0.35	NA	NA	1	0	SAOUHSC_01421	SAOUHSC_01421	CP000253_1	+	1362654..1362673	TCAATGTGCGATTTTGAACT	TGG	0.571059123643008	9	NA	NA	CP000253_1	+	1277579..1277598	GAATTACCACGTTTTGAACT	GGG
sgRNA0877	SAOUHSC_01422	-1	ACGTTTCGTTCTTGTTGGAT	TTCTTGTTGGAT	0.4	NA	NA	1	0	SAOUHSC_01422	SAOUHSC_01422	CP000253_1	+	1362936..1362955	ACGTTTCGTTCTTGTTGGAT	TGG	0.478766740023936	9	SAOUHSC_02380	SAOUHSC_02380	CP000253_1	-	2202661..2202680	AGCATCATTGAATGTTGGAT	CGG
sgRNA0878	SAOUHSC_01425	-1	AATCTGACATTTTACCTAGA	ATTTTACCTAGA	0.3	NA	NA	1	0	SAOUHSC_01425	SAOUHSC_01425	CP000253_1	+	1365274..1365293	AATCTGACATTTTACCTAGA	CGG	0.418920897520944	9	NA	NA	CP000253_1	-	1642335..1642354	AAATGATTAAAATACCTAGA	GGG
sgRNA0879	SAOUHSC_01427	-1	AATTTCAGCGCGTTCATCAT	CGCGTTCATCAT	0.4	NA	NA	1	0	SAOUHSC_01427	SAOUHSC_01427	CP000253_1	+	1367141..1367160	AATTTCAGCGCGTTCATCAT	CGG	0.6207164387424	8	SAOUHSC_00799	SAOUHSC_00799	CP000253_1	-	782498..782517	CCATTAACGATGTTCATCAT	TGG
sgRNA0880	SAOUHSC_01428	1	ATAATAAGGAAGTGATACAA	GAAGTGATACAA	0.25	NA	NA	1	0	SAOUHSC_01428	SAOUHSC_01428	CP000253_1	-	1367191..1367210	ATAATAAGGAAGTGATACAA	TGG	0.60111486699264	8	NA	NA	CP000253_1	-	2765427..2765446	TAACTATAATGGTGATACAA	AGG
sgRNA0881	SAOUHSC_01432	-1	ATGCCTGGATATGATGTAAA	ATATGATGTAAA	0.35	NA	NA	1	0	SAOUHSC_01432	SAOUHSC_01432	CP000253_1	+	1368994..1369013	ATGCCTGGATATGATGTAAA	TGG	0.60086187252	7	NA	NA	CP000253_1	+	32535..32554	ATTGCGCAAATTGATGTAAA	AGG
sgRNA0882	SAOUHSC_01434	-1	CAAGTCATGTGCAACTAGAA	GTGCAACTAGAA	0.4	NA	NA	1	0	SAOUHSC_01434	SAOUHSC_01434	CP000253_1	+	1370457..1370476	CAAGTCATGTGCAACTAGAA	TGG	0.470558347051161	9	NA	NA	CP000253_1	+	1054434..1054453	TCGCCAATATAAAACTAGAA	TGG
sgRNA0883	SAOUHSC_01435	-1	ACTTTCTTTGTCGTTAATAG	TGTCGTTAATAG	0.3	NA	NA	1	0	SAOUHSC_01435	SAOUHSC_01435	CP000253_1	+	1371482..1371501	ACTTTCTTTGTCGTTAATAG	TGG	0.5328778	4	SAOUHSC_01594	SAOUHSC_01594	CP000253_1	-	1519810..1519829	ACTTTCAATTTCTTTAATAG	AGG
sgRNA0884	SAOUHSC_01439	-1	TTACGCAGACGAGTTTTGAT	ACGAGTTTTGAT	0.4	NA	NA	1	0	SAOUHSC_01439	SAOUHSC_01439	CP000253_1	+	1374038..1374057	TTACGCAGACGAGTTTTGAT	TGG	0.5546827750464	8	NA	NA	CP000253_1	-	2743795..2743814	AGAAAAATAAAAGTTTTGAT	TGG
sgRNA0885	SAOUHSC_01440	1	AGTTTTAATCACTTGTATGT	TCACTTGTATGT	0.25	NA	NA	1	0	SAOUHSC_01440	SAOUHSC_01440	CP000253_1	-	1374510..1374529	AGTTTTAATCACTTGTATGT	TGG	0.5897462643072	7	SAOUHSC_00228	SAOUHSC_00228	CP000253_1	-	248754..248773	TACTTTTCTGAATTGTATGT	TGG
sgRNA0886	SAOUHSC_01442	-1	GCTGCGACGAAAGGAAATCC	GAAAGGAAATCC	0.55	NA	NA	1	0	SAOUHSC_01442	SAOUHSC_01442	CP000253_1	+	1375652..1375671	GCTGCGACGAAAGGAAATCC	AGG	0.596290097403	7	SAOUHSC_01712	SAOUHSC_01712	CP000253_1	+	1619172..1619191	CCGCCTAAGTATGGAAATCC	TGG
sgRNA0887	SAOUHSC_01443	1	ATGGCACATGTACTTATGCC	TGTACTTATGCC	0.45	NA	NA	1	0	SAOUHSC_01443	SAOUHSC_01443	CP000253_1	-	1375673..1375692	ATGGCACATGTACTTATGCC	TGG	0.36353690860032	8	NA	NA	CP000253_1	-	862857..862876	AATGTTGATACAATTATGCC	TGG
sgRNA0888	SAOUHSC_01447	-1	TTCTGTTTAACCACGCTTGC	AACCACGCTTGC	0.45	NA	NA	1	0	SAOUHSC_01447	SAOUHSC_01447	CP000253_1	+	1404544..1404563	TTCTGTTTAACCACGCTTGC	TGG	0.37636403004	7	NA	NA	CP000253_1	+	619016..619035	TTAGGAACAAACACGTTTGC	AGG
sgRNA0889	SAOUHSC_01448	-1	CCTTCAAATGCCTCTCTTGA	TGCCTCTCTTGA	0.45	NA	NA	1	0	SAOUHSC_01448	SAOUHSC_01448	CP000253_1	+	1406456..1406475	CCTTCAAATGCCTCTCTTGA	CGG	0.515671676234114	9	SAOUHSC_00188	SAOUHSC_00188	CP000253_1	-	208321..208340	TCAACTGTGACTTCTCTTGA	TGG
sgRNA0890	SAOUHSC_01452	-1	GTTAACTTACGCACATTTTC	ACGCACATTTTC	0.35	NA	NA	1	0	SAOUHSC_01452	SAOUHSC_01452	CP000253_1	+	1410171..1410190	GTTAACTTACGCACATTTTC	GGG	0.525184568004096	8	NA	NA	CP000253_1	+	1292923..1292942	CATGACGTGGCTACATTTTC	AGG
sgRNA0891	SAOUHSC_01455	-1	GTCGTTGGTACAGGTGAACT	TACAGGTGAACT	0.5	NA	NA	1	0	SAOUHSC_01455	SAOUHSC_01455	CP000253_1	+	1414843..1414862	GTCGTTGGTACAGGTGAACT	TGG	0.41583763971519	11	NA	NA	CP000253_1	-	1769278..1769297	CAACCATTATCTGGTGAACT	TGG
sgRNA0892	SAOUHSC_01456	1	ATGGTTAAAGTGATTAACAG	AGTGATTAACAG	0.3	NA	NA	1	0	SAOUHSC_01456	SAOUHSC_01456	CP000253_1	-	1415430..1415449	ATGGTTAAAGTGATTAACAG	TGG	0.60293856	4	NA	NA	CP000253_1	-	2742194..2742213	ATTGATCAAGTCATTAACAG	TGG
sgRNA0893	SAOUHSC_01458	1	TATCTTCAAATTCAAAAAAT	AATTCAAAAAAT	0.15	NA	reverse_tandemT	1	0	SAOUHSC_01458	SAOUHSC_01458	CP000253_1	-	1416825..1416844	TATCTTCAAATTCAAAAAAT	CGG	0.846	2.2	NA,NA	NA,NA	CP000253_1,CP000253_1	+,-	1771729..1771748,1619840..1619859	TATATTCAAAATCAAAAAAT,TATATTCAAAATCAAAAAAT	CGG,CGG
sgRNA0894	SAOUHSC_01460	-1	ACAACAGCTTCTAATCCCAT	TTCTAATCCCAT	0.4	NA	NA	1	0	SAOUHSC_01460	SAOUHSC_01460	CP000253_1	+	1418428..1418447	ACAACAGCTTCTAATCCCAT	CGG	0.626161319784	7	SAOUHSC_00036	SAOUHSC_00036	CP000253_1	-	39882..39901	TCACCACTAAATAATCCCAT	CGG
sgRNA0895	SAOUHSC_01464	-1	CAGTATATGGCTTTACAGTT	GGCTTTACAGTT	0.35	NA	NA	1	0	SAOUHSC_01464	SAOUHSC_01464	CP000253_1	+	1420272..1420291	CAGTATATGGCTTTACAGTT	TGG	0.594787342076928	8	SAOUHSC_02517	SAOUHSC_02517	CP000253_1	+	2320720..2320739	GTTAATTTCTTTTTACAGTT	TGG
sgRNA0896	SAOUHSC_01466	1	TAAATTTCACCACACAAGTT	ACCACACAAGTT	0.3	NA	NA	1	0	SAOUHSC_01466	SAOUHSC_01466	CP000253_1	-	1420910..1420929	TAAATTTCACCACACAAGTT	TGG	0.43776843574464	8	NA	NA	CP000253_1	-	2755503..2755522	ATTATTTTGGAAGACAAGTT	TGG
sgRNA0897	SAOUHSC_01470	-1	AATTCTCTTCGTATCACTAC	TCGTATCACTAC	0.35	NA	NA	1	0	SAOUHSC_01470	SAOUHSC_01470	CP000253_1	+	1425933..1425952	AATTCTCTTCGTATCACTAC	AGG	0.398142421003905	11	SAOUHSC_02282	SAOUHSC_02282	CP000253_1	-	2114080..2114099	TTTGGAAAATCAATCACTAC	AGG
sgRNA0898	SAOUHSC_01471	-1	AAGCACCAATTGTAACGTCT	ATTGTAACGTCT	0.4	NA	NA	1	0	SAOUHSC_01471	SAOUHSC_01471	CP000253_1	+	1427542..1427561	AAGCACCAATTGTAACGTCT	TGG	0.49504480918475	10	NA	NA	CP000253_1	+	1804436..1804455	TGATAATCTATTTAACGTCT	AGG
sgRNA0899	SAOUHSC_01474	-1	AAGATAGATTCTATTTCATC	TTCTATTTCATC	0.25	NA	NA	1	0	SAOUHSC_01474	SAOUHSC_01474	CP000253_1	+	1432632..1432651	AAGATAGATTCTATTTCATC	CGG	0.6556533984	6	SAOUHSC_02132	SAOUHSC_02132	CP000253_1	+	2005677..2005696	TTGACTGTTACTATTTCATC	TGG
sgRNA0900	SAOUHSC_01475	-1	TTCCAGAACCACCCATGGAC	CCACCCATGGAC	0.55	NA	NA	1	0	SAOUHSC_01475	SAOUHSC_01475	CP000253_1	+	1433903..1433922	TTCCAGAACCACCCATGGAC	GGG	0.35319462015889	9	NA	NA	CP000253_1	-	2341889..2341908	TTTTTTGGAAACACATGGAC	AGG
sgRNA0901	SAOUHSC_01476	-1	AATCTAGCTAAGTTAGCTAA	TAAGTTAGCTAA	0.3	NA	NA	1	0	SAOUHSC_01476	SAOUHSC_01476	CP000253_1	+	1434412..1434431	AATCTAGCTAAGTTAGCTAA	TGG	0.5562155402496	7	NA	NA	CP000253_1	+	488654..488673	TTGAATGCTAAATTAGCTAA	AGG
sgRNA0902	SAOUHSC_01477	-1	ACTTTGTGTTGTGCCCATAA	TTGTGCCCATAA	0.4	NA	NA	1	0	SAOUHSC_01477	SAOUHSC_01477	CP000253_1	+	1435468..1435487	ACTTTGTGTTGTGCCCATAA	AGG	0.44283520004724	8	SAOUHSC_00078	SAOUHSC_00078	CP000253_1	-	84327..84346	TCATTAAAGCGTCCCCATAA	AGG
sgRNA0903	SAOUHSC_01478	-1	AATATTGCAGTTGGGCTATC	AGTTGGGCTATC	0.4	NA	NA	1	0	SAOUHSC_01478	SAOUHSC_01478	CP000253_1	+	1436010..1436029	AATATTGCAGTTGGGCTATC	TGG	0.3738521267712	7	SAOUHSC_00861	SAOUHSC_00861	CP000253_1	-	830214..830233	CTTGATTTAGTTGGGATATC	CGG
sgRNA0904	SAOUHSC_01479	-1	TGAAGATAAGTTTGATAACT	AGTTTGATAACT	0.25	NA	NA	1	0	SAOUHSC_01479	SAOUHSC_01479	CP000253_1	+	1436359..1436378	TGAAGATAAGTTTGATAACT	GGG	0.63387626112	7	SAOUHSC_01623	SAOUHSC_01623	CP000253_1	+	1546352..1546371	TTTTGGATAGATTGATAACT	TGG
sgRNA0905	SAOUHSC_01480	-1	CGGAATACTTCCAAACCTTG	TTCCAAACCTTG	0.45	NA	NA	1	0	SAOUHSC_01480	SAOUHSC_01480	CP000253_1	+	1437839..1437858	CGGAATACTTCCAAACCTTG	TGG	0.6692056272	6	SAOUHSC_02400	SAOUHSC_02400	CP000253_1	-	2219934..2219953	AATAACATTTCAAAACCTTG	CGG
sgRNA0906	SAOUHSC_01481	-1	ACTTCTATTTCGCCCTTTAA	TTCGCCCTTTAA	0.35	NA	NA	1	0	SAOUHSC_01481	SAOUHSC_01481	CP000253_1	+	1439255..1439274	ACTTCTATTTCGCCCTTTAA	CGG	0.608977120752	7	NA	NA	CP000253_1	+	2008296..2008315	TATCCAACTGCACCCTTTAA	CGG
sgRNA0907	SAOUHSC_01482	-1	GCACCGTGTTCAACATATAT	TTCAACATATAT	0.4	NA	NA	1	0	SAOUHSC_01482	SAOUHSC_01482	CP000253_1	+	1440326..1440345	GCACCGTGTTCAACATATAT	TGG	0.6324861816	6.6	NA,NA	NA,NA	CP000253_1,CP000253_1	+,-	984783..984802,216025..216044	GCAGCGCAACTAACATATAT,GCTGCAAGTGAAACATATAT	GGG,CGG
sgRNA0908	SAOUHSC_01483	-1	CATGTGATTCTCCTGATGTT	TCTCCTGATGTT	0.4	NA	NA	1	0	SAOUHSC_01483	SAOUHSC_01483	CP000253_1	+	1441546..1441565	CATGTGATTCTCCTGATGTT	AGG	0.5440311910656	8	NA	NA	CP000253_1	+	821763..821782	CTAAAAAAGCACCTGATGTT	GGG
sgRNA0909	SAOUHSC_01484	-1	ATTTTTGTTATAGGATTAAG	TATAGGATTAAG	0.2	NA	tandemT	1	0	SAOUHSC_01484	SAOUHSC_01484	CP000253_1	+	1442053..1442072	ATTTTTGTTATAGGATTAAG	TGG	0.639483901056	7	NA	NA	CP000253_1	-	1369718..1369737	CATCTTTCTTCAGGATTAAG	TGG
sgRNA0910	SAOUHSC_01485	-1	AGATTTCTTTGTACTGCATC	TTGTACTGCATC	0.35	NA	NA	1	0	SAOUHSC_01485	SAOUHSC_01485	CP000253_1	+	1442771..1442790	AGATTTCTTTGTACTGCATC	TGG	0.640919330688	7	SAOUHSC_00285	SAOUHSC_00285	CP000253_1	-	301353..301372	AATTTGACAGGTACTGCATC	AGG
sgRNA0911	SAOUHSC_01487	-1	ATACCAGTAACTTCACCTGT	AACTTCACCTGT	0.4	NA	NA	1	0	SAOUHSC_01487	SAOUHSC_01487	CP000253_1	+	1444360..1444379	ATACCAGTAACTTCACCTGT	TGG	0.755796096	5	NA	NA	CP000253_1	+	542689..542708	GCAGCAGTTATTTCACCTGT	GGG
sgRNA0912	SAOUHSC_01488	-1	CATGCCACTTTGGCAACATC	TTTGGCAACATC	0.5	NA	NA	1	0	SAOUHSC_01488	SAOUHSC_01488	CP000253_1	+	1445031..1445050	CATGCCACTTTGGCAACATC	TGG	0.5480794086768	8	NA	NA	CP000253_1	-	660295..660314	TTTGCAATAACAGCAACATC	TGG
sgRNA0913	SAOUHSC_01489	1	ACAAATAGAAGAAAGATTAA	AAGAAAGATTAA	0.2	NA	NA	1	0	SAOUHSC_01489	SAOUHSC_01489	CP000253_1	-	1445125..1445144	ACAAATAGAAGAAAGATTAA	AGG	0.64810368	5	NA	NA	CP000253_1	-	2234588..2234607	AAAACTAATAAAAAGATTAA	TGG
sgRNA0914	SAOUHSC_01490	-1	CACCTTTAGCAAGTGAGTTT	GCAAGTGAGTTT	0.4	NA	NA	1	0	SAOUHSC_01490	SAOUHSC_01490	CP000253_1	+	1445759..1445778	CACCTTTAGCAAGTGAGTTT	TGG	0.620386445952	7	NA	NA	CP000253_1	-	2538756..2538775	CCGTTATACACAGTGAGTTT	AGG
sgRNA0915	SAOUHSC_01492	-1	CTACCTACAATAGCTACTAT	AATAGCTACTAT	0.35	NA	NA	1	0	SAOUHSC_01492	SAOUHSC_01492	CP000253_1	+	1448341..1448360	CTACCTACAATAGCTACTAT	AGG	0.5562155402496	7	NA	NA	CP000253_1	-	1697615..1697634	TCATTTATGATTGCTACTAT	AGG
sgRNA0916	SAOUHSC_01493	-1	TGCGTAGATAGTTGACTAAT	TAGTTGACTAAT	0.35	NA	NA	1	0	SAOUHSC_01493	SAOUHSC_01493	CP000253_1	+	1449615..1449634	TGCGTAGATAGTTGACTAAT	AGG	0.571059123643008	9	NA	NA	CP000253_1	-	2484153..2484172	CAGCTTTTTTATTGACTAAT	GGG
sgRNA0917	SAOUHSC_01494	1	TTCATAAAGCATTTTACAAA	GCATTTTACAAA	0.2	NA	NA	1	0	SAOUHSC_01494	SAOUHSC_01494	CP000253_1	-	1450228..1450247	TTCATAAAGCATTTTACAAA	TGG	0.620386445952	7.7	SAOUHSC_01952,NA	SAOUHSC_01952,NA	CP000253_1,CP000253_1	+,-	1855396..1855415,2473686..2473705	TCTTTAAGATGTTTTACAAA,TGGTTGAATATTTTTACAAA	TGG,AGG
sgRNA0918	SAOUHSC_01495	-1	AACTTTTACCAAAAATAAAA	CCAAAAATAAAA	0.15	NA	reverse_tandemT	1	0	SAOUHSC_01495	SAOUHSC_01495	CP000253_1	+	1450336..1450355	AACTTTTACCAAAAATAAAA	AGG	0.74991768192	6	NA	NA	CP000253_1	+	1336871..1336890	GTGATTTTACAAAAATAAAA	AGG
sgRNA0919	SAOUHSC_01496	-1	ACCATCTAATGCAATATTAA	ATGCAATATTAA	0.25	NA	NA	1	0	SAOUHSC_01496*	SAOUHSC_01496*	CP000253_1	+	1451111..1451130	ACCATCTAATGCAATATTAA	TGG	0.63387626112	7	SAOUHSC_02928	SAOUHSC_02928	CP000253_1	-	2694641..2694660	AAAATAATTTTCAATATTAA	AGG
sgRNA0920	SAOUHSC_01497	1	TTGGTCTTGTGACATACTAA	GTGACATACTAA	0.35	NA	NA	1	0	SAOUHSC_01497	SAOUHSC_01497	CP000253_1	-	1451254..1451273	TTGGTCTTGTGACATACTAA	TGG	0.473979072623696	10	SAOUHSC_00485	SAOUHSC_00485	CP000253_1	-	482698..482717	AAGATACCCACGCATACTAA	TGG
sgRNA0921	SAOUHSC_01499	-1	ATAGCCGCACTTAATCCGCA	ACTTAATCCGCA	0.5	NA	NA	1	0	SAOUHSC_01499	SAOUHSC_01499	CP000253_1	+	1453228..1453247	ATAGCCGCACTTAATCCGCA	TGG	0.380763556173	7	NA	NA	CP000253_1	+	1220192..1220211	CTTGCAGTTATTAATCTGCA	AGG
sgRNA0922	SAOUHSC_01500	-1	CTCGTTAAATTTGTTGATTG	ATTTGTTGATTG	0.3	NA	NA	1	0	SAOUHSC_01500	SAOUHSC_01500	CP000253_1	+	1453463..1453482	CTCGTTAAATTTGTTGATTG	TGG	0.5844172317984	7	NA	NA	CP000253_1	-	2508873..2508892	ATTGGATATATTGTTGATTG	CGG
sgRNA0923	SAOUHSC_01501	-1	CTTTTTCAACATCTTCCGTA	ACATCTTCCGTA	0.35	NA	tandemT	1	0	SAOUHSC_01501	SAOUHSC_01501	CP000253_1	+	1455058..1455077	CTTTTTCAACATCTTCCGTA	TGG	0.445540328266275	11	SAOUHSC_02750	SAOUHSC_02750	CP000253_1	-	2526288..2526307	AAAATCGGTGCACTTCCGTA	AGG
sgRNA0924	SAOUHSC_01503	-1	ATGTTGTTTGGTATTAGACA	TGGTATTAGACA	0.3	NA	NA	1	0	SAOUHSC_01503	SAOUHSC_01503	CP000253_1	+	1457312..1457331	ATGTTGTTTGGTATTAGACA	TGG	0.585187214976	7	NA	NA	CP000253_1	+	1168367..1168386	ACATATTCCTGTATTAGACA	TGG
sgRNA0925	SAOUHSC_01504	1	TCGTCGTAATCATATATATC	ATCATATATATC	0.3	NA	NA	1	0	SAOUHSC_01504	SAOUHSC_01504	CP000253_1	-	1457800..1457819	TCGTCGTAATCATATATATC	TGG	0.46208890439712	8	NA	NA	CP000253_1	+	887817..887836	ATTACTTCAGCAAATATATC	TGG
sgRNA0926	SAOUHSC_01505	-1	TATGGTGGCAAAAATGGTAT	CAAAAATGGTAT	0.35	NA	reverse_tandemT	1	0	SAOUHSC_01505	SAOUHSC_01505	CP000253_1	+	1458533..1458552	TATGGTGGCAAAAATGGTAT	AGG	0.5948532537948	8	NA	NA	CP000253_1	+	2117391..2117410	GAAGGCACTGTAAATGGTAT	TGG
sgRNA0927	SAOUHSC_01507	-1	GGTGATTTGCGAGCATTGTT	GCGAGCATTGTT	0.45	NA	NA	1	0	SAOUHSC_01507	SAOUHSC_01507	CP000253_1	+	1458934..1458953	GGTGATTTGCGAGCATTGTT	TGG	0.66759308352	7	NA	NA	CP000253_1	-	1653195..1653214	CCTGAAGATCAAGCATTGTT	CGG
sgRNA0928	SAOUHSC_01508	-1	TTCTTTGTTGGATTCGTTAT	TGGATTCGTTAT	0.3	NA	NA	1	0	SAOUHSC_01508	SAOUHSC_01508	CP000253_1	+	1460058..1460077	TTCTTTGTTGGATTCGTTAT	TGG	0.8372	2	SAOUHSC_01512	SAOUHSC_01512	CP000253_1	+	1462197..1462216	TTCTTTATTAGATTCGTTAT	TGG
sgRNA0929	SAOUHSC_01511	-1	TTTGAAGCTTCCATTTCTTC	TTCCATTTCTTC	0.35	NA	NA	1	0,0,0	SAOUHSC_01511,SAOUHSC_01512,SAOUHSC_01584	SAOUHSC_01511,SAOUHSC_01512,SAOUHSC_01584	CP000253_1,CP000253_1,CP000253_1	+,+,+	1461151..1461170,1462162..1462181,1511359..1511378	TTTGAAGCTTCCATTTCTTC,TTTGAAGCTTCCATTTCTTC,TTTGAAGCTTCCATTTCTTC	TGG,TGG,TGG	0.94	1	SAOUHSC_01508	SAOUHSC_01508	CP000253_1	+	1460023..1460042	TTTGAAGCATCCATTTCTTC	TGG
sgRNA0930	SAOUHSC_01512	-1	TTCTTTATTAGATTCGTTAT	TAGATTCGTTAT	0.2	NA	NA	1	0	SAOUHSC_01512	SAOUHSC_01512	CP000253_1	+	1462197..1462216	TTCTTTATTAGATTCGTTAT	TGG	0.8372	2	SAOUHSC_01508	SAOUHSC_01508	CP000253_1	+	1460058..1460077	TTCTTTGTTGGATTCGTTAT	TGG
sgRNA0931	SAOUHSC_01513	-1	CCTTGTCATATCAACGGTTT	TATCAACGGTTT	0.4	NA	NA	1	0	SAOUHSC_01513	SAOUHSC_01513	CP000253_1	+	1462614..1462633	CCTTGTCATATCAACGGTTT	TGG	0.57872902640256	8	SAOUHSC_00174	SAOUHSC_00174	CP000253_1	-	191055..191074	AACTGATCGATAAACGGTTT	TGG
sgRNA0932	SAOUHSC_01514	-1	AATTTTTATAAATTCGGTAT	TAAATTCGGTAT	0.15	NA	tandemT	1	0	SAOUHSC_01514	SAOUHSC_01514	CP000253_1	+	1463452..1463471	AATTTTTATAAATTCGGTAT	TGG	0.51003685684224	8	NA	NA	CP000253_1	+	877261..877280	ATATCAAAATTATTCGGTAT	TGG
sgRNA0933	SAOUHSC_01515	-1	TATCAAACCATTTTTCTGCT	CATTTTTCTGCT	0.3	NA	tandemT	1	0	SAOUHSC_01515	SAOUHSC_01515	CP000253_1	+	1465830..1465849	TATCAAACCATTTTTCTGCT	TGG	0.401684630688	7	SAOUHSC_00093	SAOUHSC_00093	CP000253_1	-	100075..100094	AGTTATATTATTTTGCTGCT	TGG
sgRNA0934	SAOUHSC_01516	-1	CTTTCTTCATCTACTGGTAT	ATCTACTGGTAT	0.35	NA	NA	1	0	SAOUHSC_01516	SAOUHSC_01516	CP000253_1	+	1466079..1466098	CTTTCTTCATCTACTGGTAT	CGG	0.71053766784	6	NA	NA	CP000253_1	+	854742..854761	GATCCAACAGCTACTGGTAT	GGG
sgRNA0935	SAOUHSC_01517	-1	CCAATCTTGTTCGTGTCGTT	GTTCGTGTCGTT	0.45	NA	NA	1	0	SAOUHSC_01517	SAOUHSC_01517	CP000253_1	+	1466582..1466601	CCAATCTTGTTCGTGTCGTT	TGG	0.67	1	SAOUHSC_02025	SAOUHSC_02025	CP000253_1	+	1930451..1930470	CCAATCTTGTTCATGTCGTT	TGG
sgRNA0936	SAOUHSC_01518	-1	GTTTTAATATCTTCGAATGT	ATCTTCGAATGT	0.25	NA	NA	1	0	SAOUHSC_01518	SAOUHSC_01518	CP000253_1	+	1466787..1466806	GTTTTAATATCTTCGAATGT	TGG	0.53196304447104	8.8	SAOUHSC_T00026,SAOUHSC_T00027	SAOUHSC_T00026,SAOUHSC_T00027	CP000253_1,CP000253_1	+,+	1864720..1864739,1899460..1899479	GGGATCGAACCCTCGAATGT,GGGATCGAACCCTCGAATGT	CGG,CGG
sgRNA0937	SAOUHSC_01519	-1	AAAACTTGAGAGAAATTTTC	AGAGAAATTTTC	0.25	NA	reverse_tandemT	1	0	SAOUHSC_01519	SAOUHSC_01519	CP000253_1	+	1467100..1467119	AAAACTTGAGAGAAATTTTC	TGG	0.640215576	5	SAOUHSC_00002	SAOUHSC_00002	CP000253_1	-	3130..3149	TAGAGTTGAATGAAATTTTC	AGG
sgRNA0938	SAOUHSC_01520	-1	AATGGATCTAATATTTCTAG	TAATATTTCTAG	0.25	NA	NA	1	0	SAOUHSC_01520	SAOUHSC_01520	CP000253_1	+	1468440..1468459	AATGGATCTAATATTTCTAG	TGG	0.61534186752	6	NA	NA	CP000253_1	+	2028590..2028609	ATACGAAGTAACATTTCTAG	TGG
sgRNA0939	SAOUHSC_01521	-1	TCATTAGCACTGTTATTACG	ACTGTTATTACG	0.35	NA	NA	1	0	SAOUHSC_01521	SAOUHSC_01521	CP000253_1	+	1470323..1470342	TCATTAGCACTGTTATTACG	TGG	0.52664341402633	9	NA	NA	CP000253_1	+	622733..622752	AGAATGATTGTATTATTACG	AGG
sgRNA0940	SAOUHSC_01522	-1	ATAGCTTTCCAATGTGTAGC	CCAATGTGTAGC	0.4	NA	NA	1	0	SAOUHSC_01522	SAOUHSC_01522	CP000253_1	+	1470812..1470831	ATAGCTTTCCAATGTGTAGC	TGG	0.60111486699264	8	NA	NA	CP000253_1	+	15145..15164	TGGGCAATTTCATGTGTAGC	TGG
sgRNA0941	SAOUHSC_01523	-1	AGTAGTTCTATAAACTGTAA	TATAAACTGTAA	0.25	NA	NA	1	0	SAOUHSC_01523	SAOUHSC_01523	CP000253_1	+	1472331..1472350	AGTAGTTCTATAAACTGTAA	AGG	0.5607781901568	8	SAOUHSC_00078	SAOUHSC_00078	CP000253_1	-	83811..83830	CTCACAAGTACAAACTGTAA	TGG
sgRNA0942	SAOUHSC_01524	-1	ACACTGTTATCATTGGTGTT	ATCATTGGTGTT	0.35	NA	NA	1	0	SAOUHSC_01524	SAOUHSC_01524	CP000253_1	+	1473192..1473211	ACACTGTTATCATTGGTGTT	TGG	0.59171865984	6	NA	NA	CP000253_1	+	341142..341161	TAATGTTTATCGTTGGTGTT	TGG
sgRNA0943	SAOUHSC_01525	-1	ATGGTCTAATTTCAGCTCCA	ATTTCAGCTCCA	0.4	NA	NA	1	0	SAOUHSC_01525	SAOUHSC_01525	CP000253_1	+	1479460..1479479	ATGGTCTAATTTCAGCTCCA	AGG	0.343463096104128	8	NA	NA	CP000253_1	+	2353499..2353518	CAACTGTAACTCCAGGTCCA	TGG
sgRNA0944	SAOUHSC_01526	-1	ATTTCTAAAAGTTTTACATA	AAGTTTTACATA	0.15	NA	NA	1	0	SAOUHSC_01526	SAOUHSC_01526	CP000253_1	+	1479615..1479634	ATTTCTAAAAGTTTTACATA	CGG	0.653385724992	7	NA	NA	CP000253_1	-	2636547..2636566	CAATCAAAGTTTTTTACATA	TGG
sgRNA0945	SAOUHSC_01527	-1	TGTCTCATTTTTGTTGCGTT	TTTTGTTGCGTT	0.35	NA	tandemT	1	0	SAOUHSC_01527	SAOUHSC_01527	CP000253_1	+	1479914..1479933	TGTCTCATTTTTGTTGCGTT	AGG	0.4864093730496	7	SAOUHSC_02704	SAOUHSC_02704	CP000253_1	+	2486270..2486289	ACGATAATTGTTATTGCGTT	AGG
sgRNA0946	SAOUHSC_01528	-1	GCCACTTGGTAAGTACCTTT	GTAAGTACCTTT	0.45	NA	NA	1	0	SAOUHSC_01528	SAOUHSC_01528	CP000253_1	+	1480454..1480473	GCCACTTGGTAAGTACCTTT	TGG	0.6075097060032	8	NA	NA	CP000253_1	+	283295..283314	AAAACGATGGCAGTACCTTT	AGG
sgRNA0947	SAOUHSC_01529	-1	GTGCTAAACCTGTGATATTT	CCTGTGATATTT	0.35	NA	NA	1	0	SAOUHSC_01529	SAOUHSC_01529	CP000253_1	+	1481170..1481189	GTGCTAAACCTGTGATATTT	AGG	0.5777305357824	7	NA	NA	CP000253_1	-	2235262..2235281	TGAAGAAACTGGTGATATTT	CGG
sgRNA0948	SAOUHSC_01530	-1	TGTAATAACAACAAAGGGTT	CAACAAAGGGTT	0.3	NA	NA	1	0	SAOUHSC_01530	SAOUHSC_01530	CP000253_1	+	1481616..1481635	TGTAATAACAACAAAGGGTT	TGG	0.58356619776	6	SAOUHSC_02643	SAOUHSC_02643	CP000253_1	-	2428288..2428307	TTCCTTAACCTCAAAGGGTT	TGG
sgRNA0949	SAOUHSC_01531	-1	TCTAATTTATTCAACACTTC	ATTCAACACTTC	0.25	NA	NA	1	0	SAOUHSC_01531	SAOUHSC_01531	CP000253_1	+	1482103..1482122	TCTAATTTATTCAACACTTC	AGG	0.6806101302	6	NA	NA	CP000253_1	+	2664246..2664265	GCGTACTTAAACAACACTTC	AGG
sgRNA0950	SAOUHSC_01532	-1	TTTTCCTCTTCATCTGGATA	TTCATCTGGATA	0.35	NA	NA	1	0	SAOUHSC_01532	SAOUHSC_01532	CP000253_1	+	1482399..1482418	TTTTCCTCTTCATCTGGATA	TGG	0.6208839	5	SAOUHSC_01073	SAOUHSC_01073	CP000253_1	+	1038603..1038622	TTTTTATTTGAATCTGGATA	TGG
sgRNA0951	SAOUHSC_01533	-1	AAGTCATCTTTGTCATAATC	TTTGTCATAATC	0.3	NA	NA	1	0	SAOUHSC_01533	SAOUHSC_01533	CP000253_1	+	1482635..1482654	AAGTCATCTTTGTCATAATC	TGG	0.495611222009904	8	SAOUHSC_01137	SAOUHSC_01137	CP000253_1	-	1089540..1089559	CATGAATTAATTTCATAATC	AGG
sgRNA0952	SAOUHSC_01535	-1	TTGTTGTCCAATCATACCTA	CAATCATACCTA	0.35	NA	NA	1	0	SAOUHSC_01535	SAOUHSC_01535	CP000253_1	+	1483950..1483969	TTGTTGTCCAATCATACCTA	AGG	0.689439168	5	SAOUHSC_00102	SAOUHSC_00102	CP000253_1	+	106831..106850	AAGTTTCCCAAGCATACCTA	CGG
sgRNA0953	SAOUHSC_01536	-1	ACTAGCAATTGATGCCGCTA	TTGATGCCGCTA	0.45	NA	NA	1	0	SAOUHSC_01536	SAOUHSC_01536	CP000253_1	+	1484501..1484520	ACTAGCAATTGATGCCGCTA	AGG	0.423747594818468	10	NA	NA	CP000253_1	+	478787..478806	GCATTGATGATTTGCCGCTA	GGG
sgRNA0954	SAOUHSC_01537	-1	AAACTGCTCAGAGAATTATT	CAGAGAATTATT	0.3	NA	NA	1	0	SAOUHSC_01537	SAOUHSC_01537	CP000253_1	+	1485715..1485734	AAACTGCTCAGAGAATTATT	CGG	0.7027295616	6	SAOUHSC_01957	SAOUHSC_01957	CP000253_1	-	1862866..1862885	TTAATAATCATAGAATTATT	AGG
sgRNA0955	SAOUHSC_01538	-1	GTTGTTAATAGTTTTGGTGA	TAGTTTTGGTGA	0.3	NA	NA	1	0	SAOUHSC_01538	SAOUHSC_01538	CP000253_1	+	1487657..1487676	GTTGTTAATAGTTTTGGTGA	AGG	0.61418258149248	8	NA	NA	CP000253_1	+	94182..94201	CCATTTACATTTTTTGGTGA	CGG
sgRNA0956	SAOUHSC_01539	-1	TTTGTCAGTTCTATGCTTAA	TTCTATGCTTAA	0.3	NA	NA	1	0	SAOUHSC_01539	SAOUHSC_01539	CP000253_1	+	1487793..1487812	TTTGTCAGTTCTATGCTTAA	TGG	0.64875178368	6	NA	NA	CP000253_1	+	208168..208187	GGTGGGAGCACTATGCTTAA	GGG
sgRNA0957	SAOUHSC_01540	-1	CTTATAAATGTTATTATGCT	TGTTATTATGCT	0.2	NA	NA	1	0	SAOUHSC_01540	SAOUHSC_01540	CP000253_1	+	1488408..1488427	CTTATAAATGTTATTATGCT	TGG	0.576925693344	7	NA	NA	CP000253_1	+	690644..690663	GGTATTAAAACAATTATGCT	AGG
sgRNA0958	SAOUHSC_01541	-1	TCTCTTTCTTGTTCTCTTGT	TTGTTCTCTTGT	0.35	NA	NA	1	0	SAOUHSC_01541	SAOUHSC_01541	CP000253_1	+	1488941..1488960	TCTCTTTCTTGTTCTCTTGT	AGG	0.6007952950272	7	SAOUHSC_02316	SAOUHSC_02316	CP000253_1	+	2149437..2149456	TGCATTGCCAATTCTCTTGT	AGG
sgRNA0959	SAOUHSC_01542	-1	GCATACTTTTGATAGCTATG	TTGATAGCTATG	0.35	NA	NA	1	0	SAOUHSC_01542	SAOUHSC_01542	CP000253_1	+	1490359..1490378	GCATACTTTTGATAGCTATG	TGG	0.453769791552	7	NA	NA	CP000253_1	+	1015487..1015506	TAAACGTATTGAAAGCTATG	AGG
sgRNA0960	SAOUHSC_01543	-1	TCTGGCACACCTCTTGTTCC	ACCTCTTGTTCC	0.55	NA	NA	1	0	SAOUHSC_01543	SAOUHSC_01543	CP000253_1	+	1490579..1490598	TCTGGCACACCTCTTGTTCC	AGG	0.479689663860127	10	SAOUHSC_01415	SAOUHSC_01415	CP000253_1	+	1355180..1355199	ATAAATTGAAGTCTTGTTCC	TGG
sgRNA0961	SAOUHSC_01544	1	CTCTTTCCTTTCTAGCTGTA	TTTCTAGCTGTA	0.4	NA	NA	1	0	SAOUHSC_01544	SAOUHSC_01544	CP000253_1	-	1490854..1490873	CTCTTTCCTTTCTAGCTGTA	GGG	0.5562155402496	7	SAOUHSC_00026	SAOUHSC_00026	CP000253_1	+	33695..33714	AAATCACCATTTTAGCTGTA	GGG
sgRNA0962	SAOUHSC_01545	-1	CGTAATCTACATTTGCCTGT	ACATTTGCCTGT	0.4	NA	NA	1	0	SAOUHSC_01545,SAOUHSC_01546	SAOUHSC_01545,SAOUHSC_01546	CP000253_1	+	1491247..1491266	CGTAATCTACATTTGCCTGT	TGG	0.4747941198	6	SAOUHSC_00018	SAOUHSC_00018	CP000253_1	-	22086..22105	TGTAACTTAACTGTGCCTGT	TGG
sgRNA0963	SAOUHSC_01546	-1	TTTAGCCTTCTGCCCAAATT	TCTGCCCAAATT	0.4	NA	NA	1	0	SAOUHSC_01546,SAOUHSC_01547	SAOUHSC_01546,SAOUHSC_01547	CP000253_1	+	1491471..1491490	TTTAGCCTTCTGCCCAAATT	TGG	0.44725871963136	7	SAOUHSC_01746	SAOUHSC_01746	CP000253_1	+	1651285..1651304	TAATGCATCTTGACCAAATT	GGG
sgRNA0964	SAOUHSC_01547	-1	TCCGCCAACATCTTTTATAT	CATCTTTTATAT	0.35	NA	NA	1	0	SAOUHSC_01547	SAOUHSC_01547	CP000253_1	+	1493251..1493270	TCCGCCAACATCTTTTATAT	CGG	0.511718297029632	8	SAOUHSC_00354	SAOUHSC_00354	CP000253_1	-	364447..364466	GAAAGTTACATTTTTTATAT	CGG
sgRNA0965	SAOUHSC_01548	-1	CATATACTCCAATGCTTCTA	CCAATGCTTCTA	0.35	NA	NA	1	0	SAOUHSC_01548	SAOUHSC_01548	CP000253_1	+	1493623..1493642	CATATACTCCAATGCTTCTA	TGG	0.3387462833664	7	SAOUHSC_01499	SAOUHSC_01499	CP000253_1	+	1452291..1452310	CCTTTATTTTTATGATTCTA	AGG
sgRNA0966	SAOUHSC_01549	-1	CTGATTTTTTCAAAGTCACT	TTCAAAGTCACT	0.3	NA	tandemT	1	0	SAOUHSC_01549	SAOUHSC_01549	CP000253_1	+	1493808..1493827	CTGATTTTTTCAAAGTCACT	TGG	0.74792322	5	SAOUHSC_02877	SAOUHSC_02877	CP000253_1	+	2651818..2651837	GTCATATTATAAAAGTCACT	CGG
sgRNA0967	SAOUHSC_01552	-1	TTGATCACTGCTTTTTCTTG	TGCTTTTTCTTG	0.35	NA	tandemT	1	0	SAOUHSC_01552	SAOUHSC_01552	CP000253_1	+	1494750..1494769	TTGATCACTGCTTTTTCTTG	TGG	0.7802	2	SAOUHSC_02057	SAOUHSC_02057	CP000253_1	+	1952457..1952476	TTAATCACTGCCTTTTCTTG	TGG
sgRNA0968	SAOUHSC_01554	-1	TTTATATTGTTCATCTGATA	GTTCATCTGATA	0.2	NA	NA	1	0	SAOUHSC_01554,SAOUHSC_02208	SAOUHSC_01554,SAOUHSC_02208	CP000253_1,CP000253_1	+,+	1495396..1495415,2061168..2061187	TTTATATTGTTCATCTGATA,TTTATATTGTTCATCTGATA	AGG,AGG	0.554361488448768	8	NA	NA	CP000253_1	+	1035161..1035180	CAAATGATACTAATCTGATA	AGG
sgRNA0969	SAOUHSC_01556	-1	ATTTTTCCTTGTGATAGATC	TTGTGATAGATC	0.3	NA	tandemT	1	0	SAOUHSC_01556	SAOUHSC_01556	CP000253_1	+	1496085..1496104	ATTTTTCCTTGTGATAGATC	CGG	0.5324560593408	8	NA	NA	CP000253_1	+	402805..402824	AGAGAAAATTCTGATAGATC	TGG
sgRNA0970	SAOUHSC_01557	-1	CAAGCCCATTGGATAAGTTC	TTGGATAAGTTC	0.45	NA	NA	1	0	SAOUHSC_01557	SAOUHSC_01557	CP000253_1	+	1496324..1496343	CAAGCCCATTGGATAAGTTC	AGG	0.571114170792	7	NA	NA	CP000253_1	+	799866..799885	AAGGCTAAATATATAAGTTC	TGG
sgRNA0971	SAOUHSC_01559	-1	CACATATTCAACTTGTCTTT	CAACTTGTCTTT	0.3	NA	NA	1	0	SAOUHSC_01559	SAOUHSC_01559	CP000253_1	+	1496821..1496840	CACATATTCAACTTGTCTTT	GGG	0.5330398927392	7	SAOUHSC_01910	SAOUHSC_01910	CP000253_1	-	1819314..1819333	GAGACAAAAAATTTGTCTTT	AGG
sgRNA0972	SAOUHSC_01560	-1	TCGCCGTATGTGTAGTGCGC	TGTGTAGTGCGC	0.6	NA	NA	1	0	SAOUHSC_01560	SAOUHSC_01560	CP000253_1	+	1497028..1497047	TCGCCGTATGTGTAGTGCGC	TGG	0.360161601609024	9	NA	NA	CP000253_1	-	2400373..2400392	TGCGCCTGGGGTAAGTGCGC	CGG
sgRNA0973	SAOUHSC_01561	-1	TATCTATATCTAAGAAGTTC	TCTAAGAAGTTC	0.25	NA	NA	1	0	SAOUHSC_01561	SAOUHSC_01561	CP000253_1	+	1497405..1497424	TATCTATATCTAAGAAGTTC	TGG	0.6413526	5	NA	NA	CP000253_1	-	2577213..2577232	TATAGGTGTCCAAGAAGTTC	CGG
sgRNA0974	SAOUHSC_01562	-1	TTAACACTTTCGACTTCTGT	TTCGACTTCTGT	0.35	NA	NA	1	0	SAOUHSC_01562	SAOUHSC_01562	CP000253_1	+	1497629..1497648	TTAACACTTTCGACTTCTGT	AGG	0.552887122788	7	SAOUHSC_02517	SAOUHSC_02517	CP000253_1	+	2321545..2321564	ATGACAGGTCTCACTTCTGT	AGG
sgRNA0975	SAOUHSC_01563	-1	TTCAGCTTCTGTGTATTTAT	CTGTGTATTTAT	0.3	NA	NA	1	0	SAOUHSC_01563	SAOUHSC_01563	CP000253_1	+	1499587..1499606	TTCAGCTTCTGTGTATTTAT	AGG	0.6459433344	6	NA	NA	CP000253_1	-	1616461..1616480	TGCAGCACAACTGTATTTAT	TGG
sgRNA0976	SAOUHSC_01568	-1	TTTCTTAAGTTTTGAAAGTG	GTTTTGAAAGTG	0.25	NA	NA	1	0	SAOUHSC_01568	SAOUHSC_01568	CP000253_1	+	1502051..1502070	TTTCTTAAGTTTTGAAAGTG	TGG	0.68931827328	6	NA	NA	CP000253_1	+	630848..630867	TAGTTAAACATTTGAAAGTG	TGG
sgRNA0977	SAOUHSC_01571	-1	CAGCTTTGCTAGAAACTTGT	CTAGAAACTTGT	0.4	NA	NA	1	0	SAOUHSC_01571	SAOUHSC_01571	CP000253_1	+	1502875..1502894	CAGCTTTGCTAGAAACTTGT	GGG	0.50396498949888	8	SAOUHSC_02706	SAOUHSC_02706	CP000253_1	-	2487790..2487809	CTGATTCTACCCAAACTTGT	TGG
sgRNA0978	SAOUHSC_01572	1	TCAAATTCATCAGATGTCAA	ATCAGATGTCAA	0.3	NA	NA	1	0	SAOUHSC_01572	SAOUHSC_01572	CP000253_1	-	1502993..1503012	TCAAATTCATCAGATGTCAA	GGG	0.56033964	5	NA	NA	CP000253_1	-	2712155..2712174	TCAAGTTGTTTTGATGTCAA	TGG
sgRNA0979	SAOUHSC_01575	1	AAATAATCGCTTAAAGTAGA	GCTTAAAGTAGA	0.25	NA	NA	1	0	SAOUHSC_01575	SAOUHSC_01575	CP000253_1	-	1504083..1504102	AAATAATCGCTTAAAGTAGA	TGG	0.5721341668224	7	NA	NA	CP000253_1	+	1093224..1093243	ATTGAATTAGTGAAAGTAGA	TGG
sgRNA0980	SAOUHSC_01582	1	CGCTTCCATTTATCTGTGTA	TTTATCTGTGTA	0.4	NA	NA	1	0	SAOUHSC_01582	SAOUHSC_01582	CP000253_1	-	1507364..1507383	CGCTTCCATTTATCTGTGTA	TGG	0.596439529138253	9	SAOUHSC_00022	SAOUHSC_00022	CP000253_1	-	28058..28077	TTTGTGATGATATCTGTGTA	TGG
sgRNA0981	SAOUHSC_01584	-1	CTGCAGGCGGTTGGAAGCCT	GGTTGGAAGCCT	0.65	NA	NA	1	0	SAOUHSC_01584	SAOUHSC_01584	CP000253_1	+	1511327..1511346	CTGCAGGCGGTTGGAAGCCT	TGG	0.35697327883177	8	SAOUHSC_02602	SAOUHSC_02602	CP000253_1	-	2391627..2391646	GGACTGGCCCTATGAAGCCT	CGG
sgRNA0982	SAOUHSC_01586	-1	CTTGGCCATTACTTGCTTCA	TTACTTGCTTCA	0.45	NA	NA	1	0	SAOUHSC_01586	SAOUHSC_01586	CP000253_1	+	1514083..1514102	CTTGGCCATTACTTGCTTCA	TGG	0.57243849350688	8	SAOUHSC_00462	SAOUHSC_00462	CP000253_1	-	464110..464129	TACAGTCTTGAGTTGCTTCA	CGG
sgRNA0983	SAOUHSC_01589	-1	AGATGCAGCAATAAATCTAA	CAATAAATCTAA	0.3	NA	NA	1	0	SAOUHSC_01589	SAOUHSC_01589	CP000253_1	+	1516265..1516284	AGATGCAGCAATAAATCTAA	TGG	0.59684272956	7	NA	NA	CP000253_1	+	462635..462654	GGAAAAATGAGTAAATCTAA	AGG
sgRNA0984	SAOUHSC_01590	1	CTTCTAAAATGTCATGACAT	ATGTCATGACAT	0.3	NA	NA	1	0	SAOUHSC_01590	SAOUHSC_01590	CP000253_1	-	1516471..1516490	CTTCTAAAATGTCATGACAT	AGG	0.6806101302	6	NA	NA	CP000253_1	+	2451601..2451620	ATGATGAAAATTCATGACAT	GGG
sgRNA0985	SAOUHSC_01592	-1	CTAACAGTAGCTTCGCGTTG	AGCTTCGCGTTG	0.5	NA	NA	1	0	SAOUHSC_01592	SAOUHSC_01592	CP000253_1	+	1518299..1518318	CTAACAGTAGCTTCGCGTTG	TGG	0.388476432	6	NA	NA	CP000253_1	+	2075015..2075034	CAATCTGAAGATTCACGTTG	TGG
sgRNA0986	SAOUHSC_01593	-1	CTTGTTGACGTTTCACCGTT	CGTTTCACCGTT	0.45	NA	NA	1	0	SAOUHSC_01593	SAOUHSC_01593	CP000253_1	+	1518922..1518941	CTTGTTGACGTTTCACCGTT	TGG	0.627831083303424	8	SAOUHSC_01391	SAOUHSC_01391	CP000253_1	+	1334114..1334133	AACTTTACGTTTTCACCGTT	TGG
sgRNA0987	SAOUHSC_01594	1	AGCACAATCTATAATTTGTT	CTATAATTTGTT	0.25	NA	NA	1	0	SAOUHSC_01594	SAOUHSC_01594	CP000253_1	-	1519198..1519217	AGCACAATCTATAATTTGTT	CGG	0.7196179776	6	SAOUHSC_01811	SAOUHSC_01811	CP000253_1	+	1714843..1714862	ATTTCTAATTATAATTTGTT	TGG
sgRNA0988	SAOUHSC_01596	-1	TTCAAATCATTTAAGTCACA	ATTTAAGTCACA	0.25	NA	NA	1	0	SAOUHSC_01596	SAOUHSC_01596	CP000253_1	+	1521066..1521085	TTCAAATCATTTAAGTCACA	AGG	0.550421628372	7	NA	NA	CP000253_1	-	2338799..2338818	GTCTCTTTCTTAAAGTCACA	TGG
sgRNA0989	SAOUHSC_01597	1	GCTAGAGCATCAAAGTCATG	ATCAAAGTCATG	0.45	NA	NA	1	0	SAOUHSC_01597	SAOUHSC_01597	CP000253_1	-	1521611..1521630	GCTAGAGCATCAAAGTCATG	TGG	0.515194644156192	9	SAOUHSC_01802	SAOUHSC_01802	CP000253_1	+	1702947..1702966	ATTGGCGTGAATAAGTCATG	AGG
sgRNA0990	SAOUHSC_01598	-1	TGTGTATTTCTCTCTTTTGT	TCTCTCTTTTGT	0.3	NA	NA	1	0	SAOUHSC_01598	SAOUHSC_01598	CP000253_1	+	1523177..1523196	TGTGTATTTCTCTCTTTTGT	AGG	0.5587069872384	7	SAOUHSC_00338	SAOUHSC_00338	CP000253_1	+	350070..350089	GTAGTAATTTCTTCTTTTGT	TGG
sgRNA0991	SAOUHSC_01599	1	CAAAGATTGTGATTAAACAT	GTGATTAAACAT	0.25	NA	NA	1	0	SAOUHSC_01599	SAOUHSC_01599	CP000253_1	-	1523574..1523593	CAAAGATTGTGATTAAACAT	GGG	0.55487526183936	8	NA	NA	CP000253_1	-	397023..397042	GTATCAAAATCATTAAACAT	GGG
sgRNA0992	SAOUHSC_01600	1	CTTAATTCTTGCAAATTGAA	TTGCAAATTGAA	0.25	NA	NA	1	0	SAOUHSC_01600	SAOUHSC_01600	CP000253_1	-	1525325..1525344	CTTAATTCTTGCAAATTGAA	AGG	0.570916050705	7	NA	NA	CP000253_1	-	2381498..2381517	TTTTAATATAAGAAATTGAA	TGG
sgRNA0993	SAOUHSC_01602	-1	AACTGTCGAAGGAGAAACAC	AAGGAGAAACAC	0.45	NA	NA	1	0	SAOUHSC_01602	SAOUHSC_01602	CP000253_1	+	1528842..1528861	AACTGTCGAAGGAGAAACAC	CGG	0.374176133604	7	NA	NA	CP000253_1	-	1471262..1471281	AAATGAAGATATCGAAACAC	AGG
sgRNA0994	SAOUHSC_01604	-1	GCAACATAGTCCTCAGCTAA	GTCCTCAGCTAA	0.45	NA	NA	1	0	SAOUHSC_01604	SAOUHSC_01604	CP000253_1	+	1529339..1529358	GCAACATAGTCCTCAGCTAA	CGG	0.64102854816	6	NA	NA	CP000253_1	-	2654227..2654246	TAATCGTAGACATCAGCTAA	AGG
sgRNA0995	SAOUHSC_01605	-1	AGCTAGGTTTTTACCCATAA	TTTTACCCATAA	0.35	NA	tandemT	1	0	SAOUHSC_01605	SAOUHSC_01605	CP000253_1	+	1531032..1531051	AGCTAGGTTTTTACCCATAA	CGG	0.6599855808	6	SAOUHSC_01128	SAOUHSC_01128	CP000253_1	-	1082155..1082174	ATGGAAGTTCATACCCATAA	TGG
sgRNA0996	SAOUHSC_01606	-1	AGATTATTGGCACCTAATTT	GGCACCTAATTT	0.3	NA	NA	1	0	SAOUHSC_01606	SAOUHSC_01606	CP000253_1	+	1532114..1532133	AGATTATTGGCACCTAATTT	AGG	0.579536384587776	8	SAOUHSC_00621	SAOUHSC_00621	CP000253_1	+	613257..613276	GTTAATGTTGCACCTAATTT	TGG
sgRNA0997	SAOUHSC_01610	-1	TGTAAAGCATGTGATGCTGC	ATGTGATGCTGC	0.45	NA	NA	1	0	SAOUHSC_01610	SAOUHSC_01610	CP000253_1	+	1534084..1534103	TGTAAAGCATGTGATGCTGC	TGG	0.547788032064	7	NA	NA	CP000253_1	-	1739758..1739777	TTAAAAGGTAAGGATGCTGC	AGG
sgRNA0998	SAOUHSC_01614	-1	TAGTAGGAATACAACCTTTA	ATACAACCTTTA	0.3	NA	NA	1	0	SAOUHSC_01614	SAOUHSC_01614	CP000253_1	+	1539183..1539202	TAGTAGGAATACAACCTTTA	TGG	0.46442518314192	8	SAOUHSC_02423	SAOUHSC_02423	CP000253_1	+	2251418..2251437	CAATTTCAAACGAACCTTTA	GGG
sgRNA0999	SAOUHSC_01617	-1	ACATATTGACCTGAAGGTAT	ACCTGAAGGTAT	0.35	NA	NA	1	0	SAOUHSC_01617	SAOUHSC_01617	CP000253_1	+	1541450..1541469	ACATATTGACCTGAAGGTAT	AGG	0.69573479976	6	NA	NA	CP000253_1	+	422994..423013	GCACATGACACTGAAGGTAT	CGG
sgRNA1000	SAOUHSC_01622	-1	GCAATAACAGATAGCACTTC	AGATAGCACTTC	0.4	NA	NA	1	0	SAOUHSC_01622	SAOUHSC_01622	CP000253_1	+	1545237..1545256	GCAATAACAGATAGCACTTC	TGG	0.65368489428	7	SAOUHSC_00077	SAOUHSC_00077	CP000253_1	-	82829..82848	TCATTTTTGGCTAGCACTTC	GGG
sgRNA1001	SAOUHSC_01624	-1	ACTGGCATTTGTGAGATTTG	TTGTGAGATTTG	0.4	NA	NA	1	0	SAOUHSC_01624	SAOUHSC_01624	CP000253_1	+	1546999..1547018	ACTGGCATTTGTGAGATTTG	TGG	0.49016494484496	8	NA	NA	CP000253_1	-	2680404..2680423	TCATCAATGTTGGAGATTTG	TGG
sgRNA1002	SAOUHSC_01625	-1	CTTTACCAGGCTTTACATGT	GGCTTTACATGT	0.4	NA	NA	1	0	SAOUHSC_01625	SAOUHSC_01625	CP000253_1	+	1548082..1548101	CTTTACCAGGCTTTACATGT	TGG	0.515194644156192	9	SAOUHSC_00251	SAOUHSC_00251	CP000253_1	+	271376..271395	TGTCATCTTCTGTTACATGT	TGG
sgRNA1003	SAOUHSC_01626	-1	AGATATGATAAGTGCTCCAC	TAAGTGCTCCAC	0.4	NA	NA	1	0	SAOUHSC_01626	SAOUHSC_01626	CP000253_1	+	1549137..1549156	AGATATGATAAGTGCTCCAC	TGG	0.414731688545735	10	SAOUHSC_01675	SAOUHSC_01675	CP000253_1	+	1585481..1585500	GGTCTATGTTTCTGCTCCAC	CGG
sgRNA1004	SAOUHSC_01627	1	TCTGTTGTTTTTTCTTCTAA	TTTTTCTTCTAA	0.25	NA	tandemT	1	0	SAOUHSC_01627	SAOUHSC_01627	CP000253_1	-	1549442..1549461	TCTGTTGTTTTTTCTTCTAA	TGG	0.6477282816	5	SAOUHSC_01112	SAOUHSC_01112	CP000253_1	+	1071284..1071303	TTTTTTCTGTTCTCTTCTAA	AGG
sgRNA1005	SAOUHSC_01629	-1	CATGTGTAAAAACGTATAAC	AAAACGTATAAC	0.3	NA	reverse_tandemT	1	0	SAOUHSC_01629	SAOUHSC_01629	CP000253_1	+	1550950..1550969	CATGTGTAAAAACGTATAAC	TGG	0.42188174028	6	NA	NA	CP000253_1	+	1189169..1189188	GAAGTTAAAGAACGTTTAAC	AGG
sgRNA1006	SAOUHSC_01630	1	GAGCTTTTCTAATCCCATTA	CTAATCCCATTA	0.35	NA	NA	1	0	SAOUHSC_01630	SAOUHSC_01630	CP000253_1	-	1551351..1551370	GAGCTTTTCTAATCCCATTA	TGG	0.371422197260674	9	NA	NA	CP000253_1	+	401173..401192	ATTCTAATGGATACCCATTA	GGG
sgRNA1007	SAOUHSC_01634	-1	CCATATGACTAACATCAAAC	CTAACATCAAAC	0.35	NA	NA	1	0	SAOUHSC_01634	SAOUHSC_01634	CP000253_1	+	1555743..1555762	CCATATGACTAACATCAAAC	AGG	0.62172045936	6	NA	NA	CP000253_1	-	2157828..2157847	ACATGGCATCAACATCAAAC	CGG
sgRNA1008	SAOUHSC_01635	-1	TTTACCAATCGTAGATTTAC	TCGTAGATTTAC	0.3	NA	NA	1	0	SAOUHSC_01635	SAOUHSC_01635	CP000253_1	+	1556523..1556542	TTTACCAATCGTAGATTTAC	CGG	0.490117700030999	10	SAOUHSC_00438	SAOUHSC_00438	CP000253_1	-	441981..442000	AGGGTTATCTTTAGATTTAC	GGG
sgRNA1009	SAOUHSC_01636	-1	ACTGATATAAAAAGTGAAAA	AAAAAGTGAAAA	0.2	NA	reverse_tandemT	1	0	SAOUHSC_01636	SAOUHSC_01636	CP000253_1	+	1556680..1556699	ACTGATATAAAAAGTGAAAA	TGG	0.7801248	4	NA	NA	CP000253_1	+	2032373..2032392	AATAATAGAGAAAGTGAAAA	GGG
sgRNA1010	SAOUHSC_01637	-1	ACATGTCTTTTGATAAGAAG	TTTGATAAGAAG	0.3	NA	NA	1	0	SAOUHSC_01638	SAOUHSC_01638	CP000253_1	+	1557251..1557270	ACATGTCTTTTGATAAGAAG	TGG	0.521582746128998	9	SAOUHSC_01538	SAOUHSC_01538	CP000253_1	+	1486991..1487010	GTCGTAATGTAGATAAGAAG	GGG
sgRNA1011	SAOUHSC_01638	-1	GCTTGCATTTGATTCATCAT	TTGATTCATCAT	0.35	NA	NA	1	0	SAOUHSC_01638	SAOUHSC_01638	CP000253_1	+	1557429..1557448	GCTTGCATTTGATTCATCAT	TGG	0.58295545344	6	NA	NA	CP000253_1	+	572563..572582	GGTGGCGTATTGTTCATCAT	TGG
sgRNA1012	SAOUHSC_01639	-1	GATATTCCCTTTTTTATCAA	CTTTTTTATCAA	0.25	NA	tandemT	1	0	SAOUHSC_01639	SAOUHSC_01639	CP000253_1	+	1557621..1557640	GATATTCCCTTTTTTATCAA	AGG	0.740143404	5	NA	NA	CP000253_1	+	1457697..1457716	TATTTTAGCATTTTTATCAA	AGG
sgRNA1013	SAOUHSC_01640	-1	GCAGTTTGTTTAGCAATATT	TTTAGCAATATT	0.3	NA	NA	1	0	SAOUHSC_01640	SAOUHSC_01640	CP000253_1	+	1558145..1558164	GCAGTTTGTTTAGCAATATT	TGG	0.6324861816	6	NA	NA	CP000253_1	+	540042..540061	GCAATAGGCGCAGCAATATT	AGG
sgRNA1014	SAOUHSC_01641	-1	TGAAATTTCACTTAGAATGG	CACTTAGAATGG	0.3	NA	NA	1	0	SAOUHSC_01641	SAOUHSC_01641	CP000253_1	+	1559144..1559163	TGAAATTTCACTTAGAATGG	TGG	0.436327583013504	8	NA	NA	CP000253_1	+	54815..54834	TGTCCTATTCAATAGAATGG	GGG
sgRNA1015	SAOUHSC_01643	-1	CTTTCTTGGCCAAGTGACAA	GCCAAGTGACAA	0.45	NA	NA	1	0	SAOUHSC_01643	SAOUHSC_01643	CP000253_1	+	1559995..1560014	CTTTCTTGGCCAAGTGACAA	TGG	0.660565787904	7	NA	NA	CP000253_1	+	1827869..1827888	TCTGCTAATCAAAGTGACAA	TGG
sgRNA1016	SAOUHSC_01650	-1	AATACGTTTATGATCCATTA	TATGATCCATTA	0.25	NA	NA	1	0	SAOUHSC_01650	SAOUHSC_01650	CP000253_1	+	1564260..1564279	AATACGTTTATGATCCATTA	AGG	0.450795313636668	9	NA	NA	CP000253_1	+	85724..85743	CATTGTTACCGAATCCATTA	GGG
sgRNA1017	SAOUHSC_01651	-1	TTCTTCATTTCAACACGTTC	TTCAACACGTTC	0.35	NA	NA	1	0	SAOUHSC_01651	SAOUHSC_01651	CP000253_1	+	1564730..1564749	TTCTTCATTTCAACACGTTC	TGG	0.72598413888	6	NA	NA	CP000253_1	-	1438514..1438533	GGAATCAATCCAACACGTTC	AGG
sgRNA1018	SAOUHSC_01652	-1	CTGTCTAAAATACGACCTCT	AATACGACCTCT	0.4	NA	NA	1	0	SAOUHSC_01652	SAOUHSC_01652	CP000253_1	+	1566795..1566814	CTGTCTAAAATACGACCTCT	TGG	0.406797691025729	11	NA	NA	CP000253_1	+	155156..155175	AGTCTAAGTCATCGACCTCT	AGG
sgRNA1019	SAOUHSC_01653	-1	TCAAATGCGTATGGTAATTT	GTATGGTAATTT	0.3	NA	NA	1	0	SAOUHSC_01653	SAOUHSC_01653	CP000253_1	+	1567701..1567720	TCAAATGCGTATGGTAATTT	TGG	0.62136087552	6	NA	NA	CP000253_1	+	79963..79982	GAAAGTACTTCTGGTAATTT	AGG
sgRNA1020	SAOUHSC_01657	-1	ACATTTTTCAATTCAAAGAC	CAATTCAAAGAC	0.25	NA	tandemT	1	0	SAOUHSC_01657	SAOUHSC_01657	CP000253_1	+	1570055..1570074	ACATTTTTCAATTCAAAGAC	TGG	0.797784768	5	NA	NA	CP000253_1	+	630921..630940	CTTTTATTTAATTCAAAGAC	TGG
sgRNA1021	SAOUHSC_01659	-1	TCTAGATTAAATTGTTCGAA	AAATTGTTCGAA	0.25	NA	NA	1	0	SAOUHSC_01659	SAOUHSC_01659	CP000253_1	+	1572439..1572458	TCTAGATTAAATTGTTCGAA	TGG	0.397930755708316	10,10,10,10,10	NA,NA,NA,NA,NA	NA,NA,NA,NA,NA	CP000253_1,CP000253_1,CP000253_1,CP000253_1,CP000253_1	+,+,-,-,-	451737..451756,496016..496035,2241323..2241342,2124836..2124855,1903440..1903459	TGATAAGGTCCGTGTTCGAA,TGATAAGGTCCGTGTTCGAA,TGATAAGGTCCGTGTTCGAA,TGATAAGGTCCGTGTTCGAA,TGATAAGGTCCGTGTTCGAA	AGG,AGG,AGG,AGG,AGG
sgRNA1022	SAOUHSC_01661	-1	ATCGACTTACCGTCGTTAAT	ACCGTCGTTAAT	0.4	NA	NA	1	0	SAOUHSC_01661	SAOUHSC_01661	CP000253_1	+	1574328..1574347	ATCGACTTACCGTCGTTAAT	CGG	0.479434645431706	9	SAOUHSC_00258	SAOUHSC_00258	CP000253_1	-	276908..276927	AATTCCGGGAAGTCGTTAAT	TGG
sgRNA1023	SAOUHSC_01662	-1	ACATCTTCTAATGTTAATGT	TAATGTTAATGT	0.25	NA	NA	1	0	SAOUHSC_01662	SAOUHSC_01662	CP000253_1	+	1575540..1575559	ACATCTTCTAATGTTAATGT	CGG	0.6462358812	6	NA	NA	CP000253_1	-	1465133..1465152	ACTGCTTACGGTGTTAATGT	AGG
sgRNA1024	SAOUHSC_01663	-1	ACTTACCAAGTCTAAAATGT	AGTCTAAAATGT	0.3	NA	NA	1	0	SAOUHSC_01663	SAOUHSC_01663	CP000253_1	+	1577562..1577581	ACTTACCAAGTCTAAAATGT	CGG	0.6676243028	6	SAOUHSC_00006	SAOUHSC_00006	CP000253_1	-	8140..8159	ACGTAATCCTTCTAAAATGT	GGG
sgRNA1025	SAOUHSC_01665	-1	ATTGTTAATATCGCTAAATC	TATCGCTAAATC	0.25	NA	NA	1	0	SAOUHSC_01665	SAOUHSC_01665	CP000253_1	+	1579007..1579026	ATTGTTAATATCGCTAAATC	TGG	0.576925693344	7	NA	NA	CP000253_1	-	773994..774013	TATGTCAACTGGGCTAAATC	TGG
sgRNA1026	SAOUHSC_01666	1	CACCGTAAATATCACTACCA	ATATCACTACCA	0.4	NA	NA	1	0	SAOUHSC_01666	SAOUHSC_01666	CP000253_1	-	1579534..1579553	CACCGTAAATATCACTACCA	GGG	0.33506960256	7	NA	NA	CP000253_1	-	852981..853000	GCCATTAGTTATCACTATCA	AGG
sgRNA1027	SAOUHSC_01668	-1	AATGTTGACTTTCCTACATT	CTTTCCTACATT	0.3	NA	NA	1	0	SAOUHSC_01668*	SAOUHSC_01668*	CP000253_1	+	1582625..1582644	AATGTTGACTTTCCTACATT	TGG	0.7115424	4	SAOUHSC_01492	SAOUHSC_01492	CP000253_1	+	1448317..1448336	ATTGTAGATTTACCTACATT	AGG
sgRNA1028	SAOUHSC_01669	1	ACATTTGTTAATAGAGTGAT	TAATAGAGTGAT	0.25	NA	NA	1	0	SAOUHSC_01669	SAOUHSC_01669	CP000253_1	-	1582610..1582629	ACATTTGTTAATAGAGTGAT	CGG	0.532705161590784	8	NA	NA	CP000253_1	-	384468..384487	AATGAACTGTATAGAGTGAT	AGG
sgRNA1029	SAOUHSC_01673	-1	TCGTCTATTTGTATAATTCC	TTGTATAATTCC	0.3	NA	NA	1	0	SAOUHSC_01673	SAOUHSC_01673	CP000253_1	+	1584842..1584861	TCGTCTATTTGTATAATTCC	AGG	0.80478288	4	SAOUHSC_02996	SAOUHSC_02996	CP000253_1	+	2770643..2770662	GCTTCTGTATGTATAATTCC	AGG
sgRNA1030	SAOUHSC_01677	-1	AAATCCTAAGAATGTCAAAC	AGAATGTCAAAC	0.3	NA	NA	1	0	SAOUHSC_01677	SAOUHSC_01677	CP000253_1	+	1587463..1587482	AAATCCTAAGAATGTCAAAC	AGG	0.473979072623696	10	NA	NA	CP000253_1	+	437996..438015	GGAACGCCGTTTTGTCAAAC	CGG
sgRNA1031	SAOUHSC_01678	-1	ATTCACGTTTACGTACTTCT	TTACGTACTTCT	0.35	NA	NA	1	0	SAOUHSC_01678	SAOUHSC_01678	CP000253_1	+	1587888..1587907	ATTCACGTTTACGTACTTCT	TGG	0.54858688961076	8	NA	NA	CP000253_1	+	266462..266481	TTAAATAATCAAGTACTTCT	TGG
sgRNA1032	SAOUHSC_01679	-1	AGATTGCTTCAGTTTCATAA	TCAGTTTCATAA	0.3	NA	NA	1	0	SAOUHSC_01679	SAOUHSC_01679	CP000253_1	+	1589572..1589591	AGATTGCTTCAGTTTCATAA	TGG	0.578220700512	7	SAOUHSC_02152	SAOUHSC_02152	CP000253_1	+	2024617..2024636	ACCATTCATTACTTTCATAA	CGG
sgRNA1033	SAOUHSC_01682	-1	AACTTCATAATAATCTCTTT	AATAATCTCTTT	0.2	NA	NA	1	0	SAOUHSC_01682	SAOUHSC_01682	CP000253_1	+	1592451..1592470	AACTTCATAATAATCTCTTT	TGG	0.590044392	6	SAOUHSC_00461	SAOUHSC_00461	CP000253_1	-	463154..463173	AATTGTTCAAAAATCTCTTT	CGG
sgRNA1034	SAOUHSC_01685	-1	ATTAGTGTTTTAGAACCAAC	TTTAGAACCAAC	0.3	NA	NA	1	0	SAOUHSC_01685	SAOUHSC_01685	CP000253_1	+	1596061..1596080	ATTAGTGTTTTAGAACCAAC	GGG	0.64807281792	6	NA	NA	CP000253_1	-	2036024..2036043	GCGAGTTATTTTGAACCAAC	AGG
sgRNA1035	SAOUHSC_01686	-1	GTACATATTCTTACACAAAA	TCTTACACAAAA	0.25	NA	NA	1	0	SAOUHSC_01686	SAOUHSC_01686	CP000253_1	+	1597322..1597341	GTACATATTCTTACACAAAA	TGG	0.5844172317984	7	NA	NA	CP000253_1	-	383754..383773	ATAATTCCGATTACACAAAA	GGG
sgRNA1036	SAOUHSC_01688	-1	CAGCCAATGTAGATTTTCCG	GTAGATTTTCCG	0.45	NA	NA	1	0	SAOUHSC_01688	SAOUHSC_01688	CP000253_1	+	1599670..1599689	CAGCCAATGTAGATTTTCCG	TGG	0.393951448151232	11	NA	NA	CP000253_1	-	2267772..2267791	TGCTGCGTTACCATTTTCCG	TGG
sgRNA1037	SAOUHSC_01689	1	TCATTAATTGTGATTTAATA	TGTGATTTAATA	0.15	NA	NA	1	0	SAOUHSC_01689	SAOUHSC_01689	CP000253_1	-	1600324..1600343	TCATTAATTGTGATTTAATA	CGG	0.60111486699264	8	NA	NA	CP000253_1	+	1296898..1296917	ATGTTGGTACCGATTTAATA	TGG
sgRNA1038	SAOUHSC_01690	-1	GTTAATGTTTCTTCAACAAT	TTCTTCAACAAT	0.25	NA	NA	1	0	SAOUHSC_01690	SAOUHSC_01690	CP000253_1	+	1601210..1601229	GTTAATGTTTCTTCAACAAT	TGG	0.7725915648	5	NA	NA	CP000253_1	+	2515994..2516013	AAAAATTTATCTTCAACAAT	TGG
sgRNA1039	SAOUHSC_01691	-1	GATTAAAAAGAGAGAAATAG	AGAGAGAAATAG	0.25	NA	reverse_tandemT	1	0	SAOUHSC_01691	SAOUHSC_01691	CP000253_1	+	1603491..1603510	GATTAAAAAGAGAGAAATAG	GGG	0.62172045936	6	NA	NA	CP000253_1	-	1529473..1529492	CATGTACTATAGAGAAATAG	AGG
sgRNA1040	SAOUHSC_01692	-1	GACTTTGTACAATTTAGGCA	ACAATTTAGGCA	0.35	NA	NA	1	0	SAOUHSC_01692	SAOUHSC_01692	CP000253_1	+	1603790..1603809	GACTTTGTACAATTTAGGCA	TGG	0.542592400896	7	NA	NA	CP000253_1	+	1002362..1002381	GTCAATCAAATATTTAGGCA	CGG
sgRNA1041	SAOUHSC_01693	-1	GACCTGGACATCTTCTACTT	CATCTTCTACTT	0.45	NA	NA	1	0	SAOUHSC_01693	SAOUHSC_01693	CP000253_1	+	1604660..1604679	GACCTGGACATCTTCTACTT	TGG	0.58295545344	6	NA	NA	CP000253_1	-	42618..42637	GGATTGAACACTTTCTACTT	AGG
sgRNA1042	SAOUHSC_01702	-1	TATTGTTACTTCTTCTTCCA	CTTCTTCTTCCA	0.3	NA	NA	1	0	SAOUHSC_01702	SAOUHSC_01702	CP000253_1	+	1610544..1610563	TATTGTTACTTCTTCTTCCA	TGG	0.504936488273818	9	SAOUHSC_00056	SAOUHSC_00056	CP000253_1	-	60806..60825	CTTATACATACCTTCTTCCA	GGG
sgRNA1043	SAOUHSC_01703	-1	AAAAAGCTCTTTCAATAACT	CTTTCAATAACT	0.25	NA	reverse_tandemT	1	0	SAOUHSC_01703	SAOUHSC_01703	CP000253_1	+	1610703..1610722	AAAAAGCTCTTTCAATAACT	TGG	0.493728200649684	9	SAOUHSC_00704	SAOUHSC_00704	CP000253_1	-	689177..689196	CATAACGATCAGCAATAACT	TGG
sgRNA1044	SAOUHSC_01704	1	TTTATCAACAACATCAGGTA	CAACATCAGGTA	0.3	NA	NA	1	0	SAOUHSC_01704	SAOUHSC_01704	CP000253_1	-	1611086..1611105	TTTATCAACAACATCAGGTA	AGG	0.4342087880064	7	SAOUHSC_00996	SAOUHSC_00996	CP000253_1	+	968917..968936	ACTATTGAAAATTTCAGGTA	GGG
sgRNA1045	SAOUHSC_01705	-1	TTTTTATTTTCAAGCTGAGT	TTCAAGCTGAGT	0.25	NA	tandemT	1	0	SAOUHSC_01705	SAOUHSC_01705	CP000253_1	+	1611938..1611957	TTTTTATTTTCAAGCTGAGT	TGG	0.39078790920576	8	SAOUHSC_01175	SAOUHSC_01175	CP000253_1	+	1126065..1126084	GGATTTATTTTGTGCTGAGT	AGG
sgRNA1046	SAOUHSC_01706	-1	TTAGTCACCATAAAGAATAG	CATAAAGAATAG	0.3	NA	NA	1	0	SAOUHSC_01706	SAOUHSC_01706	CP000253_1	+	1613578..1613597	TTAGTCACCATAAAGAATAG	AGG	0.5431268838996	8	NA	NA	CP000253_1	-	1364792..1364811	ATAAAAATTTAAAAGAATAG	AGG
sgRNA1047	SAOUHSC_01712	-1	GACATTACGATATGTCTCTT	GATATGTCTCTT	0.35	NA	NA	1	0	SAOUHSC_01712	SAOUHSC_01712	CP000253_1	+	1619519..1619538	GACATTACGATATGTCTCTT	CGG	0.660565787904	7	NA	NA	CP000253_1	-	1373019..1373038	TTTCTATCGACATGTCTCTT	TGG
sgRNA1048	SAOUHSC_01718	-1	AATTGGCACTTCATTTACCT	CTTCATTTACCT	0.35	NA	NA	1	0	SAOUHSC_01718	SAOUHSC_01718	CP000253_1	+	1623795..1623814	AATTGGCACTTCATTTACCT	CGG	0.5443811670528	7	SAOUHSC_00104	SAOUHSC_00104	CP000253_1	+	108684..108703	CTTTAGTGATTGATTTACCT	TGG
sgRNA1049	SAOUHSC_01721	-1	ACATCTCTTACATCTTGCGT	TACATCTTGCGT	0.4	NA	NA	1	0	SAOUHSC_01721	SAOUHSC_01721	CP000253_1	+	1625129..1625148	ACATCTCTTACATCTTGCGT	TGG	0.498925339603891	9	SAOUHSC_00525	SAOUHSC_00525	CP000253_1	-	527591..527610	CTTTCTAAGTTTTCTTGCGT	AGG
sgRNA1050	SAOUHSC_01722	-1	ATTGGCACTAATGGTGCAGA	TAATGGTGCAGA	0.45	NA	NA	1	0	SAOUHSC_01722	SAOUHSC_01722	CP000253_1	+	1627792..1627811	ATTGGCACTAATGGTGCAGA	AGG	0.6282555048	6	NA	NA	CP000253_1	+	2668176..2668195	TTAGCAACGATTGGTGCAGA	TGG
sgRNA1051	SAOUHSC_01724	-1	AAAAATACGACGCCATTCTT	GACGCCATTCTT	0.35	NA	reverse_tandemT	1	0	SAOUHSC_01724	SAOUHSC_01724	CP000253_1	+	1631165..1631184	AAAAATACGACGCCATTCTT	CGG	0.6273802755	6	NA	NA	CP000253_1	+	999441..999460	GAAGAAATGAATCCATTCTT	AGG
sgRNA1052	SAOUHSC_01727	-1	TCTACTACTTCAGGTTTTAC	TTCAGGTTTTAC	0.35	NA	NA	1	0	SAOUHSC_01727	SAOUHSC_01727	CP000253_1	+	1634046..1634065	TCTACTACTTCAGGTTTTAC	TGG	0.579536384587776	8	NA	NA	CP000253_1	-	1549165..1549184	AGATATTTATCAGGTTTTAC	TGG
sgRNA1053	SAOUHSC_01728	1	CACCTTCTCGAATAGGGACA	CGAATAGGGACA	0.5	NA	NA	1	0	SAOUHSC_01728	SAOUHSC_01728	CP000253_1	-	1634442..1634461	CACCTTCTCGAATAGGGACA	AGG	0.329306405395968	8	NA	NA	CP000253_1	-	1978879..1978898	TGCACTCTTTGATAGTGACA	TGG
sgRNA1054	SAOUHSC_01732	-1	ATTAACCCCGCATTTCTTAA	CGCATTTCTTAA	0.35	NA	NA	1	0	SAOUHSC_01732	SAOUHSC_01732	CP000253_1	+	1636391..1636410	ATTAACCCCGCATTTCTTAA	AGG	0.5440311910656	8	NA	NA	CP000253_1	-	2733027..2733046	AGATGACGAGGATTTCTTAA	TGG
sgRNA1055	SAOUHSC_01733	-1	CAACATTTAGTTGGACCAAG	AGTTGGACCAAG	0.4	NA	NA	1	0	SAOUHSC_01733	SAOUHSC_01733	CP000253_1	+	1636702..1636721	CAACATTTAGTTGGACCAAG	AGG	0.495386862018048	8.8	NA,NA	NA,NA	CP000253_1,CP000253_1	+,-	492829..492848,1900682..1900701	GCACTTGGTTTGGGACCAAG,GCACTTGGTTTGGGACCAAG	GGG,GGG
sgRNA1056	SAOUHSC_01734	1	GGGCGCATTCTCGATGCTAA	TCTCGATGCTAA	0.55	NA	NA	1	0	SAOUHSC_01734	SAOUHSC_01734	CP000253_1	-	1636654..1636673	GGGCGCATTCTCGATGCTAA	TGG	0.509771542638758	9	SAOUHSC_01955	SAOUHSC_01955	CP000253_1	+	1860857..1860876	TCTTGAATCGGAGATGCTAA	AGG
sgRNA1057	SAOUHSC_01736	-1	TATTTTCCCAAAATTCAACG	CAAAATTCAACG	0.3	NA	NA	1	0	SAOUHSC_01736	SAOUHSC_01736	CP000253_1	+	1638924..1638943	TATTTTCCCAAAATTCAACG	AGG	0.56700905893632	8	NA	NA	CP000253_1	-	2276800..2276819	AGCTGGTGCTAAATTCAACG	GGG
sgRNA1058	SAOUHSC_01738	-1	AAAATATCCTGCGTCCCTCT	CTGCGTCCCTCT	0.45	NA	reverse_tandemT	1	0	SAOUHSC_01738	SAOUHSC_01738	CP000253_1	+	1642318..1642337	AAAATATCCTGCGTCCCTCT	AGG	0.3852684	4	SAOUHSC_02138	SAOUHSC_02138	CP000253_1	+	2012456..2012475	CAAATATCATACGTCCCTTT	CGG
sgRNA1059	SAOUHSC_01742	-1	AGAACTTCGTCTGCACTATA	GTCTGCACTATA	0.4	NA	NA	1	0	SAOUHSC_01742	SAOUHSC_01742	CP000253_1	+	1646301..1646320	AGAACTTCGTCTGCACTATA	TGG	0.484857828	5	SAOUHSC_02755	SAOUHSC_02755	CP000253_1	+	2533177..2533196	AGCACTTCAAATTCACTATA	TGG
sgRNA1060	SAOUHSC_01744	-1	TCATCACTTATGTATTCAGC	TATGTATTCAGC	0.35	NA	NA	1	0	SAOUHSC_01744	SAOUHSC_01744	CP000253_1	+	1649521..1649540	TCATCACTTATGTATTCAGC	TGG	0.473727090128947	9	SAOUHSC_01748	SAOUHSC_01748	CP000253_1	+	1653273..1653292	TTTACATAATCATATTCAGC	AGG
sgRNA1061	SAOUHSC_01746	-1	TTTATAAGTTGCAGCCATTC	TTGCAGCCATTC	0.35	NA	NA	1	0	SAOUHSC_01746	SAOUHSC_01746	CP000253_1	+	1651984..1652003	TTTATAAGTTGCAGCCATTC	CGG	0.484581720672	7	SAOUHSC_00347	SAOUHSC_00347	CP000253_1	+	360295..360314	TTTGCACAATAAAGCCATTC	AGG
sgRNA1062	SAOUHSC_01747	-1	TGTTTCGCACGTTTTTGTTG	ACGTTTTTGTTG	0.4	NA	tandemT	1	0	SAOUHSC_01747	SAOUHSC_01747	CP000253_1	+	1652508..1652527	TGTTTCGCACGTTTTTGTTG	TGG	0.6075097060032	8	SAOUHSC_01064	SAOUHSC_01064	CP000253_1	-	1029803..1029822	GTTGTAATATCTTTTTGTTG	CGG
sgRNA1063	SAOUHSC_01753	-1	AATACCATTACCACCATCAC	TACCACCATCAC	0.4	NA	NA	1	0	SAOUHSC_01753	SAOUHSC_01753	CP000253_1	+	1658160..1658179	AATACCATTACCACCATCAC	CGG	0.494069343768	7	SAOUHSC_01877	SAOUHSC_01877	CP000253_1	-	1793631..1793650	GATATCTATTGGACCATCAC	CGG
sgRNA1064	SAOUHSC_01757	-1	ACTGTTGCACCTTCAACTGT	ACCTTCAACTGT	0.45	NA	NA	1	0	SAOUHSC_01757	SAOUHSC_01757	CP000253_1	+	1659329..1659348	ACTGTTGCACCTTCAACTGT	TGG	0.583265536128	7	SAOUHSC_00814	SAOUHSC_00814	CP000253_1	-	797111..797130	TGAGTTTGACGCTCAACTGT	AGG
sgRNA1065	SAOUHSC_01759	-1	TGATTGAGATTGTGAACGTA	ATTGTGAACGTA	0.35	NA	NA	1	0	SAOUHSC_01759	SAOUHSC_01759	CP000253_1	+	1660939..1660958	TGATTGAGATTGTGAACGTA	TGG	0.698061672	5	NA	NA	CP000253_1	-	1979382..1979401	AGAAAAAGCTTGTGAACGTA	AGG
sgRNA1066	SAOUHSC_01761	-1	TAAAAAAGGTGCGTATTTCA	GTGCGTATTTCA	0.3	NA	reverse_tandemT	1	0	SAOUHSC_01761	SAOUHSC_01761	CP000253_1	+	1661814..1661833	TAAAAAAGGTGCGTATTTCA	AGG	0.4500407356225	10	NA	NA	CP000253_1	-	816792..816811	TGTTACTCCCAGGTATTTCA	GGG
sgRNA1067	SAOUHSC_01762	-1	AACTGCATGGTATAAACCAT	GGTATAAACCAT	0.35	NA	NA	1	0	SAOUHSC_01762	SAOUHSC_01762	CP000253_1	+	1662609..1662628	AACTGCATGGTATAAACCAT	TGG	0.6951582	4	NA	NA	CP000253_1	+	1993234..1993253	GATTGCATGGATTAAACCAT	TGG
sgRNA1068	SAOUHSC_01763	-1	TGGCTTAACAAACGTTCTCT	CAAACGTTCTCT	0.4	NA	NA	1	0	SAOUHSC_01763	SAOUHSC_01763	CP000253_1	+	1663363..1663382	TGGCTTAACAAACGTTCTCT	TGG	0.374638579239965	10	NA	NA	CP000253_1	-	2607652..2607671	AGATTGTCTCCAAGTTCTCT	TGG
sgRNA1069	SAOUHSC_01764	-1	TTCCCCTAAGAAATGTGTTA	AGAAATGTGTTA	0.35	NA	NA	1	0	SAOUHSC_01764	SAOUHSC_01764	CP000253_1	+	1663895..1663914	TTCCCCTAAGAAATGTGTTA	GGG	0.57933534282624	8	SAOUHSC_01829	SAOUHSC_01829	CP000253_1	-	1734783..1734802	CAGCGATGTCAAATGTGTTA	CGG
sgRNA1070	SAOUHSC_01765	1	TAATTTTGCCGAGCAGTAAT	CCGAGCAGTAAT	0.35	NA	NA	1	0	SAOUHSC_01765	SAOUHSC_01765	CP000253_1	-	1664259..1664278	TAATTTTGCCGAGCAGTAAT	GGG	0.54331536055104	8	NA	NA	CP000253_1	+	809778..809797	AAGCGTCCTCTAGCAGTAAT	GGG
sgRNA1071	SAOUHSC_01766	-1	GTATCCAATACAAGCTCTCT	TACAAGCTCTCT	0.4	NA	NA	1	0	SAOUHSC_01766	SAOUHSC_01766	CP000253_1	+	1665633..1665652	GTATCCAATACAAGCTCTCT	AGG	0.44022442464	6	SAOUHSC_02929	SAOUHSC_02929	CP000253_1	+	2695016..2695035	TCAACGAATTCAATCTCTCT	CGG
sgRNA1072	SAOUHSC_01767	-1	ACTTCACGAGGATCATATTT	AGGATCATATTT	0.35	NA	NA	1	0	SAOUHSC_01767	SAOUHSC_01767	CP000253_1	+	1668272..1668291	ACTTCACGAGGATCATATTT	TGG	0.65588092416	6	NA	NA	CP000253_1	-	2594343..2594362	TTATTAGCAGGATCATATTT	CGG
sgRNA1073	SAOUHSC_01768	1	TCATGATAGTCTAAGTAGAC	GTCTAAGTAGAC	0.35	NA	NA	1	0	SAOUHSC_01768	SAOUHSC_01768	CP000253_1	-	1668742..1668761	TCATGATAGTCTAAGTAGAC	TGG	0.538092183896467	9	NA	NA	CP000253_1	+	2152999..2153018	ATTGGCTTCGCAAAGTAGAC	TGG
sgRNA1074	SAOUHSC_01770	-1	TTTTGACTACAAAGCATATA	ACAAAGCATATA	0.25	NA	NA	1	0	SAOUHSC_01770	SAOUHSC_01770	CP000253_1	+	1670652..1670671	TTTTGACTACAAAGCATATA	TGG	0.607186734336	7	NA	NA	CP000253_1	+	285754..285773	TAAAGAAAATGAAGCATATA	TGG
sgRNA1075	SAOUHSC_01772	-1	AAACTGATTTGGTATACACC	TTGGTATACACC	0.35	NA	NA	1	0	SAOUHSC_01772	SAOUHSC_01772	CP000253_1	+	1672903..1672922	AAACTGATTTGGTATACACC	TGG	0.47605312953	7	NA	NA	CP000253_1	-	1933027..1933046	GAAGTAAAATCGAATACACC	AGG
sgRNA1076	SAOUHSC_01776	-1	ATCTTCATGGGCAATTCGTA	GGGCAATTCGTA	0.4	NA	NA	1	0	SAOUHSC_01776	SAOUHSC_01776	CP000253_1	+	1676812..1676831	ATCTTCATGGGCAATTCGTA	AGG	0.5768273976192	8	NA	NA	CP000253_1	+	883820..883839	AGCATGTGCAACAATTCGTA	CGG
sgRNA1077	SAOUHSC_01777	-1	ACTTCAGACAATTCTGTTTC	CAATTCTGTTTC	0.35	NA	NA	1	0	SAOUHSC_01777	SAOUHSC_01777	CP000253_1	+	1677638..1677657	ACTTCAGACAATTCTGTTTC	TGG	0.6679054077696	7	SAOUHSC_02359	SAOUHSC_02359	CP000253_1	+	2181075..2181094	CGTCCACCTGATTCTGTTTC	AGG
sgRNA1078	SAOUHSC_01778	-1	TCCATAATTTCTTTAGGAGT	TTCTTTAGGAGT	0.3	NA	NA	1	0	SAOUHSC_01778	SAOUHSC_01778	CP000253_1	+	1678931..1678950	TCCATAATTTCTTTAGGAGT	AGG	0.58859164059696	8	NA	NA	CP000253_1	+	439901..439920	GCATTTTTCAATTTAGGAGT	TGG
sgRNA1079	SAOUHSC_01782	-1	TCAAAAATATTTTGACCTTC	ATTTTGACCTTC	0.25	NA	reverse_tandemT	1	0	SAOUHSC_01782	SAOUHSC_01782	CP000253_1	+	1682189..1682208	TCAAAAATATTTTGACCTTC	TGG	0.4766049288	5	NA	NA	CP000253_1	-	2499089..2499108	ACAGCAATAATTGGACCTTC	AGG
sgRNA1080	SAOUHSC_01783	1	TAACACTTATAAAAAAGAGA	ATAAAAAAGAGA	0.2	NA	reverse_tandemT	1	0	SAOUHSC_01783	SAOUHSC_01783	CP000253_1	-	1682429..1682448	TAACACTTATAAAAAAGAGA	TGG	0.634939074	6	SAOUHSC_00497	SAOUHSC_00497	CP000253_1	+	499766..499785	GAATCATCATCAAAAAGAGA	GGG
sgRNA1081	SAOUHSC_01786	-1	TTGAGTTTGATCTTTTGCTA	GATCTTTTGCTA	0.3	NA	NA	1	0	SAOUHSC_01786	SAOUHSC_01786	CP000253_1	+	1683579..1683598	TTGAGTTTGATCTTTTGCTA	TGG	0.5486740896	5	NA	NA	CP000253_1	+	97133..97152	TTGCATGTGGTATTTTGCTA	TGG
sgRNA1082	SAOUHSC_01787	-1	CCAAGCGCAAACCCTAAAGA	AAACCCTAAAGA	0.5	NA	NA	1	0	SAOUHSC_01787	SAOUHSC_01787	CP000253_1	+	1685038..1685057	CCAAGCGCAAACCCTAAAGA	TGG	0.6165280687104	7	NA	NA	CP000253_1	+	527279..527298	AACATCTTGAACCCTAAAGA	TGG
sgRNA1083	SAOUHSC_01788	-1	AAGTTGCCCGTTAAATTTGC	CGTTAAATTTGC	0.4	NA	NA	1	0	SAOUHSC_01788	SAOUHSC_01788	CP000253_1	+	1687556..1687575	AAGTTGCCCGTTAAATTTGC	CGG	0.590292831744	7	NA	NA	CP000253_1	+	2224331..2224350	GCGTATGCTGGTAAATTTGC	AGG
sgRNA1084	SAOUHSC_01789	-1	TAAGATAACGGTCTTGATCC	CGGTCTTGATCC	0.4	NA	NA	1	0	SAOUHSC_01789	SAOUHSC_01789	CP000253_1	+	1687923..1687942	TAAGATAACGGTCTTGATCC	GGG	0.4953794655348	8	NA	NA	CP000253_1	-	1643312..1643331	AAAACAATAGTGCTTGATCC	TGG
sgRNA1085	SAOUHSC_01793	-1	ATTGTGTAGAATTACATTTC	GAATTACATTTC	0.25	NA	NA	1	0	SAOUHSC_01793	SAOUHSC_01793	CP000253_1	+	1690867..1690886	ATTGTGTAGAATTACATTTC	GGG	0.5203986304608	8	SAOUHSC_00605	SAOUHSC_00605	CP000253_1	-	597835..597854	AACTTTTCGCCATACATTTC	TGG
sgRNA1086	SAOUHSC_01794	-1	AAATGTGCAATTGTTTCGGG	AATTGTTTCGGG	0.4	NA	NA	1	0	SAOUHSC_01794	SAOUHSC_01794	CP000253_1	+	1692002..1692021	AAATGTGCAATTGTTTCGGG	TGG	0.571059123643008	9	NA	NA	CP000253_1	+	758470..758489	GCTGGCCAACCTGTTTCGGG	CGG
sgRNA1087	SAOUHSC_01797	-1	TGCAAAACCATATACTGCAT	CATATACTGCAT	0.35	NA	NA	1	0	SAOUHSC_01797	SAOUHSC_01797	CP000253_1	+	1696346..1696365	TGCAAAACCATATACTGCAT	TGG	0.51102975168	7	SAOUHSC_00670	SAOUHSC_00670	CP000253_1	-	658022..658041	TACAGCAGTAGCTACTGCAT	TGG
sgRNA1088	SAOUHSC_01798	-1	TGTAAATCATCGTGCATGAG	ATCGTGCATGAG	0.4	NA	NA	1	0	SAOUHSC_01798	SAOUHSC_01798	CP000253_1	+	1698137..1698156	TGTAAATCATCGTGCATGAG	TGG	0.426140352	5	NA	NA	CP000253_1	-	2287549..2287568	ATTCAATCATTGTGAATGAG	GGG
sgRNA1089	SAOUHSC_01800	-1	TCGCCGTTAACATTAATATA	AACATTAATATA	0.3	NA	NA	1	0	SAOUHSC_01800	SAOUHSC_01800	CP000253_1	+	1700858..1700877	TCGCCGTTAACATTAATATA	GGG	0.65368489428	7	SAOUHSC_00426	SAOUHSC_00426	CP000253_1	-	427095..427114	ACTGCAACAATATTAATATA	TGG
sgRNA1090	SAOUHSC_01802	-1	GACGTACGTAATGCTGTCAT	TAATGCTGTCAT	0.45	NA	NA	1	0	SAOUHSC_01802	SAOUHSC_01802	CP000253_1	+	1703640..1703659	GACGTACGTAATGCTGTCAT	TGG	0.55969925184	7	NA	NA	CP000253_1	-	77568..77587	GGTGTCGTTACCGCTGTCAT	TGG
sgRNA1091	SAOUHSC_01803	1	CAATTGCAATTAATTGTATG	ATTAATTGTATG	0.25	NA	NA	1	0	SAOUHSC_01803	SAOUHSC_01803	CP000253_1	-	1704318..1704337	CAATTGCAATTAATTGTATG	TGG	0.66087482452992	7	NA	NA	CP000253_1	-	1697258..1697277	TTTGTGAACGTAATTGTATG	TGG
sgRNA1092	SAOUHSC_01807	-1	TGTACGAACAACTGCTCTTA	CAACTGCTCTTA	0.4	NA	NA	1	0	SAOUHSC_01807	SAOUHSC_01807	CP000253_1	+	1710636..1710655	TGTACGAACAACTGCTCTTA	CGG	0.3888004066848	8	SAOUHSC_01585	SAOUHSC_01585	CP000253_1	+	1513327..1513346	ACGTCTAGCATCTTCTCTTA	TGG
sgRNA1093	SAOUHSC_01809	-1	CACTTAGTCATAATACCTGC	CATAATACCTGC	0.4	NA	NA	1	0	SAOUHSC_01809	SAOUHSC_01809	CP000253_1	+	1712686..1712705	CACTTAGTCATAATACCTGC	AGG	0.73396198656	6	SAOUHSC_01909	SAOUHSC_01909	CP000253_1	+	1817691..1817710	AGCATTTTAATAATACCTGC	AGG
sgRNA1094	SAOUHSC_01810	-1	TTACACGGTTCAGCAACGCC	TTCAGCAACGCC	0.55	NA	NA	1	0	SAOUHSC_01810	SAOUHSC_01810	CP000253_1	+	1714074..1714093	TTACACGGTTCAGCAACGCC	AGG	0.615948012702	7	NA	NA	CP000253_1	+	758842..758861	GTGTATGTATCTGCAACGCC	TGG
sgRNA1095	SAOUHSC_01812	-1	GAACCATATGCATCAGGATC	TGCATCAGGATC	0.45	NA	NA	1	0	SAOUHSC_01812	SAOUHSC_01812	CP000253_1	+	1718719..1718738	GAACCATATGCATCAGGATC	TGG	0.527131498747392	9	NA	NA	CP000253_1	-	181861..181880	ATTGTTGGTGAATCAGGATC	AGG
sgRNA1096	SAOUHSC_01813	-1	CTTTGTTGCCACCTAACACT	CCACCTAACACT	0.45	NA	NA	1	0	SAOUHSC_01813	SAOUHSC_01813	CP000253_1	+	1720108..1720127	CTTTGTTGCCACCTAACACT	TGG	0.554361488448768	8	SAOUHSC_02904	SAOUHSC_02904	CP000253_1	+	2673136..2673155	TAAGGTGACAATCTAACACT	AGG
sgRNA1097	SAOUHSC_01814	1	CATTACCACGAACAATTATT	CGAACAATTATT	0.3	NA	NA	1	0	SAOUHSC_01814	SAOUHSC_01814	CP000253_1	-	1720819..1720838	CATTACCACGAACAATTATT	TGG	0.6075682668	6	NA	NA	CP000253_1	+	1119277..1119296	GATAATAACGTCCAATTATT	AGG
sgRNA1098	SAOUHSC_01815	-1	CAATATTCAAATCACACTTA	AAATCACACTTA	0.25	NA	NA	1	0	SAOUHSC_01815	SAOUHSC_01815	CP000253_1	+	1721879..1721898	CAATATTCAAATCACACTTA	GGG	0.438038496	5	NA	NA	CP000253_1	+	412216..412235	CAATGTACTATTAACACTTA	CGG
sgRNA1099	SAOUHSC_01816	1	ATCTTTCATGGGGTTCGCTA	TGGGGTTCGCTA	0.45	NA	NA	1	0	SAOUHSC_01816	SAOUHSC_01816	CP000253_1	-	1722263..1722282	ATCTTTCATGGGGTTCGCTA	CGG	0.351912653654562	9	SAOUHSC_01613	SAOUHSC_01613	CP000253_1	+	1537854..1537873	CTTTTAGGTCTTCTTCGCTA	AGG
sgRNA1100	SAOUHSC_01817	-1	CAAGCTAGAAACACATATGC	AAACACATATGC	0.4	NA	NA	1	0	SAOUHSC_01817	SAOUHSC_01817	CP000253_1	+	1723342..1723361	CAAGCTAGAAACACATATGC	AGG	0.498925339603891	9	SAOUHSC_00019	SAOUHSC_00019	CP000253_1	-	22846..22865	TGAACTTTGTCTACATATGC	TGG
sgRNA1101	SAOUHSC_01818	-1	ACTAAAGCGTGCACACCACT	GTGCACACCACT	0.5	NA	NA	1	0	SAOUHSC_01818	SAOUHSC_01818	CP000253_1	+	1724572..1724591	ACTAAAGCGTGCACACCACT	TGG	0.6075097060032	8	SAOUHSC_00158	SAOUHSC_00158	CP000253_1	-	172562..172581	GGTAATAGTGACACACCACT	TGG
sgRNA1102	SAOUHSC_01819	1	ATTTCATGTGCAAGCTTTTT	TGCAAGCTTTTT	0.3	NA	tandemT	1	0	SAOUHSC_01819	SAOUHSC_01819	CP000253_1	-	1725083..1725102	ATTTCATGTGCAAGCTTTTT	AGG	0.57283402176	6	NA	NA	CP000253_1	-	2750417..2750436	GGTTACTGTACCAGCTTTTT	GGG
sgRNA1103	SAOUHSC_01820	-1	TTTGTTACTAATTCCTCTTC	TAATTCCTCTTC	0.3	NA	NA	1	0	SAOUHSC_01820	SAOUHSC_01820	CP000253_1	+	1726652..1726671	TTTGTTACTAATTCCTCTTC	AGG	0.515194644156192	9	SAOUHSC_02991	SAOUHSC_02991	CP000253_1	+	2767641..2767660	AAATTAAATTCATCCTCTTC	TGG
sgRNA1104	SAOUHSC_01821	-1	CAAGATTTTCAATAAAACTT	TCAATAAAACTT	0.2	NA	NA	1	0	SAOUHSC_01821	SAOUHSC_01821	CP000253_1	+	1727673..1727692	CAAGATTTTCAATAAAACTT	TGG	0.521099799141842	9	SAOUHSC_01691	SAOUHSC_01691	CP000253_1	+	1602431..1602450	AGTCATGAAAATTAAAACTT	AGG
sgRNA1105	SAOUHSC_01822	-1	TGTTGACCTTTTAAGTGGAT	TTTTAAGTGGAT	0.35	NA	NA	1	0	SAOUHSC_01822	SAOUHSC_01822	CP000253_1	+	1728343..1728362	TGTTGACCTTTTAAGTGGAT	TGG	0.63494855424	6	NA	NA	CP000253_1	+	80946..80965	ATTTCAGGTATTAAGTGGAT	AGG
sgRNA1106	SAOUHSC_01825	-1	CCAGCTTTATGCGGACTATT	ATGCGGACTATT	0.45	NA	NA	1	0	SAOUHSC_01825	SAOUHSC_01825	CP000253_1	+	1731554..1731573	CCAGCTTTATGCGGACTATT	CGG	0.428208095816557	10	NA	NA	CP000253_1	+	83829..83848	AGGTTATTGCAGGGACTATT	TGG
sgRNA1107	SAOUHSC_01826	1	TTTTATATGGATAAATGAAA	GGATAAATGAAA	0.15	NA	NA	1	0	SAOUHSC_01826	SAOUHSC_01826	CP000253_1	-	1731916..1731935	TTTTATATGGATAAATGAAA	GGG	0.69689319936	6	SAOUHSC_03033	SAOUHSC_03033	CP000253_1	-	2805658..2805677	TAAGATTCCGATAAATGAAA	TGG
sgRNA1108	SAOUHSC_01827	-1	TGTGCAAGGTTTTGATCAAA	GTTTTGATCAAA	0.35	NA	NA	1	0	SAOUHSC_01827	SAOUHSC_01827	CP000253_1	+	1733578..1733597	TGTGCAAGGTTTTGATCAAA	AGG	0.5607781901568	8	NA	NA	CP000253_1	+	504393..504412	ATTAATGCGTCTTGATCAAA	TGG
sgRNA1109	SAOUHSC_01828	1	TTAATAATGTGTAGTTTGTT	GTGTAGTTTGTT	0.2	NA	NA	1	0	SAOUHSC_01828	SAOUHSC_01828	CP000253_1	-	1733886..1733905	TTAATAATGTGTAGTTTGTT	GGG	0.634013926	5	NA	NA	CP000253_1	-	1487429..1487448	TTTATTATTGGCAGTTTGTT	TGG
sgRNA1110	SAOUHSC_01829	1	CCATGTTGTCCTGGTGCGTA	TCCTGGTGCGTA	0.55	NA	NA	1	0	SAOUHSC_01829	SAOUHSC_01829	CP000253_1	-	1734667..1734686	CCATGTTGTCCTGGTGCGTA	AGG	0.36450582360192	8	NA	NA	CP000253_1	+	7262..7281	TTATGAAGCAATGGTACGTA	TGG
sgRNA1111	SAOUHSC_01830	-1	GAAAATCACTCGGCAATCCA	CTCGGCAATCCA	0.45	NA	NA	1	0	SAOUHSC_01830	SAOUHSC_01830	CP000253_1	+	1736072..1736091	GAAAATCACTCGGCAATCCA	CGG	0.4888686138336	7	NA	NA	CP000253_1	+	1101863..1101882	CAAATTGAAGATGCAATCCA	AGG
sgRNA1112	SAOUHSC_01831	1	GACCACCTTGCCAAGAAGTT	TGCCAAGAAGTT	0.5	NA	NA	1	0	SAOUHSC_01831	SAOUHSC_01831	CP000253_1	-	1736244..1736263	GACCACCTTGCCAAGAAGTT	TGG	0.5599610994432	7	NA	NA	CP000253_1	-	2603480..2603499	GGGCACAAGTCGAAGAAGTT	TGG
sgRNA1113	SAOUHSC_01832	1	GGGCCAGGTGTTAATAACAA	TGTTAATAACAA	0.45	NA	NA	1	0	SAOUHSC_01832	SAOUHSC_01832	CP000253_1	-	1736796..1736815	GGGCCAGGTGTTAATAACAA	CGG	0.57875658624	7	SAOUHSC_01773	SAOUHSC_01773	CP000253_1	+	1673364..1673383	GATAACGCTGCTAATAACAA	TGG
sgRNA1114	SAOUHSC_01834	1	GTAGTGAATGATTGAACCAA	TGATTGAACCAA	0.35	NA	NA	1	0	SAOUHSC_01834	SAOUHSC_01834	CP000253_1	-	1739632..1739651	GTAGTGAATGATTGAACCAA	AGG	0.565047974973082	9	NA	NA	CP000253_1	-	1290866..1290885	TGCTTTTACAGTTGAACCAA	AGG
sgRNA1115	SAOUHSC_01835	-1	TTTTGCAACTTCAATTCGAC	CTTCAATTCGAC	0.35	NA	NA	1	0	SAOUHSC_01835	SAOUHSC_01835	CP000253_1	+	1740460..1740479	TTTTGCAACTTCAATTCGAC	AGG	0.505943112948	7	SAOUHSC_00318	SAOUHSC_00318	CP000253_1	-	333486..333505	TTTCTAACTCTTAATTCGAC	TGG
sgRNA1116	SAOUHSC_01836	-1	TTAACGAACGCCCTAAATTT	CGCCCTAAATTT	0.35	NA	NA	1	0	SAOUHSC_01836	SAOUHSC_01836	CP000253_1	+	1742346..1742365	TTAACGAACGCCCTAAATTT	TGG	0.6818948	4	SAOUHSC_02209	SAOUHSC_02209	CP000253_1	+	2061516..2061535	TTATCCCACGCTCTAAATTT	CGG
sgRNA1117	SAOUHSC_01837	-1	ACGACATATTTACTATCCTT	TTTACTATCCTT	0.3	NA	NA	1	0	SAOUHSC_01837	SAOUHSC_01837	CP000253_1	+	1743021..1743040	ACGACATATTTACTATCCTT	AGG	0.511498368	5	SAOUHSC_01864	SAOUHSC_01864	CP000253_1	+	1771090..1771109	AGCACATAATCAATATCCTT	TGG
sgRNA1118	SAOUHSC_01838	1	TGTATCTAGGTGTTTGGCTA	GGTGTTTGGCTA	0.4	NA	NA	1	0	SAOUHSC_01838	SAOUHSC_01838	CP000253_1	-	1743340..1743359	TGTATCTAGGTGTTTGGCTA	TGG	0.554361488448768	8	NA	NA	CP000253_1	+	1002945..1002964	ATGTTCGCGTTCTTTGGCTA	TGG
sgRNA1119	SAOUHSC_01839	-1	TAAACTATCTGCCGTTGGAT	CTGCCGTTGGAT	0.4	NA	NA	1	0	SAOUHSC_01839	SAOUHSC_01839	CP000253_1	+	1745792..1745811	TAAACTATCTGCCGTTGGAT	CGG	0.54231015174336	8	SAOUHSC_00950	SAOUHSC_00950	CP000253_1	-	924560..924579	ACGACTAAAAATCGTTGGAT	AGG
sgRNA1120	SAOUHSC_01840	1	AATCACAGCGATAGCAACGA	CGATAGCAACGA	0.45	NA	NA	1	0	SAOUHSC_01840	SAOUHSC_01840	CP000253_1	-	1746423..1746442	AATCACAGCGATAGCAACGA	TGG	0.653385724992	7.7	SAOUHSC_02070,SAOUHSC_02219	SAOUHSC_02070,SAOUHSC_02219	CP000253_1,CP000253_1	+,+	1958002..1958021,2065868..2065887	TTCAACACCAGTAGCAACGA,TTCAACACCAGTAGCAACGA	CGG,CGG
sgRNA1121	SAOUHSC_01843	-1	AATAGAAAGACCTTAATTTT	GACCTTAATTTT	0.2	NA	NA	1	0	SAOUHSC_01843	SAOUHSC_01843	CP000253_1	+	1750070..1750089	AATAGAAAGACCTTAATTTT	GGG	0.63457130088	6	SAOUHSC_00573	SAOUHSC_00573	CP000253_1	+	576389..576408	CATGGTCATACATTAATTTT	TGG
sgRNA1122	SAOUHSC_01844	1	TCAATTAAATATAATCTTAT	ATATAATCTTAT	0.1	NA	NA	1	0	SAOUHSC_01844	SAOUHSC_01844	CP000253_1	-	1750123..1750142	TCAATTAAATATAATCTTAT	AGG	0.57875658624	7	SAOUHSC_00789	SAOUHSC_00789	CP000253_1	-	771806..771825	TTCACCATTTCTAATCTTAT	CGG
sgRNA1123	SAOUHSC_01845	-1	GATGCAGCAATATCCTTAAT	AATATCCTTAAT	0.35	NA	NA	1	0	SAOUHSC_01845	SAOUHSC_01845	CP000253_1	+	1752037..1752056	GATGCAGCAATATCCTTAAT	TGG	0.440244288	5	SAOUHSC_00933	SAOUHSC_00933	CP000253_1	+	905759..905778	TTTGCCTCAATATCTTTAAT	TGG
sgRNA1124	SAOUHSC_01846	-1	CCCCTAATCCTTGATCTACA	CCTTGATCTACA	0.45	NA	NA	1	0	SAOUHSC_01846	SAOUHSC_01846	CP000253_1	+	1754079..1754098	CCCCTAATCCTTGATCTACA	TGG	0.5721341668224	7	SAOUHSC_02696	SAOUHSC_02696	CP000253_1	-	2479520..2479539	CAATTAAATATGGATCTACA	AGG
sgRNA1125	SAOUHSC_01847	1	GTCATGAATGTAATAATCTT	TGTAATAATCTT	0.25	NA	NA	1	0	SAOUHSC_01847	SAOUHSC_01847	CP000253_1	-	1754450..1754469	GTCATGAATGTAATAATCTT	CGG	0.653385724992	7	SAOUHSC_00641	SAOUHSC_00641	CP000253_1	+	630139..630158	TCACTAAATTCAATAATCTT	AGG
sgRNA1126	SAOUHSC_01850	-1	ATTAACAACACGCGACACTG	CACGCGACACTG	0.45	NA	NA	1	0	SAOUHSC_01850	SAOUHSC_01850	CP000253_1	+	1757264..1757283	ATTAACAACACGCGACACTG	TGG	0.5665391424	6	SAOUHSC_01370	SAOUHSC_01370	CP000253_1	-	1314588..1314607	GGTACCACCATACGACACTG	AGG
sgRNA1127	SAOUHSC_01851	-1	TACAGTAACATATTTTTGTT	CATATTTTTGTT	0.2	NA	tandemT	1	0	SAOUHSC_01851	SAOUHSC_01851	CP000253_1	+	1757414..1757433	TACAGTAACATATTTTTGTT	TGG	0.542270020752	7	SAOUHSC_00817	SAOUHSC_00817	CP000253_1	-	799608..799627	TAATGTGTTAACTTTTTGTT	TGG
sgRNA1128	SAOUHSC_01852	-1	AGCATTTCTTTTTCACGTTG	TTTTTCACGTTG	0.35	NA	tandemT	1	0	SAOUHSC_01852	SAOUHSC_01852	CP000253_1	+	1758806..1758825	AGCATTTCTTTTTCACGTTG	TGG	0.488531061695477	9	NA	NA	CP000253_1	+	610459..610478	CGATTTAAACGATCACGTTG	AGG
sgRNA1129	SAOUHSC_01854	-1	AAATCTTTACGGTTTGGTAG	ACGGTTTGGTAG	0.35	NA	NA	1	0	SAOUHSC_01854	SAOUHSC_01854	CP000253_1	+	1761101..1761120	AAATCTTTACGGTTTGGTAG	TGG	0.504233055982656	9	NA	NA	CP000253_1	+	542662..542681	TTAACAGAAGTATTTGGTAG	TGG
sgRNA1130	SAOUHSC_01855	-1	GCAGCGATAATTCCAGCAAT	AATTCCAGCAAT	0.45	NA	NA	1	0	SAOUHSC_01855	SAOUHSC_01855	CP000253_1	+	1761711..1761730	GCAGCGATAATTCCAGCAAT	TGG	0.60228506448	7	NA	NA	CP000253_1	-	1878316..1878335	AAATCAACAACGCCAGCAAT	TGG
sgRNA1131	SAOUHSC_01858	-1	GCGACATCTCCTACATATTT	TCCTACATATTT	0.4	NA	NA	1	0	SAOUHSC_01858	SAOUHSC_01858	CP000253_1	+	1767560..1767579	GCGACATCTCCTACATATTT	AGG	0.7180062912	6	SAOUHSC_00106	SAOUHSC_00106	CP000253_1	-	111169..111188	TTATCTTCTCTTACATATTT	GGG
sgRNA1132	SAOUHSC_01859	-1	TAATTTATCTCTCATTTGAA	CTCTCATTTGAA	0.2	NA	NA	1	0	SAOUHSC_01859	SAOUHSC_01859	CP000253_1	+	1768457..1768476	TAATTTATCTCTCATTTGAA	AGG	0.660565787904	7	NA	NA	CP000253_1	+	1051476..1051495	ATTTTACTTTATCATTTGAA	AGG
sgRNA1133	SAOUHSC_01861	-1	TTTACTTCTTCTTCAAAACC	TTCTTCAAAACC	0.3	NA	NA	1	0	SAOUHSC_01861	SAOUHSC_01861	CP000253_1	+	1769953..1769972	TTTACTTCTTCTTCAAAACC	TGG	0.6162685872	6	SAOUHSC_00900	SAOUHSC_00900	CP000253_1	-	866150..866169	TTTTTCAAGTCTTCAAAACC	AGG
sgRNA1134	SAOUHSC_01863	1	ATGGCTACTGCAATTATTGT	TGCAATTATTGT	0.35	NA	NA	1	0	SAOUHSC_01863	SAOUHSC_01863	CP000253_1	-	1770152..1770171	ATGGCTACTGCAATTATTGT	TGG	0.7634304	4	NA	NA	CP000253_1	+	2324085..2324104	AATCCTACTGTAATTATTGT	CGG
sgRNA1135	SAOUHSC_01864	-1	TGCTTTGACCACAACGGCTT	CCACAACGGCTT	0.5	NA	NA	1	0	SAOUHSC_01864	SAOUHSC_01864	CP000253_1	+	1771300..1771319	TGCTTTGACCACAACGGCTT	CGG	0.341546933567968	10	NA	NA	CP000253_1	+	1278437..1278456	GTTATTGCTATTGACGGCTT	TGG
sgRNA1136	SAOUHSC_01866	-1	GCTGATAATGCCGCAATAAA	TGCCGCAATAAA	0.4	NA	NA	1	0	SAOUHSC_01866	SAOUHSC_01866	CP000253_1	+	1773187..1773206	GCTGATAATGCCGCAATAAA	TGG	0.5708527913088	7	NA	NA	CP000253_1	+	2815139..2815158	TTTCATAAACTAGCAATAAA	GGG
sgRNA1137	SAOUHSC_01868	-1	TTACGAGGACCTGGACCAAC	ACCTGGACCAAC	0.55	NA	NA	1	0	SAOUHSC_01868	SAOUHSC_01868	CP000253_1	+	1776004..1776023	TTACGAGGACCTGGACCAAC	TGG	0.572736423168	7	SAOUHSC_00518	SAOUHSC_00518	CP000253_1	-	518726..518745	TGACCTAATGCTGGACCAAC	TGG
sgRNA1138	SAOUHSC_01869	-1	GCATTATCTTTATAGCTTTG	TTTATAGCTTTG	0.3	NA	NA	1	0	SAOUHSC_01869	SAOUHSC_01869	CP000253_1	+	1777275..1777294	GCATTATCTTTATAGCTTTG	AGG	0.590292831744	7	NA	NA	CP000253_1	+	689566..689585	ATACGAAGTTCATAGCTTTG	AGG
sgRNA1139	SAOUHSC_01871	-1	AAAAAGTACGCCCAATACCT	CGCCCAATACCT	0.4	NA	reverse_tandemT	1	0	SAOUHSC_01871	SAOUHSC_01871	CP000253_1	+	1779707..1779726	AAAAAGTACGCCCAATACCT	TGG	0.465445897830144	9	SAOUHSC_00144	SAOUHSC_00144	CP000253_1	-	150766..150785	GGACCAAGCGAACAATACCT	CGG
sgRNA1140	SAOUHSC_01872	1	ACTGCCGCCATTAAGCCGCT	CATTAAGCCGCT	0.6	NA	NA	1	0	SAOUHSC_01872	SAOUHSC_01872	CP000253_1	-	1780230..1780249	ACTGCCGCCATTAAGCCGCT	AGG	0.357102305318094	10	SAOUHSC_02971	SAOUHSC_02971	CP000253_1	+	2732730..2732749	CATATAAATCTTTAGCCGCT	TGG
sgRNA1141	SAOUHSC_01873	-1	TTAAGGCTTGTGCACCATTT	TGTGCACCATTT	0.4	NA	NA	1	0	SAOUHSC_01873	SAOUHSC_01873	CP000253_1	+	1788028..1788047	TTAAGGCTTGTGCACCATTT	GGG	0.436559672153405	9	SAOUHSC_00997	SAOUHSC_00997	CP000253_1	+	969197..969216	ATTAATTTACAACACCATTT	TGG
sgRNA1142	SAOUHSC_01875	-1	AAACCAGCACCTGATGGATA	ACCTGATGGATA	0.45	NA	NA	1	0	SAOUHSC_01875	SAOUHSC_01875	CP000253_1	+	1791093..1791112	AAACCAGCACCTGATGGATA	TGG	0.5968516409856	7	NA	NA	CP000253_1	+	1271244..1271263	CCATTCCCAACTGATGGATA	CGG
sgRNA1143	SAOUHSC_01876	-1	ACTAGCCACCAGACTGATTT	CCAGACTGATTT	0.45	NA	NA	1	0	SAOUHSC_01876	SAOUHSC_01876	CP000253_1	+	1792673..1792692	ACTAGCCACCAGACTGATTT	AGG	0.53196304447104	8	SAOUHSC_01213	SAOUHSC_01213	CP000253_1	+	1162682..1162701	AATTGATTAGAAACTGATTT	TGG
sgRNA1144	SAOUHSC_01877	1	GCTACAGTGCCATCGCGGTT	GCCATCGCGGTT	0.6	NA	NA	1	0	SAOUHSC_01877	SAOUHSC_01877	CP000253_1	-	1792937..1792956	GCTACAGTGCCATCGCGGTT	AGG	0.37784444544	6	SAOUHSC_02729	SAOUHSC_02729	CP000253_1	-	2509594..2509613	AGTATTGTCCCATCGCAGTT	AGG
sgRNA1145	SAOUHSC_01879	-1	TACGTTCTCGTACGCTTATA	CGTACGCTTATA	0.4	NA	NA	1	0	SAOUHSC_01879	SAOUHSC_01879	CP000253_1	+	1794634..1794653	TACGTTCTCGTACGCTTATA	CGG	0.4416085097424	7	NA	NA	CP000253_1	+	540173..540192	AACATTATTTAAAGCTTATA	AGG
sgRNA1146	SAOUHSC_01880	-1	TCTATTGGTAGTGTAAGTTG	TAGTGTAAGTTG	0.35	NA	NA	1	0	SAOUHSC_01881	SAOUHSC_01881	CP000253_1	+	1796036..1796055	TCTATTGGTAGTGTAAGTTG	GGG	0.6413526	5	SAOUHSC_A00992	SAOUHSC_A00992	CP000253_1	-	1004004..1004023	TCTACAGACAATGTAAGTTG	GGG
sgRNA1147	SAOUHSC_01882	-1	CTTGAAGTTTGACCTTGACC	TTGACCTTGACC	0.45	NA	NA	1	0	SAOUHSC_01882	SAOUHSC_01882	CP000253_1	+	1797094..1797113	CTTGAAGTTTGACCTTGACC	AGG	0.468989819227658	10	SAOUHSC_01418	SAOUHSC_01418	CP000253_1	+	1358898..1358917	TCGAAGTTAATTCCTTGACC	AGG
sgRNA1148	SAOUHSC_01884	1	CTTTATTGGCGCCCAAACGT	GCGCCCAAACGT	0.5	NA	NA	1	0	SAOUHSC_01884	SAOUHSC_01884	CP000253_1	-	1797565..1797584	CTTTATTGGCGCCCAAACGT	GGG	0.561094623936	6	NA	NA	CP000253_1	-	1447816..1447835	ATTATTGGACGACCAAACGT	AGG
sgRNA1149	SAOUHSC_01889	-1	ACTACAACAGCGCCAACGGG	AGCGCCAACGGG	0.6	NA	NA	1	0	SAOUHSC_01889	SAOUHSC_01889	CP000253_1	+	1801874..1801893	ACTACAACAGCGCCAACGGG	TGG	0.342061311479968	10	NA	NA	CP000253_1	+	1065906..1065925	GCAGTTATTATGGCAACGGG	TGG
sgRNA1150	SAOUHSC_01890	-1	TATCTAATTGATTAAACTTC	TGATTAAACTTC	0.2	NA	NA	1	0	SAOUHSC_01890	SAOUHSC_01890	CP000253_1	+	1803858..1803877	TATCTAATTGATTAAACTTC	GGG	0.509771542638758	9	SAOUHSC_01001	SAOUHSC_01001	CP000253_1	+	974607..974626	AGGATAACGATATAAACTTC	AGG
sgRNA1151	SAOUHSC_01891	1	TTCATATGATAGCTAAGTGT	ATAGCTAAGTGT	0.3	NA	NA	1	0	SAOUHSC_01891	SAOUHSC_01891	CP000253_1	-	1804600..1804619	TTCATATGATAGCTAAGTGT	AGG	0.571059123643008	9	NA	NA	CP000253_1	+	1190377..1190396	CATTTTAAAGCGCTAAGTGT	TGG
sgRNA1152	SAOUHSC_01895	-1	ATGTTTGAAAAATATCTGAT	AAAATATCTGAT	0.2	NA	reverse_tandemT	1	0	SAOUHSC_01895	SAOUHSC_01895	CP000253_1	+	1807523..1807542	ATGTTTGAAAAATATCTGAT	CGG	0.52597550861856	8	SAOUHSC_01307	SAOUHSC_01307	CP000253_1	+	1252860..1252879	CTTTAATAGTCATATCTGAT	TGG
sgRNA1153	SAOUHSC_01897	1	AAAGATAGTGTATGATTTTC	TGTATGATTTTC	0.25	NA	NA	1	0	SAOUHSC_01897	SAOUHSC_01897	CP000253_1	-	1808367..1808386	AAAGATAGTGTATGATTTTC	TGG	0.7043069568	6	SAOUHSC_02319	SAOUHSC_02319	CP000253_1	-	2153808..2153827	ATAAAGTCAGTATGATTTTC	AGG
sgRNA1154	SAOUHSC_01898	1	GATGGTTTGAAGTAGCAGTT	GAAGTAGCAGTT	0.4	NA	NA	1	0	SAOUHSC_01898	SAOUHSC_01898	CP000253_1	-	1808956..1808975	GATGGTTTGAAGTAGCAGTT	TGG	0.46592433954	7	NA	NA	CP000253_1	-	1900015..1900034	TATCGCGGGATGGAGCAGTT	CGG
sgRNA1155	SAOUHSC_01899	-1	TAAGCATTAGCAAAGGTAAC	AGCAAAGGTAAC	0.35	NA	NA	1	0	SAOUHSC_01899	SAOUHSC_01899	CP000253_1	+	1809643..1809662	TAAGCATTAGCAAAGGTAAC	AGG	0.62093184062976	8	NA	NA	CP000253_1	+	2362164..2362183	ATTACACATGGAAAGGTAAC	TGG
sgRNA1156	SAOUHSC_01900	1	TCTAATTGTTGTTCATTTGC	TTGTTCATTTGC	0.3	NA	NA	1	0	SAOUHSC_01900	SAOUHSC_01900	CP000253_1	-	1810387..1810406	TCTAATTGTTGTTCATTTGC	CGG	0.571059123643008	9	NA	NA	CP000253_1	+	1277045..1277064	CATGAAGCAGCTTCATTTGC	TGG
sgRNA1157	SAOUHSC_01901	-1	CCCGCTTTAGCCATTAAACT	AGCCATTAAACT	0.45	NA	NA	1	0	SAOUHSC_01901	SAOUHSC_01901	CP000253_1	+	1811754..1811773	CCCGCTTTAGCCATTAAACT	AGG	0.54858688961076	8	SAOUHSC_00930	SAOUHSC_00930	CP000253_1	-	903194..903213	TCATCAGCAACAATTAAACT	CGG
sgRNA1158	SAOUHSC_01902	1	AAGAATTAAAAAGTCCACTT	AAAAGTCCACTT	0.25	NA	reverse_tandemT	1	0	SAOUHSC_01902	SAOUHSC_01902	CP000253_1	-	1812218..1812237	AAGAATTAAAAAGTCCACTT	AGG	0.479689663860127	10.1	NA,SAOUHSC_A01912	NA,SAOUHSC_A01912	CP000253_1,CP000253_1	-,-	2242641..2242660,1904775..1904794	TCGGTGGTTCGAGTCCACTT,TCGGTGGTTCGAGTCCACTT	AGG,AGG
sgRNA1159	SAOUHSC_01903	1	CAGTATTCAGAAAAGAAATG	AGAAAAGAAATG	0.3	NA	NA	1	0	SAOUHSC_01903	SAOUHSC_01903	CP000253_1	-	1812749..1812768	CAGTATTCAGAAAAGAAATG	AGG	0.7621614	4	SAOUHSC_02454	SAOUHSC_02454	CP000253_1	+	2278599..2278618	AAGAATTCATCAAAGAAATG	TGG
sgRNA1160	SAOUHSC_01907	-1	AATGTCCCTAAACCAATTTG	TAAACCAATTTG	0.35	NA	NA	1	0	SAOUHSC_01907	SAOUHSC_01907	CP000253_1	+	1816267..1816286	AATGTCCCTAAACCAATTTG	TGG	0.49672174848	6	NA	NA	CP000253_1	-	2792676..2792695	ACACTTGCTAAAGCAATTTG	TGG
sgRNA1161	SAOUHSC_01908	-1	ATAATGAGTCCAATGACTAT	TCCAATGACTAT	0.3	NA	NA	1	0	SAOUHSC_01908	SAOUHSC_01908	CP000253_1	+	1817408..1817427	ATAATGAGTCCAATGACTAT	CGG	0.589885248598272	9	NA	NA	CP000253_1	+	688281..688300	TAGTTTTTGCTAATGACTAT	TGG
sgRNA1162	SAOUHSC_01909	-1	CTTGGTCAGCGATTTTATCT	GCGATTTTATCT	0.4	NA	NA	1	0	SAOUHSC_01909	SAOUHSC_01909	CP000253_1	+	1818691..1818710	CTTGGTCAGCGATTTTATCT	GGG	0.74792322	5	SAOUHSC_01035	SAOUHSC_01035	CP000253_1	+	1005785..1005804	ATAGGCCAACAATTTTATCT	TGG
sgRNA1163	SAOUHSC_01910	1	GAAAGTTGAAAATGTGACGT	AAAATGTGACGT	0.35	NA	NA	1	0	SAOUHSC_01910	SAOUHSC_01910	CP000253_1	-	1819191..1819210	GAAAGTTGAAAATGTGACGT	TGG	0.532322658	6	NA	NA	CP000253_1	+	976680..976699	GATAAATCAAGGTGTGACGT	GGG
sgRNA1164	SAOUHSC_01913	-1	AATCCCCCGTAAATTATGTT	GTAAATTATGTT	0.35	NA	NA	1	0	SAOUHSC_01913	SAOUHSC_01913	CP000253_1	+	1822806..1822825	AATCCCCCGTAAATTATGTT	TGG	0.585187214976	7	NA	NA	CP000253_1	+	366681..366700	AGGAGACTGAAAATTATGTT	TGG
sgRNA1165	SAOUHSC_01914	1	CGACAAGTTGGTGGAGTGAG	TGGTGGAGTGAG	0.55	NA	NA	1	0	SAOUHSC_01914	SAOUHSC_01914	CP000253_1	-	1823066..1823085	CGACAAGTTGGTGGAGTGAG	TGG	0.318607214149224	8	NA	NA	CP000253_1	+	896081..896100	GGGGAAGTGCAGGCAGTGAG	AGG
sgRNA1166	SAOUHSC_01916	-1	ATCTGATTCGTCATCTCATT	CGTCATCTCATT	0.35	NA	NA	1	0	SAOUHSC_01916	SAOUHSC_01916	CP000253_1	+	1825485..1825504	ATCTGATTCGTCATCTCATT	AGG	0.446848957355674	9	NA	NA	CP000253_1	-	1515939..1515958	ACCGACAGATTTATCTCATT	TGG
sgRNA1167	SAOUHSC_01917	-1	TTGCAATTCAATACATTATC	CAATACATTATC	0.25	NA	NA	1	0	SAOUHSC_01917	SAOUHSC_01917	CP000253_1	+	1826120..1826139	TTGCAATTCAATACATTATC	CGG	0.627566844632	7	NA	NA	CP000253_1	+	678890..678909	TTAGATGGTCATACATTATC	TGG
sgRNA1168	SAOUHSC_01918	1	TTGTTGTTCTCTGTATTCAA	CTCTGTATTCAA	0.3	NA	NA	1	0	SAOUHSC_01918	SAOUHSC_01918	CP000253_1	-	1826703..1826722	TTGTTGTTCTCTGTATTCAA	AGG	0.53684732054448	8	NA	NA	CP000253_1	+	2252533..2252552	ATAATGAAGTGCGTATTCAA	TGG
sgRNA1169	SAOUHSC_01920	1	TTTATGTTGATTAGCACCAC	GATTAGCACCAC	0.35	NA	NA	1	0	SAOUHSC_01920	SAOUHSC_01920	CP000253_1	-	1828524..1828543	TTTATGTTGATTAGCACCAC	AGG	0.462373968	5	SAOUHSC_00102	SAOUHSC_00102	CP000253_1	+	106756..106775	TTTAATCTTATTCGCACCAC	TGG
sgRNA1170	SAOUHSC_01921	1	AAGACCATGCATAGTCATTA	GCATAGTCATTA	0.35	NA	NA	1	0	SAOUHSC_01921	SAOUHSC_01921	CP000253_1	-	1829179..1829198	AAGACCATGCATAGTCATTA	AGG	0.52715614949088	8	NA	NA	CP000253_1	+	2411607..2411626	AATTGGTGTTATAGTCATTA	TGG
sgRNA1171	SAOUHSC_01922	1	CAGCGCCATATTTACTTAAA	TATTTACTTAAA	0.35	NA	NA	1	0	SAOUHSC_01922	SAOUHSC_01922	CP000253_1	-	1829661..1829680	CAGCGCCATATTTACTTAAA	AGG	0.77267718	5	SAOUHSC_01489	SAOUHSC_01489	CP000253_1	-	1445387..1445406	TAGCGTTGAATTTACTTAAA	AGG
sgRNA1172	SAOUHSC_01923	-1	AATGCCTCTATTTGCTTTTT	TATTTGCTTTTT	0.3	NA	tandemT	1	0	SAOUHSC_01923	SAOUHSC_01923	CP000253_1	+	1830501..1830520	AATGCCTCTATTTGCTTTTT	AGG	0.6296657304	6	SAOUHSC_00351	SAOUHSC_00351	CP000253_1	+	362859..362878	AAGAATTTCATTTGCTTTTT	CGG
sgRNA1173	SAOUHSC_01924	-1	CTTCATGCTCTTTTAAAAAA	TCTTTTAAAAAA	0.25	NA	reverse_tandemT	1	0	SAOUHSC_01924	SAOUHSC_01924	CP000253_1	+	1831209..1831228	CTTCATGCTCTTTTAAAAAA	TGG	0.772323552	5	NA	NA	CP000253_1	-	2742173..2742192	GGACAAGCTATTTTAAAAAA	TGG
sgRNA1174	SAOUHSC_01925	-1	GAAAAAGCATTGCTTTGCAT	ATTGCTTTGCAT	0.35	NA	reverse_tandemT	1	0	SAOUHSC_01925	SAOUHSC_01925	CP000253_1	+	1831368..1831387	GAAAAAGCATTGCTTTGCAT	TGG	0.41293051031232	8	SAOUHSC_02953	SAOUHSC_02953	CP000253_1	+	2715119..2715138	ATAATTGTGCTGATTTGCAT	AGG
sgRNA1175	SAOUHSC_01926	-1	CAAGTTCATCAAATAAATTT	TCAAATAAATTT	0.2	NA	NA	1	0	SAOUHSC_01926	SAOUHSC_01926	CP000253_1	+	1831829..1831848	CAAGTTCATCAAATAAATTT	TGG	0.66033663696	7	NA	NA	CP000253_1	+	1133455..1133474	TCAATCCTTACAATAAATTT	AGG
sgRNA1176	SAOUHSC_01927	-1	AGGTACTTCTTAGTATTATC	CTTAGTATTATC	0.3	NA	NA	1	0	SAOUHSC_01927	SAOUHSC_01927	CP000253_1	+	1832227..1832246	AGGTACTTCTTAGTATTATC	AGG	0.506069903511245	9	NA	NA	CP000253_1	+	2668972..2668991	ACAATACATCTAGTATTATC	TGG
sgRNA1177	SAOUHSC_01928	-1	TCGCGTATAATTTCATTCCT	AATTTCATTCCT	0.35	NA	NA	1	0	SAOUHSC_01928	SAOUHSC_01928	CP000253_1	+	1832512..1832531	TCGCGTATAATTTCATTCCT	AGG	0.465663650296965	9	NA	NA	CP000253_1	+	639031..639050	CAACCATTCTTCTCATTCCT	TGG
sgRNA1178	SAOUHSC_01929	1	AATGTTTAGTTGCTTAACTT	GTTGCTTAACTT	0.25	NA	NA	1	0	SAOUHSC_01929	SAOUHSC_01929	CP000253_1	-	1833103..1833122	AATGTTTAGTTGCTTAACTT	CGG	0.515194644156192	9	NA	NA	CP000253_1	-	2767825..2767844	TCAGTATCAAAACTTAACTT	GGG
sgRNA1179	SAOUHSC_01930	-1	TAATAGAATAACCATCCATT	TAACCATCCATT	0.25	NA	NA	1	0	SAOUHSC_01930	SAOUHSC_01930	CP000253_1	+	1833649..1833668	TAATAGAATAACCATCCATT	GGG	0.65560488	5	NA	NA	CP000253_1	+	895568..895587	TAATTTTTGAACCATCCATT	TGG
sgRNA1180	SAOUHSC_01931	-1	TTATCTATAAGATCAAATGC	AAGATCAAATGC	0.25	NA	NA	1	0	SAOUHSC_01931	SAOUHSC_01931	CP000253_1	+	1838277..1838296	TTATCTATAAGATCAAATGC	TGG	0.66759308352	7	SAOUHSC_00128	SAOUHSC_00128	CP000253_1	-	134551..134570	AGCTCATAAATATCAAATGC	TGG
sgRNA1181	SAOUHSC_01932	-1	AATCCTGGGAATCTCAACTC	GAATCTCAACTC	0.45	NA	NA	1	0	SAOUHSC_01932	SAOUHSC_01932	CP000253_1	+	1840485..1840504	AATCCTGGGAATCTCAACTC	TGG	0.437134849587072	9	SAOUHSC_00646	SAOUHSC_00646	CP000253_1	+	635467..635486	AGTTTCGTATTACTCAACTC	AGG
sgRNA1182	SAOUHSC_01933	-1	GATAATTTGGATGTTGGTGG	GGATGTTGGTGG	0.4	NA	NA	1	0	SAOUHSC_01933	SAOUHSC_01933	CP000253_1	+	1842164..1842183	GATAATTTGGATGTTGGTGG	TGG	0.8836	2	NA	NA	CP000253_1	-	399265..399284	GAGAATTTTGATGTTGGTGG	TGG
sgRNA1183	SAOUHSC_01934	-1	AAACCAATCAACAATTGAGT	CAACAATTGAGT	0.3	NA	NA	1	0	SAOUHSC_01934	SAOUHSC_01934	CP000253_1	+	1842313..1842332	AAACCAATCAACAATTGAGT	TGG	0.654852359616	7	NA	NA	CP000253_1	+	383218..383237	ACCACCAAGCACAATTGAGT	GGG
sgRNA1184	SAOUHSC_01935	-1	TTTAACAGTATTTTCGGCTT	TATTTTCGGCTT	0.3	NA	NA	1	0	SAOUHSC_01935	SAOUHSC_01935	CP000253_1	+	1843043..1843062	TTTAACAGTATTTTCGGCTT	TGG	0.50901	3	SAOUHSC_01938	SAOUHSC_01938	CP000253_1	+	1844787..1844806	TTTCACACTATTTTCTGCTT	TGG
sgRNA1185	SAOUHSC_01936	-1	ATCGAAACGACACCATTGTA	GACACCATTGTA	0.4	NA	NA	1	0	SAOUHSC_01936	SAOUHSC_01936	CP000253_1	+	1843863..1843882	ATCGAAACGACACCATTGTA	TGG	0.4379688791676	8	NA	NA	CP000253_1	+	1992654..1992673	GTCAACCTCATATCATTGTA	AGG
sgRNA1186	SAOUHSC_01938	-1	GTATGGTGCAACATTCGTGT	CAACATTCGTGT	0.45	NA	NA	1	0	SAOUHSC_01938	SAOUHSC_01938	CP000253_1	+	1844757..1844776	GTATGGTGCAACATTCGTGT	TGG	0.56669915736	7	NA	NA	CP000253_1	-	701343..701362	GTTACATTTATCATTCGTGT	GGG
sgRNA1187	SAOUHSC_01939	-1	TCCAGTTACTGAGGTTAGAA	CTGAGGTTAGAA	0.4	NA	NA	1	0	SAOUHSC_01939	SAOUHSC_01939	CP000253_1	+	1845687..1845706	TCCAGTTACTGAGGTTAGAA	TGG	0.49104281028096	8	NA	NA	CP000253_1	-	2405538..2405557	TTGAACACTTGTGGTTAGAA	GGG
sgRNA1188	SAOUHSC_01941	-1	AAAGCAACTACACCAGTATA	TACACCAGTATA	0.35	NA	NA	1	0	SAOUHSC_01941	SAOUHSC_01941	CP000253_1	+	1846360..1846379	AAAGCAACTACACCAGTATA	TGG	0.62172045936	6	NA	NA	CP000253_1	+	1204693..1204712	CAATTAGATGCACCAGTATA	TGG
sgRNA1189	SAOUHSC_01942	-1	TCTGCTTTGGCAATTGAATG	GGCAATTGAATG	0.4	NA	NA	1	0	SAOUHSC_01942	SAOUHSC_01942	CP000253_1	+	1847255..1847274	TCTGCTTTGGCAATTGAATG	AGG	0.55487526183936	8	NA	NA	CP000253_1	-	2463483..2463502	GATAACATTGAAATTGAATG	GGG
sgRNA1190	SAOUHSC_01943	-1	ATTTCGTTGTTAAGATAATA	GTTAAGATAATA	0.2	NA	NA	1	0	SAOUHSC_01943	SAOUHSC_01943	CP000253_1	+	1847924..1847943	ATTTCGTTGTTAAGATAATA	TGG	0.490117700030999	10	NA	NA	CP000253_1	-	1599793..1599812	CAAAGATGCGAAAGATAATA	CGG
sgRNA1191	SAOUHSC_01944	1	TGGCCTCCATCATCATTTCC	ATCATCATTTCC	0.5	NA	NA	1	0	SAOUHSC_01944	SAOUHSC_01944	CP000253_1	-	1848595..1848614	TGGCCTCCATCATCATTTCC	AGG	0.538590879154944	9	SAOUHSC_00395	SAOUHSC_00395	CP000253_1	-	398667..398686	AATTTACTTTTATCATTTCC	AGG
sgRNA1192	SAOUHSC_01948	-1	TTTCATAAGTGTCGTTTTAC	GTGTCGTTTTAC	0.3	NA	NA	1	0	SAOUHSC_01948	SAOUHSC_01948	CP000253_1	+	1851370..1851389	TTTCATAAGTGTCGTTTTAC	CGG	0.48613238217815	9	SAOUHSC_02276	SAOUHSC_02276	CP000253_1	-	2107483..2107502	AATATATTTTGACGTTTTAC	CGG
sgRNA1193	SAOUHSC_01949	-1	ATCTGTGCCACATGTAATTC	CACATGTAATTC	0.4	NA	NA	1	0	SAOUHSC_01949	SAOUHSC_01949	CP000253_1	+	1852710..1852729	ATCTGTGCCACATGTAATTC	CGG	0.58295545344	6	NA	NA	CP000253_1	-	1674427..1674446	AGACGTACCAAGTGTAATTC	CGG
sgRNA1194	SAOUHSC_01950	-1	TTAATCGTATTAGAAGTCGC	ATTAGAAGTCGC	0.35	NA	NA	1	0	SAOUHSC_01950	SAOUHSC_01950	CP000253_1	+	1853172..1853191	TTAATCGTATTAGAAGTCGC	AGG	0.511718297029632	8	NA	NA	CP000253_1	+	1267409..1267428	AAATCAATGTTTGAAGTCGC	AGG
sgRNA1195	SAOUHSC_01951	-1	ATACCATGTGATAAAGTTGA	TGATAAAGTTGA	0.3	NA	NA	1	0	SAOUHSC_01951	SAOUHSC_01951	CP000253_1	+	1854573..1854592	ATACCATGTGATAAAGTTGA	AGG	0.772323552	5	NA	NA	CP000253_1	+	1347416..1347435	GCATCATTTTATAAAGTTGA	AGG
sgRNA1196	SAOUHSC_01952	-1	CTAATCATACAAATACTTGA	ACAAATACTTGA	0.25	NA	NA	1	0	SAOUHSC_01952	SAOUHSC_01952	CP000253_1	+	1857640..1857659	CTAATCATACAAATACTTGA	CGG	0.8208	3	SAOUHSC_01614	SAOUHSC_01614	CP000253_1	+	1538774..1538793	CCAATAATACCAATACTTGA	TGG
sgRNA1197	SAOUHSC_01953	-1	CTACCAGTCTTAGCACAACC	CTTAGCACAACC	0.5	NA	NA	1	0	SAOUHSC_01953	SAOUHSC_01953	CP000253_1	+	1857767..1857786	CTACCAGTCTTAGCACAACC	AGG	0.62275562496	6	NA	NA	CP000253_1	-	1925857..1925876	CCGGACTTCTTAGCACAACC	TGG
sgRNA1198	SAOUHSC_01954	-1	TCTACTTTTTTCTCGCTTAC	TTTCTCGCTTAC	0.35	NA	tandemT	1	0	SAOUHSC_01954	SAOUHSC_01954	CP000253_1	+	1859878..1859897	TCTACTTTTTTCTCGCTTAC	AGG	0.37652249910528	8	NA	NA	CP000253_1	+	383943..383962	CTATCCATTTACTCGGTTAC	AGG
sgRNA1199	SAOUHSC_01955	-1	TCTTGAATCGGAGATGCTAA	CGGAGATGCTAA	0.4	NA	NA	1	0	SAOUHSC_01955	SAOUHSC_01955	CP000253_1	+	1860857..1860876	TCTTGAATCGGAGATGCTAA	AGG	0.509771542638758	9	SAOUHSC_01734	SAOUHSC_01734	CP000253_1	-	1636654..1636673	GGGCGCATTCTCGATGCTAA	TGG
sgRNA1200	SAOUHSC_01956	1	AGCCATGTCTGTTCCTGTAT	CTGTTCCTGTAT	0.45	NA	NA	1	0	SAOUHSC_01956	SAOUHSC_01956	CP000253_1	-	1861799..1861818	AGCCATGTCTGTTCCTGTAT	AGG	0.42022659921408	8	NA	NA	CP000253_1	+	401981..402000	AAATATAGATATACCTGTAT	TGG
sgRNA1201	SAOUHSC_01957	1	TGATAAATTAGAAAACTCTA	TAGAAAACTCTA	0.2	NA	NA	1	0	SAOUHSC_01957	SAOUHSC_01957	CP000253_1	-	1862342..1862361	TGATAAATTAGAAAACTCTA	AGG	0.407070738756	7	NA	NA	CP000253_1	-	1512693..1512712	AGACAGCTTAATTAACTCTA	TGG
sgRNA1202	SAOUHSC_01958	-1	ATCCACTGTCTTCGCTTCAG	TCTTCGCTTCAG	0.5	NA	NA	1	0	SAOUHSC_01958	SAOUHSC_01958	CP000253_1	+	1865940..1865959	ATCCACTGTCTTCGCTTCAG	GGG	0.4002040224	6	NA	NA	CP000253_1	-	2772778..2772797	AAGCATTGTAATCACTTCAG	AGG
sgRNA1203	SAOUHSC_01959	1	TGAAATTGAAGCAGAGACAA	AAGCAGAGACAA	0.35	NA	NA	1	0	SAOUHSC_01959	SAOUHSC_01959	CP000253_1	-	1866251..1866270	TGAAATTGAAGCAGAGACAA	AGG	0.5665391424	6	NA	NA	CP000253_1	+	1226643..1226662	CAAATTTTAAAAAGAGACAA	GGG
sgRNA1204	SAOUHSC_01960	-1	AAGATGGTTACATCAATATT	TACATCAATATT	0.25	NA	NA	1	0	SAOUHSC_01960	SAOUHSC_01960	CP000253_1	+	1867706..1867725	AAGATGGTTACATCAATATT	AGG	0.6539907117744	7	SAOUHSC_00542	SAOUHSC_00542	CP000253_1	-	545933..545952	TATTTAATCGCATCAATATT	AGG
sgRNA1205	SAOUHSC_01961	-1	TCTATGTCACTTTCTTTATA	ACTTTCTTTATA	0.25	NA	NA	1	0	SAOUHSC_01961	SAOUHSC_01961	CP000253_1	+	1868686..1868705	TCTATGTCACTTTCTTTATA	AGG	0.615698496	6	NA	NA	CP000253_1	-	977551..977570	TTTAAATTTCATTCTTTATA	GGG
sgRNA1206	SAOUHSC_01962	-1	GCTTGTCGCATAAACCAAAC	CATAAACCAAAC	0.45	NA	NA	1	0	SAOUHSC_01962	SAOUHSC_01962	CP000253_1	+	1869760..1869779	GCTTGTCGCATAAACCAAAC	AGG	0.481015199207854	9	NA	NA	CP000253_1	-	1380985..1381004	AAAGATTTAATTAACCAAAC	AGG
sgRNA1207	SAOUHSC_01964	1	ATTGGAATAGTTGATGGGTC	AGTTGATGGGTC	0.4	NA	NA	1	0	SAOUHSC_01964	SAOUHSC_01964	CP000253_1	-	1870173..1870192	ATTGGAATAGTTGATGGGTC	GGG	0.34619426622144	8	SAOUHSC_02871	SAOUHSC_02871	CP000253_1	+	2644107..2644126	ACTGCCAATATGAATGGGTC	CGG
sgRNA1208	SAOUHSC_01967	-1	TACTCTTACCAGCGCCATTA	CCAGCGCCATTA	0.45	NA	NA	1	0	SAOUHSC_01967	SAOUHSC_01967	CP000253_1	+	1872565..1872584	TACTCTTACCAGCGCCATTA	AGG	0.363347801668051	9	NA	NA	CP000253_1	-	650709..650728	AGCACTTCTTGATGCCATTA	TGG
sgRNA1209	SAOUHSC_01968	1	TCTTCATATACTTTAAAGCT	TACTTTAAAGCT	0.25	NA	NA	1	0	SAOUHSC_01968	SAOUHSC_01968	CP000253_1	-	1872870..1872889	TCTTCATATACTTTAAAGCT	AGG	0.603125284608	7	NA	NA	CP000253_1	-	1796562..1796581	CTGAATTATATTTTAAAGCT	TGG
sgRNA1210	SAOUHSC_01969	1	TTCTGATTTTGAACCAGTAG	TTGAACCAGTAG	0.35	NA	NA	1	0	SAOUHSC_01969	SAOUHSC_01969	CP000253_1	-	1873507..1873526	TTCTGATTTTGAACCAGTAG	GGG	0.432763501091201	10	NA	NA	CP000253_1	-	2403028..2403047	GACGTTTAAGTTACCAGTAG	AGG
sgRNA1211	SAOUHSC_01971	1	GCACTCATAAATGCAATTCT	AAATGCAATTCT	0.35	NA	NA	1	0	SAOUHSC_01971	SAOUHSC_01971	CP000253_1	-	1874538..1874557	GCACTCATAAATGCAATTCT	AGG	0.639483901056	7	SAOUHSC_01275	SAOUHSC_01275	CP000253_1	-	1232910..1232929	AAAATCGCATGTGCAATTCT	CGG
sgRNA1212	SAOUHSC_01972	1	AATAAAGCACTAGCTGTTAC	ACTAGCTGTTAC	0.35	NA	NA	1	0	SAOUHSC_01972	SAOUHSC_01972	CP000253_1	-	1875279..1875298	AATAAAGCACTAGCTGTTAC	CGG	0.5654383967232	7	SAOUHSC_00864	SAOUHSC_00864	CP000253_1	-	831892..831911	CCTTTACCAAAAGCTGTTAC	TGG
sgRNA1213	SAOUHSC_01975	-1	ATATGACTCTTAGATTTGAA	CTTAGATTTGAA	0.25	NA	NA	1	0	SAOUHSC_01975	SAOUHSC_01975	CP000253_1	+	1881328..1881347	ATATGACTCTTAGATTTGAA	AGG	0.5966004408	6	NA	NA	CP000253_1	+	366074..366093	ATATCCAGTATAGATTTGAA	AGG
sgRNA1214	SAOUHSC_01976	-1	AACACCGCTAGTGAATCAAA	TAGTGAATCAAA	0.4	NA	NA	1	0	SAOUHSC_01976	SAOUHSC_01976	CP000253_1	+	1881756..1881775	AACACCGCTAGTGAATCAAA	TGG	0.733824	3	NA	NA	CP000253_1	-	2660832..2660851	ATCATCGCTCGTGAATCAAA	TGG
sgRNA1215	SAOUHSC_01977	-1	GGAAGTTAATTTGAGTTTCA	ATTTGAGTTTCA	0.3	NA	NA	1	0	SAOUHSC_01977	SAOUHSC_01977	CP000253_1	+	1882352..1882371	GGAAGTTAATTTGAGTTTCA	CGG	0.536132967552	7	SAOUHSC_02761	SAOUHSC_02761	CP000253_1	-	2537895..2537914	GATAGTAGAACAGAGTTTCA	AGG
sgRNA1216	SAOUHSC_01978	-1	ATATATAGTATGGTTTAAAG	TATGGTTTAAAG	0.2	NA	NA	1	0	SAOUHSC_01978	SAOUHSC_01978	CP000253_1	+	1883587..1883606	ATATATAGTATGGTTTAAAG	GGG	0.5683945	4	NA	NA	CP000253_1	-	952755..952774	ATAAAAAATATGATTTAAAG	AGG
sgRNA1217	SAOUHSC_01979	-1	GAAATACAAGTTGTCCAGTT	AGTTGTCCAGTT	0.35	NA	NA	1	0	SAOUHSC_01979	SAOUHSC_01979	CP000253_1	+	1884178..1884197	GAAATACAAGTTGTCCAGTT	TGG	0.41952808425528	8	SAOUHSC_02163	SAOUHSC_02163	CP000253_1	-	2031918..2031937	TATGTTAAAAGTCTCCAGTT	TGG
sgRNA1218	SAOUHSC_01981	-1	TAAATATTTTAACGCACCTT	TTAACGCACCTT	0.25	NA	NA	1	0	SAOUHSC_01981	SAOUHSC_01981	CP000253_1	+	1886356..1886375	TAAATATTTTAACGCACCTT	GGG	0.4006428426	5	NA	NA	CP000253_1	-	2470181..2470200	CAAATATTGCAGCACACCTT	AGG
sgRNA1219	SAOUHSC_01982	1	TTTTAGGTACCTTAAGTTGT	ACCTTAAGTTGT	0.3	NA	NA	1	0	SAOUHSC_01982	SAOUHSC_01982	CP000253_1	-	1886676..1886695	TTTTAGGTACCTTAAGTTGT	TGG	0.46240818624	6	NA	NA	CP000253_1	+	785760..785779	CATTCTGTAACTCAAGTTGT	TGG
sgRNA1220	SAOUHSC_01983	-1	GCACCCCAATATTTATCTGC	ATATTTATCTGC	0.45	NA	NA	1	0	SAOUHSC_01983	SAOUHSC_01983	CP000253_1	+	1889222..1889241	GCACCCCAATATTTATCTGC	AGG	0.402164061620106	10	NA	NA	CP000253_1	+	1276730..1276749	GACCGTTTCGTATTATCTGC	AGG
sgRNA1221	SAOUHSC_01984	-1	TATAATGCCCCAATTGCCAA	CCCAATTGCCAA	0.4	NA	NA	1	0	SAOUHSC_01984	SAOUHSC_01984	CP000253_1	+	1889786..1889805	TATAATGCCCCAATTGCCAA	TGG	0.53077163787648	8	NA	NA	CP000253_1	-	1515238..1515257	GTTAAGACATTGATTGCCAA	AGG
sgRNA1222	SAOUHSC_01985	1	ATTCCGAAGCCTCTATGTTG	GCCTCTATGTTG	0.45	NA	NA	1	0	SAOUHSC_01985	SAOUHSC_01985	CP000253_1	-	1890143..1890162	ATTCCGAAGCCTCTATGTTG	TGG	0.764278515	5.5	NA,SAOUHSC_01118	NA,SAOUHSC_01118	CP000253_1,CP000253_1	+,-	2091971..2091990,1074682..1074701	GTTCCAATTTCTCTATGTTG,GTTCCAATTTCTCTATGTTG	GGG,GGG
sgRNA1223	SAOUHSC_01987	-1	TGAAAACCTGCAATTGTAGT	TGCAATTGTAGT	0.35	NA	NA	1	0	SAOUHSC_01987	SAOUHSC_01987	CP000253_1	+	1891324..1891343	TGAAAACCTGCAATTGTAGT	AGG	0.6413220594	6	SAOUHSC_02305	SAOUHSC_02305	CP000253_1	+	2135860..2135879	GGTAACAATGCTATTGTAGT	TGG
sgRNA1224	SAOUHSC_01989	-1	CTTCAATTCATCAAAGGGAT	CATCAAAGGGAT	0.35	NA	NA	1	0	SAOUHSC_01989	SAOUHSC_01989	CP000253_1	+	1893093..1893112	CTTCAATTCATCAAAGGGAT	CGG	0.455962324249112	9	NA	NA	CP000253_1	-	1663198..1663217	TTGATAAAAGTTAAAGGGAT	TGG
sgRNA1225	SAOUHSC_01991	-1	TCTTGTTCAGCATGTGCTGT	AGCATGTGCTGT	0.45	NA	NA	1	0	SAOUHSC_01991	SAOUHSC_01991	CP000253_1	+	1895426..1895445	TCTTGTTCAGCATGTGCTGT	GGG	0.460546467326669	9	SAOUHSC_02404	SAOUHSC_02404	CP000253_1	+	2232333..2232352	GGTGCAGCTGGCTGTGCTGT	AGG
sgRNA1226	SAOUHSC_01992	-1	ACTTCACCTAATAAAGCATT	TAATAAAGCATT	0.3	NA	NA	1	0	SAOUHSC_01992	SAOUHSC_01992	CP000253_1	+	1896727..1896746	ACTTCACCTAATAAAGCATT	CGG	0.675010784448	7	NA	NA	CP000253_1	-	2055262..2055281	GTTTCTGTGTATAAAGCATT	CGG
sgRNA1227	SAOUHSC_01997	-1	CGTAATATTGCTTGTCTTTG	TGCTTGTCTTTG	0.35	NA	NA	1	0	SAOUHSC_01997	SAOUHSC_01997	CP000253_1	+	1907567..1907586	CGTAATATTGCTTGTCTTTG	AGG	0.583876605312	7	NA	NA	CP000253_1	-	174147..174166	TCTTTTAATATTTGTCTTTG	AGG
sgRNA1228	SAOUHSC_01999	-1	CAAGTAGGTGTATTATCTCT	TGTATTATCTCT	0.35	NA	NA	1	0	SAOUHSC_01999	SAOUHSC_01999	CP000253_1	+	1909048..1909067	CAAGTAGGTGTATTATCTCT	AGG	0.53101202358204	8	NA	NA	CP000253_1	+	2401344..2401363	GACATAGACAATTTATCTCT	CGG
sgRNA1229	SAOUHSC_02000	1	AGCTTTATAAGAACGAGAAG	AAGAACGAGAAG	0.35	NA	NA	1	0	SAOUHSC_02000*	SAOUHSC_02000*	CP000253_1	-	1909329..1909348	AGCTTTATAAGAACGAGAAG	GGG	0.40034290176	6	SAOUHSC_02256	SAOUHSC_02256	CP000253_1	-	2088974..2088993	AATTTTTTTACAATGAGAAG	CGG
sgRNA1230	SAOUHSC_02001	1	GCTTTCAGACCAACATCATC	ACCAACATCATC	0.45	NA	NA	1	0	SAOUHSC_02001	SAOUHSC_02001	CP000253_1	-	1910916..1910935	GCTTTCAGACCAACATCATC	CGG	0.615669177024	7	SAOUHSC_00900	SAOUHSC_00900	CP000253_1	-	865448..865467	TATCTTCCACCTACATCATC	AGG
sgRNA1231	SAOUHSC_02003	-1	ATTAATAGTGGTATAAGCAT	TGGTATAAGCAT	0.25	NA	NA	1	0	SAOUHSC_02003	SAOUHSC_02003	CP000253_1	+	1913753..1913772	ATTAATAGTGGTATAAGCAT	TGG	0.62767378674	6	NA	NA	CP000253_1	+	2152981..2153000	GTCAACAGCCGGATAAGCAT	TGG
sgRNA1232	SAOUHSC_02004	-1	GTTTTCCCCTTCTTTAGGTA	CTTCTTTAGGTA	0.4	NA	NA	1	0	SAOUHSC_02004	SAOUHSC_02004	CP000253_1	+	1914660..1914679	GTTTTCCCCTTCTTTAGGTA	TGG	0.615669177024	7	NA	NA	CP000253_1	+	866950..866969	TATTTTAGGTTATTTAGGTA	AGG
sgRNA1233	SAOUHSC_02005	-1	GGATTGGTCGTTTGTCGCCA	CGTTTGTCGCCA	0.55	NA	NA	1	0	SAOUHSC_02005	SAOUHSC_02005	CP000253_1	+	1915946..1915965	GGATTGGTCGTTTGTCGCCA	TGG	0.450908284028519	11	SAOUHSC_02974	SAOUHSC_02974	CP000253_1	-	2737808..2737827	TTGACATCGTGTTGTCGCCA	AGG
sgRNA1234	SAOUHSC_02006	1	CTTGAGTTGCAAGTGCTGTA	GCAAGTGCTGTA	0.45	NA	NA	1	0	SAOUHSC_02006	SAOUHSC_02006	CP000253_1	-	1916224..1916243	CTTGAGTTGCAAGTGCTGTA	AGG	0.501116039424	6	NA	NA	CP000253_1	-	1617359..1617378	ACAGAGGTGAAATTGCTGTA	AGG
sgRNA1235	SAOUHSC_02007	1	TTGATATTTCGAGTCATTAA	TCGAGTCATTAA	0.25	NA	NA	1	0	SAOUHSC_02007	SAOUHSC_02007	CP000253_1	-	1917318..1917337	TTGATATTTCGAGTCATTAA	AGG	0.6275374985088	8	NA	NA	CP000253_1	+	1805595..1805614	AATATTAAGCAAGTCATTAA	GGG
sgRNA1236	SAOUHSC_02011	-1	AACTTTCCGCATAATCTTGA	GCATAATCTTGA	0.35	NA	NA	1	0	SAOUHSC_02011	SAOUHSC_02011	CP000253_1	+	1920566..1920585	AACTTTCCGCATAATCTTGA	TGG	0.6679054077696	7	SAOUHSC_01432	SAOUHSC_01432	CP000253_1	+	1368620..1368639	TCTTTTTGTAATAATCTTGA	TGG
sgRNA1237	SAOUHSC_02012	-1	TGATAATACGTATTATAGTG	CGTATTATAGTG	0.25	NA	NA	1	0	SAOUHSC_02012	SAOUHSC_02012	CP000253_1	+	1921899..1921918	TGATAATACGTATTATAGTG	AGG	0.54884400899328	8	NA	NA	CP000253_1	-	2351828..2351847	GCGTTTTATAAATTATAGTG	AGG
sgRNA1238	SAOUHSC_02013	-1	CATTCTCTAATGCCTCTTTA	AATGCCTCTTTA	0.35	NA	NA	1	0	SAOUHSC_02013	SAOUHSC_02013	CP000253_1	+	1922756..1922775	CATTCTCTAATGCCTCTTTA	GGG	0.400787653266	7	SAOUHSC_00796	SAOUHSC_00796	CP000253_1	-	779362..779381	TAATCGTAATTGCATCTTTA	AGG
sgRNA1239	SAOUHSC_02014	-1	TCTTCAACACGTACTTCATC	ACGTACTTCATC	0.4	NA	NA	1	0	SAOUHSC_02014	SAOUHSC_02014	CP000253_1	+	1923032..1923051	TCTTCAACACGTACTTCATC	AGG	0.66759308352	7	SAOUHSC_01128	SAOUHSC_01128	CP000253_1	-	1082340..1082359	CGTTCTTTCCATACTTCATC	AGG
sgRNA1240	SAOUHSC_02015	1	GTTGTAAAACAGAAAAAATA	ACAGAAAAAATA	0.2	NA	reverse_tandemT	1	0	SAOUHSC_02015	SAOUHSC_02015	CP000253_1	-	1923485..1923504	GTTGTAAAACAGAAAAAATA	AGG	0.623086877952	7	NA	NA	CP000253_1	-	1677570..1677589	TATGATTGGCAGAAAAAATA	TGG
sgRNA1241	SAOUHSC_02018	-1	TTTTTATTATGTCTAGCATG	ATGTCTAGCATG	0.25	NA	tandemT	1	0	SAOUHSC_02018	SAOUHSC_02018	CP000253_1	+	1924361..1924380	TTTTTATTATGTCTAGCATG	AGG	0.527131498747392	9	NA	NA	CP000253_1	+	1128349..1128368	GGAAGCGGATTTCTAGCATG	TGG
sgRNA1242	SAOUHSC_02023	-1	GGCTTTCTATTTTTCGGATT	ATTTTTCGGATT	0.35	NA	tandemT	1	0	SAOUHSC_02023	SAOUHSC_02023	CP000253_1	+	1930019..1930038	GGCTTTCTATTTTTCGGATT	AGG	0.565846978176	7	NA	NA	CP000253_1	-	674831..674850	GCTATACTTTACTTCGGATT	TGG
sgRNA1243	SAOUHSC_02044	-1	GTTCGTCCGGATCATCTGAT	GGATCATCTGAT	0.5	NA	NA	1	0	SAOUHSC_02044	SAOUHSC_02044	CP000253_1	+	1945816..1945835	GTTCGTCCGGATCATCTGAT	TGG	0.495178365864	7	NA	NA	CP000253_1	-	2141934..2141953	GTACACTTGTAACATCTGAT	TGG
sgRNA1244	SAOUHSC_02050	-1	TTCTTACTGTAAGCCTCTTG	GTAAGCCTCTTG	0.4	NA	NA	1	0	SAOUHSC_02050	SAOUHSC_02050	CP000253_1	+	1950227..1950246	TTCTTACTGTAAGCCTCTTG	AGG	0.398551680042516	9	SAOUHSC_02447	SAOUHSC_02447	CP000253_1	+	2271670..2271689	ATTTTGAATGTATCCTCTTG	AGG
sgRNA1245	SAOUHSC_02053	-1	CTCAACTTTGCGAAGTCACT	TGCGAAGTCACT	0.45	NA	NA	1	0	SAOUHSC_02053	SAOUHSC_02053	CP000253_1	+	1951306..1951325	CTCAACTTTGCGAAGTCACT	TGG	0.566565636	5	SAOUHSC_01549	SAOUHSC_01549	CP000253_1	+	1493808..1493827	CTGATTTTTTCAAAGTCACT	TGG
sgRNA1246	SAOUHSC_02058	-1	TATGAATTAGTGCGGTATTG	AGTGCGGTATTG	0.35	NA	NA	1	0	SAOUHSC_02058	SAOUHSC_02058	CP000253_1	+	1952651..1952670	TATGAATTAGTGCGGTATTG	AGG	0.4250152821915	7	NA	NA	CP000253_1	-	2325894..2325913	AATGATTATATATGGTATTG	TGG
sgRNA1247	SAOUHSC_02062	-1	CAGTTTCATTGTGCAAATCT	TTGTGCAAATCT	0.35	NA	NA	1	0	SAOUHSC_02062	SAOUHSC_02062	CP000253_1	+	1953876..1953895	CAGTTTCATTGTGCAAATCT	TGG	0.4693658765796	8	SAOUHSC_00061	SAOUHSC_00061	CP000253_1	+	66350..66369	TAGTAATCTCACGCAAATCT	TGG
sgRNA1248	SAOUHSC_02068	-1	AATGCTTGTGTTTTGCTCAT	TGTTTTGCTCAT	0.35	NA	NA	1	0	SAOUHSC_02068	SAOUHSC_02068	CP000253_1	+	1956575..1956594	AATGCTTGTGTTTTGCTCAT	CGG	0.5006173959696	7	SAOUHSC_00706	SAOUHSC_00706	CP000253_1	-	690798..690817	AACTAATGCCTCTTGCTCAT	CGG
sgRNA1249	SAOUHSC_02071	-1	GTTGGAATGGTGGGACGAAT	GGTGGGACGAAT	0.5	NA	NA	1	0	SAOUHSC_02071	SAOUHSC_02071	CP000253_1	+	1958430..1958449	GTTGGAATGGTGGGACGAAT	TGG	0.52664341402633	9	NA	NA	CP000253_1	-	2056476..2056495	AGTTGCTATTTTGGACGAAT	TGG
sgRNA1250	SAOUHSC_02080	-1	TCAATTTCTACTGTTCTTAC	TACTGTTCTTAC	0.3	NA	NA	1	0	SAOUHSC_02080	SAOUHSC_02080	CP000253_1	+	1962494..1962513	TCAATTTCTACTGTTCTTAC	TGG	0.420450124000896	9	NA	NA	CP000253_1	-	2255730..2255749	CTATTAGTCATTATTCTTAC	AGG
sgRNA1251	SAOUHSC_02083	-1	CTTCAGTTGATATATTCAAG	GATATATTCAAG	0.3	NA	NA	1	0	SAOUHSC_02083	SAOUHSC_02083	CP000253_1	+	1963166..1963185	CTTCAGTTGATATATTCAAG	AGG	0.7031362338	6	NA	NA	CP000253_1	-	499160..499179	ATTCAAGGTCTATATTCAAG	AGG
sgRNA1252	SAOUHSC_02084	1	ATCTTGAGTTAAGTTCAATT	TTAAGTTCAATT	0.25	NA	NA	1	0	SAOUHSC_02084	SAOUHSC_02084	CP000253_1	-	1963450..1963469	ATCTTGAGTTAAGTTCAATT	TGG	0.660565787904	7	NA	NA	CP000253_1	-	2625133..2625152	CCGGTGCATTTAGTTCAATT	GGG
sgRNA1253	SAOUHSC_02086	1	TTGACTGTCTATAAAAGCTT	CTATAAAAGCTT	0.3	NA	NA	1	0	SAOUHSC_02086	SAOUHSC_02086	CP000253_1	-	1964590..1964609	TTGACTGTCTATAAAAGCTT	TGG	0.6075097060032	8	NA	NA	CP000253_1	-	1752591..1752610	GAGACGTGTATTAAAAGCTT	GGG
sgRNA1254	SAOUHSC_02088	-1	TAATAAACAGTAAGCAAAAT	AGTAAGCAAAAT	0.2	NA	NA	1	0	SAOUHSC_02088	SAOUHSC_02088	CP000253_1	+	1965622..1965641	TAATAAACAGTAAGCAAAAT	CGG	0.5661479606112	8	NA	NA	CP000253_1	-	2178909..2178928	ACAGATATTGAGAGCAAAAT	TGG
sgRNA1255	SAOUHSC_02089	1	GTATTATCATCCTTATATAC	ATCCTTATATAC	0.25	NA	NA	1	0	SAOUHSC_02089	SAOUHSC_02089	CP000253_1	-	1965889..1965908	GTATTATCATCCTTATATAC	TGG	0.667351872	5	SAOUHSC_00869	SAOUHSC_00869	CP000253_1	-	835514..835533	ACTTTATCATTTTTATATAC	AGG
sgRNA1256	SAOUHSC_02093	-1	GCAATAGCTGTCACTTCACT	TGTCACTTCACT	0.45	NA	NA	1	0	SAOUHSC_02093	SAOUHSC_02093	CP000253_1	+	1970289..1970308	GCAATAGCTGTCACTTCACT	TGG	0.5480794086768	8	SAOUHSC_03046	SAOUHSC_03046	CP000253_1	+	2813477..2813496	TTAGTCGTTTGTACTTCACT	AGG
sgRNA1257	SAOUHSC_02095	1	CGCATGATTGCTTCTGCCAT	TGCTTCTGCCAT	0.5	NA	NA	1	0	SAOUHSC_02095	SAOUHSC_02095	CP000253_1	-	1970653..1970672	CGCATGATTGCTTCTGCCAT	TGG	0.402083523072	6	SAOUHSC_00788	SAOUHSC_00788	CP000253_1	-	770289..770308	GCATCGATTGCTTCTTCCAT	TGG
sgRNA1258	SAOUHSC_02097	1	GCGCTTCCTTAACAGAATTA	TTAACAGAATTA	0.4	NA	NA	1	0	SAOUHSC_02097	SAOUHSC_02097	CP000253_1	-	1971664..1971683	GCGCTTCCTTAACAGAATTA	AGG	0.481015199207854	9	NA	NA	CP000253_1	+	1148238..1148257	ATTTAAACATACCAGAATTA	AGG
sgRNA1259	SAOUHSC_02101	-1	TTTTTTCATCTAGCATTAAA	TCTAGCATTAAA	0.2	NA	tandemT	1	0	SAOUHSC_02101	SAOUHSC_02101	CP000253_1	+	1975633..1975652	TTTTTTCATCTAGCATTAAA	AGG	0.740143404	5	SAOUHSC_00968	SAOUHSC_00968	CP000253_1	-	943621..943640	ATGTTATATTTAGCATTAAA	AGG
sgRNA1260	SAOUHSC_02102	-1	TTTCGTAGTGATACCTGGTT	TGATACCTGGTT	0.4	NA	NA	1	0	SAOUHSC_02102	SAOUHSC_02102	CP000253_1	+	1976588..1976607	TTTCGTAGTGATACCTGGTT	TGG	0.62172045936	6	NA	NA	CP000253_1	+	193907..193926	ATTATCTGTTATACCTGGTT	TGG
sgRNA1261	SAOUHSC_02103	1	AATACCAGTTTTAATTGTTC	TTTTAATTGTTC	0.25	NA	NA	1	0	SAOUHSC_02103	SAOUHSC_02103	CP000253_1	-	1977263..1977282	AATACCAGTTTTAATTGTTC	TGG	0.71053766784	6	SAOUHSC_00982	SAOUHSC_00982	CP000253_1	-	953684..953703	TTGACCTTTATTAATTGTTC	AGG
sgRNA1262	SAOUHSC_02104	-1	TCTTTTAATATCACTTTAGT	TATCACTTTAGT	0.2	NA	NA	1	0	SAOUHSC_02104	SAOUHSC_02104	CP000253_1	+	1979028..1979047	TCTTTTAATATCACTTTAGT	AGG	0.6692056272	6	NA	NA	CP000253_1	-	1939334..1939353	GGTGTCATTATAACTTTAGT	TGG
sgRNA1263	SAOUHSC_02105	-1	CCATTACTATTGATAATTCT	ATTGATAATTCT	0.25	NA	NA	1	0	SAOUHSC_02105	SAOUHSC_02105	CP000253_1	+	1979101..1979120	CCATTACTATTGATAATTCT	AGG	0.56025895109184	8	NA	NA	CP000253_1	+	1551946..1551965	AAAGTTAGAATAATAATTCT	CGG
sgRNA1264	SAOUHSC_02107	-1	TACGCGCCAATTTCGCTAGA	AATTTCGCTAGA	0.5	NA	NA	1	0	SAOUHSC_02107	SAOUHSC_02107	CP000253_1	+	1981285..1981304	TACGCGCCAATTTCGCTAGA	TGG	0.36557644032	6	SAOUHSC_01778	SAOUHSC_01778	CP000253_1	+	1677971..1677990	TTCGTTACATTTTCGTTAGA	AGG
sgRNA1265	SAOUHSC_02108	1	CGTGTGCTGCAAAGTACTCA	GCAAAGTACTCA	0.5	NA	NA	1	0	SAOUHSC_02108	SAOUHSC_02108	CP000253_1	-	1981666..1981685	CGTGTGCTGCAAAGTACTCA	TGG	0.465663650296965	9	NA	NA	CP000253_1	+	91670..91689	AATAGCTTATATAGTACTCA	TGG
sgRNA1266	SAOUHSC_02109	-1	TCTGCGTTTTTTCATTTTCA	TTTTCATTTTCA	0.3	NA	tandemT	1	0	SAOUHSC_02109	SAOUHSC_02109	CP000253_1	+	1982248..1982267	TCTGCGTTTTTTCATTTTCA	AGG	0.63451013738112	8	SAOUHSC_02718	SAOUHSC_02718	CP000253_1	+	2498667..2498686	GAATCAGCTGTTCATTTTCA	GGG
sgRNA1267	SAOUHSC_02110	1	TGTTGTGAAAAATAGTCTTG	AAAATAGTCTTG	0.3	NA	reverse_tandemT	1	0	SAOUHSC_02110	SAOUHSC_02110	CP000253_1	-	1982640..1982659	TGTTGTGAAAAATAGTCTTG	CGG	0.41249834860608	8	SAOUHSC_01563	SAOUHSC_01563	CP000253_1	+	1498544..1498563	AATTGACTTAATAAGTCTTG	AGG
sgRNA1268	SAOUHSC_02111	-1	CTGGTTTCCCTTTCAATTTG	CCTTTCAATTTG	0.4	NA	NA	1	0	SAOUHSC_02111	SAOUHSC_02111	CP000253_1	+	1984110..1984129	CTGGTTTCCCTTTCAATTTG	GGG	0.64102854816	6	NA	NA	CP000253_1	-	1565854..1565873	TACGTTTACTTCTCAATTTG	CGG
sgRNA1269	SAOUHSC_02112	-1	ATAAAAGAAATAATGCTCTA	AATAATGCTCTA	0.2	NA	NA	1	0	SAOUHSC_02112	SAOUHSC_02112	CP000253_1	+	1984755..1984774	ATAAAAGAAATAATGCTCTA	TGG	0.594537010704	7	NA	NA	CP000253_1	+	1798223..1798242	ATGGAATTCCAAATGCTCTA	TGG
sgRNA1270	SAOUHSC_02114	-1	ATAGCTCTTTACCTGATGTC	TTACCTGATGTC	0.4	NA	NA	1	0	SAOUHSC_02114	SAOUHSC_02114	CP000253_1	+	1987485..1987504	ATAGCTCTTTACCTGATGTC	GGG	0.33355671253632	8	NA	NA	CP000253_1	+	1067307..1067326	AAAAAACAACACCTGTTGTC	TGG
sgRNA1271	SAOUHSC_02118	-1	GCCATTTCTTCCGTTTCTTC	TTCCGTTTCTTC	0.45	NA	NA	1	0	SAOUHSC_02118	SAOUHSC_02118	CP000253_1	+	1991421..1991440	GCCATTTCTTCCGTTTCTTC	AGG	0.51971389542072	8	SAOUHSC_00302	SAOUHSC_00302	CP000253_1	+	318027..318046	TCACTGCCTCTGGTTTCTTC	TGG
sgRNA1272	SAOUHSC_02119	1	CATAATATAAGTTTGCCAAT	AAGTTTGCCAAT	0.25	NA	NA	1	0	SAOUHSC_02119	SAOUHSC_02119	CP000253_1	-	1991916..1991935	CATAATATAAGTTTGCCAAT	TGG	0.6824250905472	7	SAOUHSC_00144	SAOUHSC_00144	CP000253_1	-	154289..154308	TTAGATAAGGGTTTGCCAAT	TGG
sgRNA1273	SAOUHSC_02121	-1	TTCCAGCCTGGTCATCCTTA	TGGTCATCCTTA	0.5	NA	NA	1	0	SAOUHSC_02121	SAOUHSC_02121	CP000253_1	+	1994618..1994637	TTCCAGCCTGGTCATCCTTA	TGG	0.6207164387424	8	NA	NA	CP000253_1	-	2486411..2486430	GCCGATCGAAATCATCCTTA	TGG
sgRNA1274	SAOUHSC_02124	-1	CATCTGAAATATGTTTAGCT	ATATGTTTAGCT	0.3	NA	NA	1	0	SAOUHSC_02124	SAOUHSC_02124	CP000253_1	+	1999537..1999556	CATCTGAAATATGTTTAGCT	GGG	0.6537888	4	SAOUHSC_02988	SAOUHSC_02988	CP000253_1	+	2757419..2757438	CATCCGCATTCTGTTTAGCT	TGG
sgRNA1275	SAOUHSC_02125	-1	TACACAAATCATCGAAAAAT	TCATCGAAAAAT	0.25	NA	reverse_tandemT	1	0	SAOUHSC_02125	SAOUHSC_02125	CP000253_1	+	1999969..1999988	TACACAAATCATCGAAAAAT	TGG	0.506156141627136	8	NA	NA	CP000253_1	-	1960353..1960372	AGAAAGAAAAAACGAAAAAT	TGG
sgRNA1276	SAOUHSC_02126	-1	TAGTAAAGGCTACAACATCA	GCTACAACATCA	0.35	NA	NA	1	0	SAOUHSC_02126	SAOUHSC_02126	CP000253_1	+	2001256..2001275	TAGTAAAGGCTACAACATCA	TGG	0.58414394808	7	SAOUHSC_00227	SAOUHSC_00227	CP000253_1	-	247479..247498	GAGTCGTTACAACAACATCA	AGG
sgRNA1277	SAOUHSC_02127	1	GCTCTCAGCGTTTGCAATAG	CGTTTGCAATAG	0.5	NA	NA	1	0	SAOUHSC_02127	SAOUHSC_02127	CP000253_1	-	2002400..2002419	GCTCTCAGCGTTTGCAATAG	GGG	0.5968516409856	7	NA	NA	CP000253_1	-	1321776..1321795	AGTCGATGATTTTGCAATAG	AGG
sgRNA1278	SAOUHSC_02131	-1	ATAGTTAGTACCATTAACCA	TACCATTAACCA	0.3	NA	NA	1	0	SAOUHSC_02131	SAOUHSC_02131	CP000253_1	+	2004867..2004886	ATAGTTAGTACCATTAACCA	TGG	0.54826960396032	8	NA	NA	CP000253_1	+	2448585..2448604	GATATTTATAATATTAACCA	CGG
sgRNA1279	SAOUHSC_02133	-1	TTAAACTGTCGTCTTCTAAT	TCGTCTTCTAAT	0.3	NA	NA	1	0	SAOUHSC_02133	SAOUHSC_02133	CP000253_1	+	2007437..2007456	TTAAACTGTCGTCTTCTAAT	TGG	0.6207164387424	8	SAOUHSC_02913	SAOUHSC_02913	CP000253_1	+	2680258..2680277	GCACAGTAATCTCTTCTAAT	TGG
sgRNA1280	SAOUHSC_02134	1	AAAATTTTAGGTCCATCCTT	AGGTCCATCCTT	0.3	NA	reverse_tandemT	1	0	SAOUHSC_02134	SAOUHSC_02134	CP000253_1	-	2007981..2008000	AAAATTTTAGGTCCATCCTT	TGG	0.5827532256	6	SAOUHSC_01908	SAOUHSC_01908	CP000253_1	+	1817027..1817046	ATATTATTAAAGCCATCCTT	TGG
sgRNA1281	SAOUHSC_02136	1	TTAGCAATTGCTTGGACGAG	TGCTTGGACGAG	0.45	NA	NA	1	0	SAOUHSC_02136	SAOUHSC_02136	CP000253_1	-	2009673..2009692	TTAGCAATTGCTTGGACGAG	TGG	0.57875658624	7,7,7,7,7	NA,NA,NA,NA,NA	NA,NA,NA,NA,NA	CP000253_1,CP000253_1,CP000253_1,CP000253_1,CP000253_1	+,+,-,-,-	451643..451662,495922..495941,2241417..2241436,2124930..2124949,1903534..1903553	TAGAGCACTGTTTGGACGAG,TAGAGCACTGTTTGGACGAG,TAGAGCACTGTTTGGACGAG,TAGAGCACTGTTTGGACGAG,TAGAGCACTGTTTGGACGAG	GGG,GGG,GGG,GGG,GGG
sgRNA1282	SAOUHSC_02137	-1	ATAAGTTGTCCCGCACTAAA	TCCCGCACTAAA	0.4	NA	NA	1	0	SAOUHSC_02137	SAOUHSC_02137	CP000253_1	+	2011190..2011209	ATAAGTTGTCCCGCACTAAA	CGG	0.54208190673	7	SAOUHSC_00731	SAOUHSC_00731	CP000253_1	-	716748..716767	ATTGGGTCTAATGCACTAAA	CGG
sgRNA1283	SAOUHSC_02138	-1	TTCGGTATATAAACTGTCGT	ATAAACTGTCGT	0.35	NA	NA	1	0	SAOUHSC_02138	SAOUHSC_02138	CP000253_1	+	2012474..2012493	TTCGGTATATAAACTGTCGT	TGG	0.56018850839424	8	SAOUHSC_01857	SAOUHSC_01857	CP000253_1	+	1764213..1764232	GAACGTAAGTTGACTGTCGT	TGG
sgRNA1284	SAOUHSC_02139	1	AAATCTTCAATATTTTGTCC	AATATTTTGTCC	0.25	NA	NA	1	0	SAOUHSC_02139	SAOUHSC_02139	CP000253_1	-	2013045..2013064	AAATCTTCAATATTTTGTCC	AGG	0.60703461	5	SAOUHSC_02218	SAOUHSC_02218	CP000253_1	-	2064887..2064906	AATTCCTCATATTTTTGTCC	GGG
sgRNA1285	SAOUHSC_02140	1	GATGAAATTGCATCAGTGTC	TGCATCAGTGTC	0.4	NA	NA	1	0	SAOUHSC_02140	SAOUHSC_02140	CP000253_1	-	2013613..2013632	GATGAAATTGCATCAGTGTC	TGG	0.44001024	4	NA	NA	CP000253_1	+	780938..780957	GGTCAATTTGCATCTGTGTC	TGG
sgRNA1286	SAOUHSC_02141	-1	GAAAGACCATTTAAAATTAA	ATTTAAAATTAA	0.2	NA	NA	1	0	SAOUHSC_02141	SAOUHSC_02141	CP000253_1	+	2014839..2014858	GAAAGACCATTTAAAATTAA	CGG	0.6951582	4	NA	NA	CP000253_1	-	272301..272320	TAAAGACCTTAAAAAATTAA	TGG
sgRNA1287	SAOUHSC_02142	1	CCAGTTTTTAAGTTCCTTAC	TAAGTTCCTTAC	0.35	NA	tandemT	1	0	SAOUHSC_02142	SAOUHSC_02142	CP000253_1	-	2015149..2015168	CCAGTTTTTAAGTTCCTTAC	GGG	0.547788032064	7	SAOUHSC_00329	SAOUHSC_00329	CP000253_1	+	342476..342495	CTGTTGTTTCGATTCCTTAC	TGG
sgRNA1288	SAOUHSC_02143	-1	TGTCTTTCATGTGTACCTGT	ATGTGTACCTGT	0.4	NA	NA	1	0	SAOUHSC_02143	SAOUHSC_02143	CP000253_1	+	2017032..2017051	TGTCTTTCATGTGTACCTGT	TGG	0.660287772	6	SAOUHSC_00733	SAOUHSC_00733	CP000253_1	-	719472..719491	TGATTAAAATATGTACCTGT	AGG
sgRNA1289	SAOUHSC_02144	1	TTGTTATCTAGTAATTCTCT	TAGTAATTCTCT	0.25	NA	NA	1	0	SAOUHSC_02144	SAOUHSC_02144	CP000253_1	-	2017765..2017784	TTGTTATCTAGTAATTCTCT	TGG	0.6019648704	6	SAOUHSC_00646	SAOUHSC_00646	CP000253_1	+	634708..634727	TCTTTATTAATAAATTCTCT	TGG
sgRNA1290	SAOUHSC_02146	1	TTACATCTATATCGAAACGT	ATATCGAAACGT	0.3	NA	NA	1	0	SAOUHSC_02146	SAOUHSC_02146	CP000253_1	-	2019452..2019471	TTACATCTATATCGAAACGT	GGG	0.48086892672	6	NA	NA	CP000253_1	+	339525..339544	TCAAATACACATTGAAACGT	GGG
sgRNA1291	SAOUHSC_02148	-1	GTTTCAGCTGCAACATCTTG	TGCAACATCTTG	0.45	NA	NA	1	0	SAOUHSC_02148	SAOUHSC_02148	CP000253_1	+	2021636..2021655	GTTTCAGCTGCAACATCTTG	TGG	0.62129117618568	8	SAOUHSC_01801	SAOUHSC_01801	CP000253_1	+	1702341..1702360	ATAACCATATCAACATCTTG	TGG
sgRNA1292	SAOUHSC_02149	-1	TCACTTTAACGGTAAGATCA	ACGGTAAGATCA	0.35	NA	NA	1	0	SAOUHSC_02149	SAOUHSC_02149	CP000253_1	+	2022119..2022138	TCACTTTAACGGTAAGATCA	GGG	0.639545544	5	SAOUHSC_01827	SAOUHSC_01827	CP000253_1	+	1732994..1733013	ACCCTTCAACTTTAAGATCA	CGG
sgRNA1293	SAOUHSC_02150	1	CAATGTATTCATTTAAGGGT	TCATTTAAGGGT	0.3	NA	NA	1	0	SAOUHSC_02150	SAOUHSC_02150	CP000253_1	-	2022554..2022573	CAATGTATTCATTTAAGGGT	TGG	0.4551426681984	8	SAOUHSC_00902	SAOUHSC_00902	CP000253_1	-	867210..867229	CGATCCCCTTTGTTAAGGGT	TGG
sgRNA1294	SAOUHSC_02155	-1	TGCTTAATCTGTTCATAAAT	CTGTTCATAAAT	0.25	NA	NA	1	0	SAOUHSC_02155	SAOUHSC_02155	CP000253_1	+	2026656..2026675	TGCTTAATCTGTTCATAAAT	CGG	0.94	1	SAOUHSC_00510	SAOUHSC_00510	CP000253_1	-	513630..513649	TGCTTAATTTGTTCATAAAT	TGG
sgRNA1295	SAOUHSC_02156	-1	CTAATAATAATTTTATACCT	AATTTTATACCT	0.15	NA	NA	1	0	SAOUHSC_02156	SAOUHSC_02156	CP000253_1	+	2027038..2027057	CTAATAATAATTTTATACCT	TGG	0.48461758240896	8	NA	NA	CP000253_1	+	321713..321732	AACAAGATATGCTTATACCT	TGG
sgRNA1296	SAOUHSC_02158	1	TCATTTAAGCTTTGGGCTAA	GCTTTGGGCTAA	0.35	NA	NA	1	0	SAOUHSC_02158	SAOUHSC_02158	CP000253_1	-	2027696..2027715	TCATTTAAGCTTTGGGCTAA	AGG	0.42188174028	6	NA	NA	CP000253_1	-	2304952..2304971	ACATTGGATGTTTGGACTAA	TGG
sgRNA1297	SAOUHSC_02161	-1	TTTATCTAATGGCTTAGCTG	ATGGCTTAGCTG	0.35	NA	NA	1	0	SAOUHSC_02161	SAOUHSC_02161	CP000253_1	+	2031242..2031261	TTTATCTAATGGCTTAGCTG	CGG	0.448367770224	7	NA	NA	CP000253_1	-	840271..840290	AGAATTTTATGCTTTAGCTG	CGG
sgRNA1298	SAOUHSC_02163	1	ATCTTTCTTAGATTCGGCTT	TAGATTCGGCTT	0.35	NA	NA	1	0	SAOUHSC_02163	SAOUHSC_02163	CP000253_1	-	2031838..2031857	ATCTTTCTTAGATTCGGCTT	TGG	0.7030478268	6	NA	NA	CP000253_1	+	114120..114139	CTAATCCTGAAATTCGGCTT	TGG
sgRNA1299	SAOUHSC_02165	-1	GTATGAAGCGAGCAACATAT	CGAGCAACATAT	0.4	NA	NA	1	0	SAOUHSC_02165	SAOUHSC_02165	CP000253_1	+	2032676..2032695	GTATGAAGCGAGCAACATAT	TGG	0.547788032064	7	NA	NA	CP000253_1	+	1197129..1197148	GGCGGAATCACTCAACATAT	TGG
sgRNA1300	SAOUHSC_02166	1	AGACAATTAGACTATAAATT	AGACTATAAATT	0.2	NA	NA	1	0	SAOUHSC_02166	SAOUHSC_02166	CP000253_1	-	2032820..2032839	AGACAATTAGACTATAAATT	AGG	0.72405333	5	NA	NA	CP000253_1	-	2021107..2021126	TGACAATGTATCTATAAATT	TGG
sgRNA1301	SAOUHSC_02167	-1	TTATCTAGATTAGTTACTAG	ATTAGTTACTAG	0.25	NA	NA	1	0	SAOUHSC_02167	SAOUHSC_02167	CP000253_1	+	2033387..2033406	TTATCTAGATTAGTTACTAG	TGG	0.499676733187632	9	NA	NA	CP000253_1	+	1054399..1054418	GTCTTCGATAAAGTTACTAG	TGG
sgRNA1302	SAOUHSC_02169	1	TAAAAGCTTTCGCTGAATGA	TTCGCTGAATGA	0.35	NA	NA	1	0	SAOUHSC_02169	SAOUHSC_02169	CP000253_1	-	2034214..2034233	TAAAAGCTTTCGCTGAATGA	TGG	0.7180062912	6	SAOUHSC_00834	SAOUHSC_00834	CP000253_1	+	809082..809101	ACTTAGCATTTGCTGAATGA	AGG
sgRNA1303	SAOUHSC_02171	-1	ACCATCAAATACGGGCCTGT	ATACGGGCCTGT	0.5	NA	NA	1	0	SAOUHSC_02171	SAOUHSC_02171	CP000253_1	+	2036006..2036025	ACCATCAAATACGGGCCTGT	TGG	0.300186745995008	10	NA	NA	CP000253_1	+	642946..642965	TATTTAGGAGAAGCGCCTGT	TGG
sgRNA1304	SAOUHSC_02173	-1	CAACTGCTAAATCTGCACAT	AAATCTGCACAT	0.4	NA	NA	1	0	SAOUHSC_02173	SAOUHSC_02173	CP000253_1	+	2037010..2037029	CAACTGCTAAATCTGCACAT	TGG	0.411502329599961	9	NA	NA	CP000253_1	-	2502649..2502668	TTGTTGCGTTTTTTGCACAT	TGG
sgRNA1305	SAOUHSC_02174	-1	TTAATTGCTCTGTATAAACT	TCTGTATAAACT	0.25	NA	NA	1	0	SAOUHSC_02174	SAOUHSC_02174	CP000253_1	+	2037249..2037268	TTAATTGCTCTGTATAAACT	TGG	0.489604756336566	10	SAOUHSC_02733	SAOUHSC_02733	CP000253_1	+	2514441..2514460	ACTTTATGCCCATATAAACT	TGG
sgRNA1306	SAOUHSC_02175	1	TCTTTTTAACGGGCTCATTA	ACGGGCTCATTA	0.35	NA	tandemT	1	0	NA,SAOUHSC_02175	NA,SAOUHSC_02175	CP000253_1,CP000253_1	-,-	2212027..2212046,2037498..2037517	TCTTTTTAACGGGCTCATTA,TCTTTTTAACGGGCTCATTA	GGG,GGG	0.547788032064	7	SAOUHSC_00988	SAOUHSC_00988	CP000253_1	+	959901..959920	TATGTTTGTTTTGCTCATTA	GGG
sgRNA1307	SAOUHSC_02176	-1	GATTTCAGTAATGCCACCAT	TAATGCCACCAT	0.4	NA	NA	1	0	SAOUHSC_02176	SAOUHSC_02176	CP000253_1	+	2037705..2037724	GATTTCAGTAATGCCACCAT	AGG	0.53101202358204	8	SAOUHSC_00544	SAOUHSC_00544	CP000253_1	-	549825..549844	TACATCAACTTCGCCACCAT	CGG
sgRNA1308	SAOUHSC_02177	-1	TTTAATGTTAACTTGCTCTT	TAACTTGCTCTT	0.25	NA	NA	1	0	SAOUHSC_02177	SAOUHSC_02177	CP000253_1	+	2038084..2038103	TTTAATGTTAACTTGCTCTT	GGG	0.5003907697152	7	SAOUHSC_00453	SAOUHSC_00453	CP000253_1	+	457195..457214	TGCAGTAATTAGTTGCTCTT	TGG
sgRNA1309	SAOUHSC_02178	-1	CAGATTTAAAATCTTGAGCA	AAATCTTGAGCA	0.3	NA	NA	1	0	SAOUHSC_02178	SAOUHSC_02178	CP000253_1	+	2038413..2038432	CAGATTTAAAATCTTGAGCA	TGG	0.68284608	4	NA	NA	CP000253_1	+	436926..436945	CAAAATCATAATCTTGAGCA	TGG
sgRNA1310	SAOUHSC_02179	-1	AAATAATGAATTGTATATTC	AATTGTATATTC	0.15	NA	NA	1	0	SAOUHSC_02179	SAOUHSC_02179	CP000253_1	+	2038701..2038720	AAATAATGAATTGTATATTC	AGG	0.583473452417856	9	SAOUHSC_00937	SAOUHSC_00937	CP000253_1	-	909517..909536	GTTAAGTCCCATGTATATTC	AGG
sgRNA1311	SAOUHSC_02180	-1	AGGAAGGGTCATCAGTAGAA	TCATCAGTAGAA	0.45	NA	NA	1	0	SAOUHSC_02180	SAOUHSC_02180	CP000253_1	+	2042468..2042487	AGGAAGGGTCATCAGTAGAA	AGG	0.554361488448768	8	NA	NA	CP000253_1	+	294150..294169	GTGGAATGATACCAGTAGAA	TGG
sgRNA1312	SAOUHSC_02181	-1	TTCAGTAACAAAATTAAAAG	CAAAATTAAAAG	0.2	NA	NA	1	0	SAOUHSC_02181	SAOUHSC_02181	CP000253_1	+	2043945..2043964	TTCAGTAACAAAATTAAAAG	AGG	0.60978154944	6	NA	NA	CP000253_1	-	2807735..2807754	TTTTTTGTAAAAATTAAAAG	AGG
sgRNA1313	SAOUHSC_02182	-1	ACCATATTACCTATAGGATT	ACCTATAGGATT	0.3	NA	NA	1	0	SAOUHSC_02182	SAOUHSC_02182	CP000253_1	+	2048664..2048683	ACCATATTACCTATAGGATT	AGG	0.53865083897856	7	NA	NA	CP000253_1	+	144805..144824	TACCAAATTCCAATAGGATT	AGG
sgRNA1314	SAOUHSC_02183	-1	ATGTCTAAAAAGAAGTGTAT	AAAGAAGTGTAT	0.25	NA	reverse_tandemT	1	0	SAOUHSC_02183	SAOUHSC_02183	CP000253_1	+	2048803..2048822	ATGTCTAAAAAGAAGTGTAT	CGG	0.498925339603891	9	SAOUHSC_00151	SAOUHSC_00151	CP000253_1	+	163740..163759	GCAGCTTGACCCAAGTGTAT	TGG
sgRNA1315	SAOUHSC_02184	-1	GCTAAATACTTTTGATATTG	CTTTTGATATTG	0.25	NA	NA	1	0	SAOUHSC_02184	SAOUHSC_02184	CP000253_1	+	2049300..2049319	GCTAAATACTTTTGATATTG	CGG	0.66759308352	7	NA	NA	CP000253_1	-	721608..721627	AGAAACACCTATTGATATTG	AGG
sgRNA1316	SAOUHSC_02185	-1	CTTCCTCGGTATCTTGTGGA	GTATCTTGTGGA	0.5	NA	NA	1	0	SAOUHSC_02185	SAOUHSC_02185	CP000253_1	+	2050178..2050197	CTTCCTCGGTATCTTGTGGA	CGG	0.415880013957408	9	NA	NA	CP000253_1	+	2511010..2511029	GCGCCACTACTTTTTGTGGA	AGG
sgRNA1317	SAOUHSC_02186	-1	AATAGCGTTTCTAATTAATT	TTCTAATTAATT	0.2	NA	NA	1	0	SAOUHSC_02186	SAOUHSC_02186	CP000253_1	+	2050737..2050756	AATAGCGTTTCTAATTAATT	TGG	0.589885248598272	9	SAOUHSC_02194	SAOUHSC_02194	CP000253_1	+	2054934..2054953	TCCTGTCACTATAATTAATT	TGG
sgRNA1318	SAOUHSC_02187	-1	TGCTTTTTAGTATTCGCAAA	AGTATTCGCAAA	0.3	NA	tandemT	1	0	SAOUHSC_02187	SAOUHSC_02187	CP000253_1	+	2050992..2051011	TGCTTTTTAGTATTCGCAAA	AGG	0.62767378674	6	NA	NA	CP000253_1	-	2519507..2519526	AGGATTTAATTCTTCGCAAA	CGG
sgRNA1319	SAOUHSC_02188	-1	ATTTTCGTCTTCGGTTTCAT	CTTCGGTTTCAT	0.35	NA	NA	1	0	SAOUHSC_02188	SAOUHSC_02188	CP000253_1	+	2051381..2051400	ATTTTCGTCTTCGGTTTCAT	CGG	0.5482952432048	7	NA	NA	CP000253_1	-	1556551..1556570	ATAATTTTAATTGGTTTCAT	GGG
sgRNA1320	SAOUHSC_02189	-1	TAACAGCGCTAGCTATTTCA	CTAGCTATTTCA	0.4	NA	NA	1	0	SAOUHSC_02189	SAOUHSC_02189	CP000253_1	+	2051677..2051696	TAACAGCGCTAGCTATTTCA	CGG	0.5117704416	6	NA	NA	CP000253_1	+	98163..98182	GTGCAGCACTCGATATTTCA	TGG
sgRNA1321	SAOUHSC_02190	-1	GTTTACCTGACTTTAAATAC	GACTTTAAATAC	0.3	NA	NA	1	0	SAOUHSC_02190	SAOUHSC_02190	CP000253_1	+	2051898..2051917	GTTTACCTGACTTTAAATAC	TGG	0.6165280687104	7	NA	NA	CP000253_1	-	699687..699706	CATATTATCACTTTAAATAC	AGG
sgRNA1322	SAOUHSC_02191	-1	CTAATTCTTCTTGTTTTTCT	TCTTGTTTTTCT	0.25	NA	tandemT	1	0	SAOUHSC_02191	SAOUHSC_02191	CP000253_1	+	2053076..2053095	CTAATTCTTCTTGTTTTTCT	TGG	0.675010784448	7	SAOUHSC_01000	SAOUHSC_01000	CP000253_1	+	973212..973231	TCATTAACTTTTGTTTTTCT	TGG
sgRNA1323	SAOUHSC_02193	-1	TCCTACCAATTATTTGCGAT	ATTATTTGCGAT	0.35	NA	NA	1	0	SAOUHSC_02193	SAOUHSC_02193	CP000253_1	+	2053709..2053728	TCCTACCAATTATTTGCGAT	GGG	0.5546827750464	8	NA	NA	CP000253_1	+	1186354..1186373	ATGTGTCCAGAATTTGCGAT	CGG
sgRNA1324	SAOUHSC_02194	-1	CCGTTCACTGTCACCCTAAT	TGTCACCCTAAT	0.5	NA	NA	1	0	SAOUHSC_02194	SAOUHSC_02194	CP000253_1	+	2054957..2054976	CCGTTCACTGTCACCCTAAT	TGG	0.387748447689715	9	SAOUHSC_02908	SAOUHSC_02908	CP000253_1	+	2675951..2675970	GAGCTACGAGTTGCCCTAAT	TGG
sgRNA1325	SAOUHSC_02195	-1	CAAACAAACCTAATAAAAAA	CCTAATAAAAAA	0.2	NA	reverse_tandemT	1	0	SAOUHSC_02195	SAOUHSC_02195	CP000253_1	+	2055290..2055309	CAAACAAACCTAATAAAAAA	AGG	0.573292333152	6	NA	NA	CP000253_1	+	812226..812245	AAGGAAAATCTGATAAAAAA	AGG
sgRNA1326	SAOUHSC_02196	-1	GCGGGTTCTCCATAAAAGAT	TCCATAAAAGAT	0.45	NA	NA	1	0	SAOUHSC_02196	SAOUHSC_02196	CP000253_1	+	2056968..2056987	GCGGGTTCTCCATAAAAGAT	AGG	0.5266684934784	8	NA	NA	CP000253_1	-	2475164..2475183	GATGAGTAAATATAAAAGAT	AGG
sgRNA1327	SAOUHSC_02197	-1	GAATTTGACAAAAGCTTCTT	CAAAAGCTTCTT	0.3	NA	NA	1	0	SAOUHSC_02197	SAOUHSC_02197	CP000253_1	+	2057515..2057534	GAATTTGACAAAAGCTTCTT	AGG	0.71053766784	6	NA	NA	CP000253_1	-	876849..876868	TTATTAAATTAAAGCTTCTT	GGG
sgRNA1328	SAOUHSC_02198	-1	TTATAAAATCTTAAATACTC	TCTTAAATACTC	0.15	NA	NA	1	0	SAOUHSC_02198	SAOUHSC_02198	CP000253_1	+	2057884..2057903	TTATAAAATCTTAAATACTC	TGG	0.4784694	4	NA	NA	CP000253_1	+	1503179..1503198	TTAAATAAACTTAAAAACTC	TGG
sgRNA1329	SAOUHSC_02199	-1	GTGTACGTGTAGCTATCTCT	GTAGCTATCTCT	0.45	NA	NA	1	0	SAOUHSC_02199	SAOUHSC_02199	CP000253_1	+	2058452..2058471	GTGTACGTGTAGCTATCTCT	TGG	0.55487526183936	8	SAOUHSC_02020	SAOUHSC_02020	CP000253_1	+	1926248..1926267	TCTTCTTTTTTGCTATCTCT	AGG
sgRNA1330	SAOUHSC_02200	-1	CTAGTCGTGCCTTTAGCTTT	GCCTTTAGCTTT	0.45	NA	NA	1	0	SAOUHSC_02200	SAOUHSC_02200	CP000253_1	+	2058928..2058947	CTAGTCGTGCCTTTAGCTTT	TGG	0.6275374985088	8	SAOUHSC_00143	SAOUHSC_00143	CP000253_1	-	148398..148417	TATGTTCCTCTTTTAGCTTT	AGG
sgRNA1331	SAOUHSC_02202	-1	GCTCGAAAGACGTAATCACT	GACGTAATCACT	0.45	NA	NA	1	0	SAOUHSC_02202	SAOUHSC_02202	CP000253_1	+	2059315..2059334	GCTCGAAAGACGTAATCACT	CGG	0.521401808543616	9	SAOUHSC_00045	SAOUHSC_00045	CP000253_1	+	48170..48189	ATTTCCATATTGTAATCACT	AGG
sgRNA1332	SAOUHSC_02203	-1	GCAGCAGTAAAATGTTCATG	AAAATGTTCATG	0.4	NA	NA	1	0	SAOUHSC_02203	SAOUHSC_02203	CP000253_1	+	2059584..2059603	GCAGCAGTAAAATGTTCATG	TGG	0.84	1	SAOUHSC_02055	SAOUHSC_02055	CP000253_1	+	1951738..1951757	GCAGTAGTAAAATGTTCATG	TGG
sgRNA1333	SAOUHSC_02204	-1	TTTTGAGTTCATCAAATATT	TCATCAAATATT	0.2	NA	NA	1	0	SAOUHSC_02204	SAOUHSC_02204	CP000253_1	+	2059730..2059749	TTTTGAGTTCATCAAATATT	TGG	0.739715328	5	SAOUHSC_00711	SAOUHSC_00711	CP000253_1	-	695866..695885	AATTGATTGCTTCAAATATT	GGG
sgRNA1334	SAOUHSC_02205	-1	ATTACAATTGCCAATTGGTC	TGCCAATTGGTC	0.35	NA	NA	1	0	SAOUHSC_02205	SAOUHSC_02205	CP000253_1	+	2060002..2060021	ATTACAATTGCCAATTGGTC	GGG	0.3575655213312	7	SAOUHSC_01337	SAOUHSC_01337	CP000253_1	-	1276896..1276915	AAAACCTTGTCCAAGTGGTC	CGG
sgRNA1335	SAOUHSC_02206	-1	TCAAATTCATCACAATCAAA	ATCACAATCAAA	0.25	NA	NA	1	0	SAOUHSC_02206	SAOUHSC_02206	CP000253_1	+	2060441..2060460	TCAAATTCATCACAATCAAA	TGG	0.604479101184	7	NA	NA	CP000253_1	+	798742..798761	TTCTCATTTTCACAATCAAA	TGG
sgRNA1336	SAOUHSC_02208	-1	ACTTGTTTAATTTAGTACAA	AATTTAGTACAA	0.2	NA	NA	1	0	SAOUHSC_02208	SAOUHSC_02208	CP000253_1	+	2061143..2061162	ACTTGTTTAATTTAGTACAA	AGG	0.532705161590784	8	NA	NA	CP000253_1	-	1461554..1461573	AACAACATTGTTTAGTACAA	AGG
sgRNA1337	SAOUHSC_02211	-1	TCAAATTTACTGAACCTATA	ACTGAACCTATA	0.25	NA	NA	1	0	SAOUHSC_02211	SAOUHSC_02211	CP000253_1	+	2062167..2062186	TCAAATTTACTGAACCTATA	AGG	0.3763918830672	8	SAOUHSC_02612	SAOUHSC_02612	CP000253_1	+	2402856..2402875	AAATACTCATGGAACTTATA	TGG
sgRNA1338	SAOUHSC_02215	-1	CTGCAAGTTTTTGGATAAAT	TTTTGGATAAAT	0.3	NA	tandemT	1	0	SAOUHSC_02215	SAOUHSC_02215	CP000253_1	+	2063103..2063122	CTGCAAGTTTTTGGATAAAT	AGG	0.68210597664	7	SAOUHSC_00236	SAOUHSC_00236	CP000253_1	-	257753..257772	TGACACGAATATGGATAAAT	GGG
sgRNA1339	SAOUHSC_02216	-1	TTTATCTTTTCGCTGAATAG	TTCGCTGAATAG	0.3	NA	NA	1	0	SAOUHSC_02216	SAOUHSC_02216	CP000253_1	+	2063971..2063990	TTTATCTTTTCGCTGAATAG	TGG	0.42170139	5	SAOUHSC_01019	SAOUHSC_01019	CP000253_1	+	991023..991042	CTAATATTTTGGCTTAATAG	AGG
sgRNA1340	SAOUHSC_02217	-1	TCGTAAATTTGCCAGTTATC	TTGCCAGTTATC	0.35	NA	NA	1	0	SAOUHSC_02217	SAOUHSC_02217	CP000253_1	+	2064637..2064656	TCGTAAATTTGCCAGTTATC	AGG	0.473979072623696	10	NA	NA	CP000253_1	-	2426369..2426388	GTATATCCGCATCAGTTATC	TGG
sgRNA1341	SAOUHSC_02218	1	AATTCCTCATATTTTTGTCC	ATATTTTTGTCC	0.3	NA	tandemT	1	0	SAOUHSC_02218	SAOUHSC_02218	CP000253_1	-	2064887..2064906	AATTCCTCATATTTTTGTCC	GGG	0.60703461	5	SAOUHSC_02139	SAOUHSC_02139	CP000253_1	-	2013045..2013064	AAATCTTCAATATTTTGTCC	AGG
sgRNA1342	SAOUHSC_02220	-1	TGGAAATCATATTTATACGG	ATATTTATACGG	0.3	NA	NA	1	0	SAOUHSC_02220	SAOUHSC_02220	CP000253_1	+	2066283..2066302	TGGAAATCATATTTATACGG	CGG	0.6803020224	6	NA	NA	CP000253_1	+	2415936..2415955	AAGAAAAGAACTTTATACGG	AGG
sgRNA1343	SAOUHSC_02225	-1	ACTGTTACGTTTAAAATATG	GTTTAAAATATG	0.25	NA	NA	1	0	SAOUHSC_02225	SAOUHSC_02225	CP000253_1	+	2068340..2068359	ACTGTTACGTTTAAAATATG	TGG	0.74991768192	6	NA	NA	CP000253_1	-	938909..938928	TTGTTTATTTTTAAAATATG	CGG
sgRNA1344	SAOUHSC_02226	1	ATTATATCTAATTGGTACTT	TAATTGGTACTT	0.2	NA	NA	1	0	SAOUHSC_02226	SAOUHSC_02226	CP000253_1	-	2068526..2068545	ATTATATCTAATTGGTACTT	AGG	0.561040542526464	8	SAOUHSC_00294	SAOUHSC_00294	CP000253_1	+	308523..308542	TAAAGAAACTATTGGTACTT	TGG
sgRNA1345	SAOUHSC_02229	-1	CCACACCCTTGCGTTTAATA	TTGCGTTTAATA	0.45	NA	NA	1	0	SAOUHSC_02229	SAOUHSC_02229	CP000253_1	+	2069625..2069644	CCACACCCTTGCGTTTAATA	AGG	0.527378109974876	9	NA	NA	CP000253_1	+	1064783..1064802	AGGTGCTGAAGCGTTTAATA	AGG
sgRNA1346	SAOUHSC_02231	-1	TGTTCCATGCTTTCTCTACT	GCTTTCTCTACT	0.4	NA	NA	1	0	SAOUHSC_02231	SAOUHSC_02231	CP000253_1	+	2069868..2069887	TGTTCCATGCTTTCTCTACT	TGG	0.394963696582	7	SAOUHSC_02182	SAOUHSC_02182	CP000253_1	+	2044344..2044363	TGTGCTTCGTTCGCTCTACT	TGG
sgRNA1347	SAOUHSC_02232	1	AAGTAATTAAAGCTTCTGGT	AAAGCTTCTGGT	0.3	NA	NA	1	0	SAOUHSC_02232	SAOUHSC_02232	CP000253_1	-	2070366..2070385	AAGTAATTAAAGCTTCTGGT	AGG	0.4953794655348	8	SAOUHSC_02274	SAOUHSC_02274	CP000253_1	-	2106545..2106564	GATTGTTATACACTTCTGGT	TGG
sgRNA1348	SAOUHSC_02234	-1	AACTTTACCGTTGAGTTTTA	CGTTGAGTTTTA	0.3	NA	NA	1	0	SAOUHSC_02234	SAOUHSC_02234	CP000253_1	+	2071204..2071223	AACTTTACCGTTGAGTTTTA	AGG	0.51003685684224	8	NA	NA	CP000253_1	-	1635800..1635819	AGCGATTAATATGAGTTTTA	TGG
sgRNA1349	SAOUHSC_02235	1	ATACCTAGTTTCTTTTGATA	TTTCTTTTGATA	0.25	NA	NA	1	0	SAOUHSC_02235	SAOUHSC_02235	CP000253_1	-	2071572..2071591	ATACCTAGTTTCTTTTGATA	AGG	0.64102854816	6	SAOUHSC_00479	SAOUHSC_00479	CP000253_1	-	477311..477330	TCGCCTAATATATTTTGATA	TGG
sgRNA1350	SAOUHSC_02239	1	TTGTTCTAAAACCTTTCTTA	AAACCTTTCTTA	0.25	NA	NA	1	0	SAOUHSC_02239	SAOUHSC_02239	CP000253_1	-	2073605..2073624	TTGTTCTAAAACCTTTCTTA	CGG	0.6692056272	6	SAOUHSC_01031	SAOUHSC_01031	CP000253_1	-	1001424..1001443	ACATTTTCAAAGCTTTCTTA	TGG
sgRNA1351	SAOUHSC_02243	-1	CCGTTTTTCCCAATATCATC	CCCAATATCATC	0.4	NA	tandemT	1	0	SAOUHSC_02243	SAOUHSC_02243	CP000253_1	+	2077575..2077594	CCGTTTTTCCCAATATCATC	CGG	0.627831083303424	8	SAOUHSC_00226	SAOUHSC_00226	CP000253_1	-	246355..246374	ATACTTAAATCAATATCATC	AGG
sgRNA1352	SAOUHSC_02244	1	TTTCTGCAACGATATTGGCG	ACGATATTGGCG	0.45	NA	NA	1	0	SAOUHSC_02244	SAOUHSC_02244	CP000253_1	-	2078379..2078398	TTTCTGCAACGATATTGGCG	CGG	0.48080846592	6	SAOUHSC_01093	SAOUHSC_01093	CP000253_1	-	1053650..1053669	TGCTTGCATCCAAATTGGCG	AGG
sgRNA1353	SAOUHSC_02246	-1	GCAACTCTTTTAGGTTTCTC	TTTAGGTTTCTC	0.4	NA	NA	1	0	SAOUHSC_02246	SAOUHSC_02246	CP000253_1	+	2081480..2081499	GCAACTCTTTTAGGTTTCTC	TGG	0.60228506448	7	SAOUHSC_00905	SAOUHSC_00905	CP000253_1	-	871860..871879	ATCACGCCTTGTGGTTTCTC	TGG
sgRNA1354	SAOUHSC_02247	1	ATTGGCTTTTTACCAGTAAA	TTTACCAGTAAA	0.3	NA	tandemT	1	0	SAOUHSC_02247	SAOUHSC_02247	CP000253_1	-	2081882..2081901	ATTGGCTTTTTACCAGTAAA	AGG	0.6341728114176	7	NA	NA	CP000253_1	-	1535313..1535332	AACAGCACAATACCAGTAAA	TGG
sgRNA1355	SAOUHSC_02248	-1	CAGAATGTATAACAAACGCA	ATAACAAACGCA	0.35	NA	NA	1	0	SAOUHSC_02248	SAOUHSC_02248	CP000253_1	+	2084137..2084156	CAGAATGTATAACAAACGCA	AGG	0.51716210870016	8	NA	NA	CP000253_1	-	2516625..2516644	ATGATATATTATCAAACGCA	CGG
sgRNA1356	SAOUHSC_02249	-1	GTAAAAATACCATATATTGA	ACCATATATTGA	0.2	NA	reverse_tandemT	1	0	SAOUHSC_02249	SAOUHSC_02249	CP000253_1	+	2084775..2084794	GTAAAAATACCATATATTGA	AGG	0.675783108	5	SAOUHSC_01964	SAOUHSC_01964	CP000253_1	-	1870258..1870277	TTAATAACTTCATATATTGA	AGG
sgRNA1357	SAOUHSC_02250	-1	TGCGTTATATCCTGCTTTTA	ATCCTGCTTTTA	0.35	NA	NA	1	0	SAOUHSC_02250	SAOUHSC_02250	CP000253_1	+	2085754..2085773	TGCGTTATATCCTGCTTTTA	TGG	0.5729690203776	8	SAOUHSC_01832	SAOUHSC_01832	CP000253_1	-	1737553..1737572	ATTGAAACCTTCTGCTTTTA	CGG
sgRNA1358	SAOUHSC_02251	-1	ATAACTAAGTCCTTGTATAA	GTCCTTGTATAA	0.25	NA	NA	1	0	SAOUHSC_02251	SAOUHSC_02251	CP000253_1	+	2085939..2085958	ATAACTAAGTCCTTGTATAA	GGG	0.564906408066	7	NA	NA	CP000253_1	+	229332..229351	TTACCCAAAAAATTGTATAA	AGG
sgRNA1359	SAOUHSC_02252	1	TATTTCTTCTTGTTATTATT	CTTGTTATTATT	0.15	NA	NA	1	0	SAOUHSC_02252	SAOUHSC_02252	CP000253_1	-	2086257..2086276	TATTTCTTCTTGTTATTATT	TGG	0.6967186	4	NA	NA	CP000253_1	+	569261..569280	TATGTATTGTTATTATTATT	GGG
sgRNA1360	SAOUHSC_02255	-1	ATAATCACACGATTTCCAAT	ACGATTTCCAAT	0.3	NA	NA	1	0	SAOUHSC_02255	SAOUHSC_02255	CP000253_1	+	2088705..2088724	ATAATCACACGATTTCCAAT	TGG	0.4897730886048	8	SAOUHSC_01707	SAOUHSC_01707	CP000253_1	+	1614412..1614431	CCAAAAATATTCTTTCCAAT	TGG
sgRNA1361	SAOUHSC_02256	1	ATGCCACTATATTGTACAAA	ATATTGTACAAA	0.3	NA	NA	1	0	SAOUHSC_02256	SAOUHSC_02256	CP000253_1	-	2088998..2089017	ATGCCACTATATTGTACAAA	TGG	0.6144638006232	8	SAOUHSC_01868	SAOUHSC_01868	CP000253_1	+	1774942..1774961	GTAACTAACTTTTGTACAAA	AGG
sgRNA1362	SAOUHSC_02257	-1	TTATGATTCAAATTAGTAGT	CAAATTAGTAGT	0.2	NA	NA	1	0	SAOUHSC_02257	SAOUHSC_02257	CP000253_1	+	2090796..2090815	TTATGATTCAAATTAGTAGT	TGG	0.623086877952	7	NA	NA	CP000253_1	+	425973..425992	CCATTCACAAAATTAGTAGT	AGG
sgRNA1363	SAOUHSC_02258	1	GATTGAGAATTAAATGATGA	ATTAAATGATGA	0.25	NA	NA	1	0	SAOUHSC_02258	SAOUHSC_02258	CP000253_1	-	2091282..2091301	GATTGAGAATTAAATGATGA	AGG	0.6218880576	6	NA	NA	CP000253_1	-	1763752..1763771	GTTGGCTGATTTAATGATGA	TGG
sgRNA1364	SAOUHSC_02259	1	CAATCGGTAATTGATAAATT	AATTGATAAATT	0.25	NA	NA	1	0	SAOUHSC_02259	SAOUHSC_02259	CP000253_1	-	2092133..2092152	CAATCGGTAATTGATAAATT	TGG	0.7578955296	6	NA	NA	CP000253_1	-	2236451..2236470	ATGTCAGATATTGATAAATT	GGG
sgRNA1365	SAOUHSC_02261	1	TTTGAAGATACGTGGCAAAC	TACGTGGCAAAC	0.4	NA	NA	1	0	SAOUHSC_02261	SAOUHSC_02261	CP000253_1	-	2093903..2093922	TTTGAAGATACGTGGCAAAC	TGG	0.455540527464422	9	NA	NA	CP000253_1	-	1889006..1889025	CCACTAGTTGTATGGCAAAC	AGG
sgRNA1366	SAOUHSC_02265	1	CATAAGGATTATCAGTTGCG	TTATCAGTTGCG	0.4	NA	NA	1	0	SAOUHSC_02265	SAOUHSC_02265	CP000253_1	-	2096020..2096039	CATAAGGATTATCAGTTGCG	AGG	0.5446277164944	7	SAOUHSC_00162	SAOUHSC_00162	CP000253_1	-	175250..175269	TAGTTGGCGTACCAGTTGCG	AGG
sgRNA1367	SAOUHSC_02268	-1	ACGTTCTTCTCTAGTCCATT	CTCTAGTCCATT	0.4	NA	NA	1	0	SAOUHSC_02268	SAOUHSC_02268	CP000253_1	+	2099413..2099432	ACGTTCTTCTCTAGTCCATT	CGG	0.445540328266275	11	SAOUHSC_02645	SAOUHSC_02645	CP000253_1	-	2430541..2430560	TACATACGTATAAGTCCATT	TGG
sgRNA1368	SAOUHSC_02269	-1	TTTTGAAACGCCTGCCAATT	CGCCTGCCAATT	0.4	NA	NA	1	0	SAOUHSC_02269	SAOUHSC_02269	CP000253_1	+	2100494..2100513	TTTTGAAACGCCTGCCAATT	TGG	0.68225751	5	NA	NA	CP000253_1	-	2054974..2054993	ATTTGGCGCGCATGCCAATT	AGG
sgRNA1369	SAOUHSC_02270	-1	ACAAAGCGAAAGGAATATGT	AAAGGAATATGT	0.35	NA	NA	1	0	SAOUHSC_02270	SAOUHSC_02270	CP000253_1	+	2101680..2101699	ACAAAGCGAAAGGAATATGT	GGG	0.56025895109184	8	SAOUHSC_02659	SAOUHSC_02659	CP000253_1	-	2443525..2443544	CTAAATTATCATGAATATGT	TGG
sgRNA1370	SAOUHSC_02272	-1	AATATTGGAAAACTATGTGC	AAAACTATGTGC	0.3	NA	NA	1	0	SAOUHSC_02272	SAOUHSC_02272	CP000253_1	+	2103322..2103341	AATATTGGAAAACTATGTGC	AGG	0.49022221248	6	NA	NA	CP000253_1	-	45008..45027	GGCATTGGAGGATTATGTGC	AGG
sgRNA1371	SAOUHSC_02273	-1	TTGCTCGAGGAATTTTAACT	GGAATTTTAACT	0.35	NA	NA	1	0	SAOUHSC_02273	SAOUHSC_02273	CP000253_1	+	2104451..2104470	TTGCTCGAGGAATTTTAACT	TGG	0.70211232	5	NA	NA	CP000253_1	-	2541712..2541731	TAGGTAGAGATATTTTAACT	AGG
sgRNA1372	SAOUHSC_02274	1	TTTCATCAATGTTGATTTAC	ATGTTGATTTAC	0.25	NA	NA	1	0	SAOUHSC_02274	SAOUHSC_02274	CP000253_1	-	2104855..2104874	TTTCATCAATGTTGATTTAC	CGG	0.639773522388	7	SAOUHSC_00734	SAOUHSC_00734	CP000253_1	-	720402..720421	ATCAATCGCGATTGATTTAC	GGG
sgRNA1373	SAOUHSC_02276	1	GGTCTGATAAAAGCTTCTAA	AAAAGCTTCTAA	0.35	NA	NA	1	0	SAOUHSC_02276	SAOUHSC_02276	CP000253_1	-	2107162..2107181	GGTCTGATAAAAGCTTCTAA	TGG	0.516707860032	7	SAOUHSC_02955	SAOUHSC_02955	CP000253_1	+	2718472..2718491	GCTAGTAAATATGCTTCTAA	TGG
sgRNA1374	SAOUHSC_02280	-1	TTTAATGATGTTAAATGTCG	TGTTAAATGTCG	0.25	NA	NA	1	0	SAOUHSC_02280	SAOUHSC_02280	CP000253_1	+	2111107..2111126	TTTAATGATGTTAAATGTCG	GGG	0.56700905893632	8	NA	NA	CP000253_1	-	1869203..1869222	GGTAGGTGCATTAAATGTCG	AGG
sgRNA1375	SAOUHSC_02281	1	AAAGACTTCTTGCTGGTGCT	CTTGCTGGTGCT	0.45	NA	NA	1	0	SAOUHSC_02281	SAOUHSC_02281	CP000253_1	-	2111841..2111860	AAAGACTTCTTGCTGGTGCT	TGG	0.43758418977	7	NA	NA	CP000253_1	-	2151371..2151390	AAGCATTACAAGATGGTGCT	GGG
sgRNA1376	SAOUHSC_02284	1	CTTTGTCAAAAGAACGACCT	AAAGAACGACCT	0.4	NA	NA	1	0	SAOUHSC_02284	SAOUHSC_02284	CP000253_1	-	2115828..2115847	CTTTGTCAAAAGAACGACCT	GGG	0.305747990424	7	NA	NA	CP000253_1	-	1597857..1597876	CTAGGATAAATTAACGTCCT	GGG
sgRNA1377	SAOUHSC_02290	-1	GAGACCTTGCGGTCTCAATG	GCGGTCTCAATG	0.55	NA	NA	1	0,0,0	SAOUHSC_02290,NA,NA	SAOUHSC_02290,NA,NA	CP000253_1,CP000253_1,CP000253_1	+,-,-	2122702..2122721,498150..498169,453870..453889	GAGACCTTGCGGTCTCAATG,GAGACCTTGCGGTCTCAATG,GAGACCTTGCGGTCTCAATG	CGG,CGG,CGG	0.36288037957248	8	NA	NA	CP000253_1	-	1908558..1908577	TTATGATGGCGGTATCAATG	AGG
sgRNA1378	SAOUHSC_02294	-1	TCCGCCACGACCGCGGATAT	GACCGCGGATAT	0.65	NA	NA	1	0	SAOUHSC_T00034,SAOUHSC_02294	SAOUHSC_T00034,SAOUHSC_02294	CP000253_1	+	2128237..2128256	TCCGCCACGACCGCGGATAT	AGG	0.603125284608	7	NA	NA	CP000253_1	-	1574300..1574319	CAAGGTACAATCGCGGATAT	TGG
sgRNA1379	SAOUHSC_02297	-1	TTTCGATACCTCGCAATAAA	CCTCGCAATAAA	0.35	NA	NA	1	0	SAOUHSC_02297	SAOUHSC_02297	CP000253_1	+	2131374..2131393	TTTCGATACCTCGCAATAAA	TGG	0.572791632	5	NA	NA	CP000253_1	+	2815139..2815158	TTTCATAAACTAGCAATAAA	GGG
sgRNA1380	SAOUHSC_02300	-1	TTCGTAAAATTTATCTTGAG	ATTTATCTTGAG	0.25	NA	NA	1	0	SAOUHSC_02300	SAOUHSC_02300	CP000253_1	+	2133437..2133456	TTCGTAAAATTTATCTTGAG	TGG	0.5606017872	5,5,5,5,5	SAOUHSC_R0008,SAOUHSC_R0009,SAOUHSC_R00010,SAOUHSC_R0007,SAOUHSC_R0006	SAOUHSC_R0008,SAOUHSC_R0009,SAOUHSC_R00010,SAOUHSC_R0007,SAOUHSC_R0006	CP000253_1,CP000253_1,CP000253_1,CP000253_1,CP000253_1	+,+,+,-,-	1901641..1901660,2123036..2123055,2239523..2239542,497816..497835,453537..453556	TTGGGAAATCTCATCTTGAG,TTGGGAAATCTCATCTTGAG,TTGGGAAATCTCATCTTGAG,TTGGGAAATCTCATCTTGAG,TTGGGAAATCTCATCTTGAG	GGG,GGG,GGG,GGG,GGG
sgRNA1381	SAOUHSC_02302	-1	ACAAAGCAAATGCTTAAGCA	AATGCTTAAGCA	0.35	NA	NA	1	0	SAOUHSC_02302	SAOUHSC_02302	CP000253_1	+	2134616..2134635	ACAAAGCAAATGCTTAAGCA	AGG	0.488531061695477	9	NA	NA	CP000253_1	+	1466283..1466302	TCCTAAAATTCCCTTAAGCA	TGG
sgRNA1382	SAOUHSC_02304	-1	CGGAAAAGCTTCGTTCGCTA	CTTCGTTCGCTA	0.5	NA	NA	1	0	SAOUHSC_02304	SAOUHSC_02304	CP000253_1	+	2135361..2135380	CGGAAAAGCTTCGTTCGCTA	GGG	0.390927213119963	10,10,10,10,10	SAOUHSC_R0008,SAOUHSC_R0009,SAOUHSC_R00010,SAOUHSC_R0007,SAOUHSC_R0006	SAOUHSC_R0008,SAOUHSC_R0009,SAOUHSC_R00010,SAOUHSC_R0007,SAOUHSC_R0006	CP000253_1,CP000253_1,CP000253_1,CP000253_1,CP000253_1	+,+,+,-,-	1903768..1903787,2125164..2125183,2241651..2241670,495688..495707,451409..451428	ATTCAGACTCGCTTTCGCTA,ATTCAGACTCGCTTTCGCTA,ATTCAGACTCGCTTTCGCTA,ATTCAGACTCGCTTTCGCTA,ATTCAGACTCGCTTTCGCTA	CGG,CGG,CGG,CGG,CGG
sgRNA1383	SAOUHSC_02309	-1	TAATACAACAATGCTGACTT	CAATGCTGACTT	0.3	NA	NA	1	0	SAOUHSC_02309	SAOUHSC_02309	CP000253_1	+	2139611..2139630	TAATACAACAATGCTGACTT	AGG	0.456008787234	7	NA	NA	CP000253_1	-	1427355..1427374	GAAGATAATCGTTCTGACTT	AGG
sgRNA1384	SAOUHSC_02313	-1	AAATTTTTCACTACGAATTA	CACTACGAATTA	0.2	NA	tandemT	1	0	SAOUHSC_02313	SAOUHSC_02313	CP000253_1	+	2144201..2144220	AAATTTTTCACTACGAATTA	AGG	0.665774928	5	NA	NA	CP000253_1	-	2405439..2405458	AAAATTATTTTTACGAATTA	TGG
sgRNA1385	SAOUHSC_02314	1	GTTACTTTGAAATAGTTCAA	GAAATAGTTCAA	0.25	NA	NA	1	0	SAOUHSC_02314	SAOUHSC_02314	CP000253_1	-	2144555..2144574	GTTACTTTGAAATAGTTCAA	TGG	0.5315709927528	8	NA	NA	CP000253_1	-	1899583..1899602	TTAATAGGGGCATAGTTCAA	CGG
sgRNA1386	SAOUHSC_02316	-1	CTGTCTTTTTGGATAGGTGT	TTGGATAGGTGT	0.4	NA	tandemT	1	0	SAOUHSC_02316	SAOUHSC_02316	CP000253_1	+	2149593..2149612	CTGTCTTTTTGGATAGGTGT	CGG	0.626161319784	7	NA	NA	CP000253_1	+	621380..621399	ATTACTACTGTGATAGGTGT	AGG
sgRNA1387	SAOUHSC_02318	-1	CTTTCTCCAATCACCATCAT	AATCACCATCAT	0.4	NA	NA	1	0	SAOUHSC_02318	SAOUHSC_02318	CP000253_1	+	2152495..2152514	CTTTCTCCAATCACCATCAT	TGG	0.4848394769064	8	SAOUHSC_01090	SAOUHSC_01090	CP000253_1	-	1050455..1050474	ATTAAAAAAACGACCATCAT	CGG
sgRNA1388	SAOUHSC_02319	1	TTGCGAAGCCAATGCTTATC	CCAATGCTTATC	0.45	NA	NA	1	0	SAOUHSC_02319	SAOUHSC_02319	CP000253_1	-	2152992..2153011	TTGCGAAGCCAATGCTTATC	CGG	0.489174712633152	9	SAOUHSC_00525	SAOUHSC_00525	CP000253_1	-	527861..527880	TCAAGTATTTGTTGCTTATC	AGG
sgRNA1389	SAOUHSC_02320	-1	ACTACATTTTGAATCTTTTC	TTGAATCTTTTC	0.25	NA	NA	1	0	SAOUHSC_02320	SAOUHSC_02320	CP000253_1	+	2154537..2154556	ACTACATTTTGAATCTTTTC	AGG	0.626161319784	7	SAOUHSC_01252	SAOUHSC_01252	CP000253_1	-	1205659..1205678	TCCACAAGGAAAATCTTTTC	TGG
sgRNA1390	SAOUHSC_02322	-1	GTGTCGCTCTTATTTGCGTA	CTTATTTGCGTA	0.45	NA	NA	1	0	SAOUHSC_02322	SAOUHSC_02322	CP000253_1	+	2155057..2155076	GTGTCGCTCTTATTTGCGTA	AGG	0.402746960885069	9	SAOUHSC_00015	SAOUHSC_00015	CP000253_1	-	19698..19717	TCAGCTGTCGAACTTGCGTA	TGG
sgRNA1391	SAOUHSC_02323	1	ATTAGAATGCTTGAGTGCAA	GCTTGAGTGCAA	0.35	NA	NA	1	0	SAOUHSC_02323	SAOUHSC_02323	CP000253_1	-	2155395..2155414	ATTAGAATGCTTGAGTGCAA	TGG	0.479689663860127	10	NA	NA	CP000253_1	+	2551269..2551288	TATTATTGTACTGAGTGCAA	TGG
sgRNA1392	SAOUHSC_02327	-1	ACCATAATACCTAAAAATAA	ACCTAAAAATAA	0.2	NA	reverse_tandemT	1	0	SAOUHSC_02327	SAOUHSC_02327	CP000253_1	+	2159177..2159196	ACCATAATACCTAAAAATAA	TGG	0.77191296	4	NA	NA	CP000253_1	+	482241..482260	ATAATAATGGCTAAAAATAA	TGG
sgRNA1393	SAOUHSC_02331	-1	TAATGATTGGCTTTGCAGCT	GGCTTTGCAGCT	0.4	NA	NA	1	0	SAOUHSC_02331	SAOUHSC_02331	CP000253_1	+	2162191..2162210	TAATGATTGGCTTTGCAGCT	TGG	0.47452138277544	8	NA	NA	CP000253_1	+	778101..778120	AATTAGTTAAAGTTGCAGCT	TGG
sgRNA1394	SAOUHSC_02332	-1	TGCAAATTAATCTTAGCAAA	AATCTTAGCAAA	0.25	NA	NA	1	0	SAOUHSC_02332	SAOUHSC_02332	CP000253_1	+	2162430..2162449	TGCAAATTAATCTTAGCAAA	CGG	0.639323685	5	NA	NA	CP000253_1	-	2370394..2370413	GGCAAATCAGAATTAGCAAA	AGG
sgRNA1395	SAOUHSC_02333	-1	TAAGTCCGCTTCACTTGCAT	CTTCACTTGCAT	0.45	NA	NA	1	0	SAOUHSC_02333	SAOUHSC_02333	CP000253_1	+	2163222..2163241	TAAGTCCGCTTCACTTGCAT	GGG	0.531512092919808	8	NA	NA	CP000253_1	+	1806643..1806662	ATGTCCTGCCCCACTTGCAT	TGG
sgRNA1396	SAOUHSC_02334	-1	TTCATTATTTTGGGATTTAG	TTTGGGATTTAG	0.25	NA	NA	1	0	SAOUHSC_02334	SAOUHSC_02334	CP000253_1	+	2163775..2163794	TTCATTATTTTGGGATTTAG	GGG	0.475564286913408	9	NA	NA	CP000253_1	-	2047936..2047955	AAGCGGAGTTATGGATTTAG	CGG
sgRNA1397	SAOUHSC_02335	1	TGAATTATTTAGAAGATTTA	TTAGAAGATTTA	0.15	NA	NA	1	0	SAOUHSC_02335	SAOUHSC_02335	CP000253_1	-	2164239..2164258	TGAATTATTTAGAAGATTTA	AGG	0.667071	4	NA	NA	CP000253_1	+	717813..717832	TGATTTAATTTTAAGATTTA	TGG
sgRNA1398	SAOUHSC_02337	-1	AATAAAGATGCTGTCAATAT	TGCTGTCAATAT	0.25	NA	NA	1	0	SAOUHSC_02337	SAOUHSC_02337	CP000253_1	+	2166433..2166452	AATAAAGATGCTGTCAATAT	TGG	0.57875658624	7	NA	NA	CP000253_1	-	2559570..2559589	ATTGGGGCCGATGTCAATAT	TGG
sgRNA1399	SAOUHSC_02338	-1	ATACAACATGTAACACTAAA	TGTAACACTAAA	0.25	NA	NA	1	0	SAOUHSC_02338	SAOUHSC_02338	CP000253_1	+	2166826..2166845	ATACAACATGTAACACTAAA	TGG	0.564650678592	7	SAOUHSC_00005	SAOUHSC_00005	CP000253_1	-	5171..5190	CGACAATTTCCCACACTAAA	TGG
sgRNA1400	SAOUHSC_02339	-1	TCGACTGTAGATAGTGGTGA	AGATAGTGGTGA	0.45	NA	NA	1	0	SAOUHSC_02339	SAOUHSC_02339	CP000253_1	+	2167061..2167080	TCGACTGTAGATAGTGGTGA	AGG	0.5768273976192	8	NA	NA	CP000253_1	+	2153700..2153719	TATACATATAGTAGTGGTGA	TGG
sgRNA1401	SAOUHSC_02343	-1	TCTTGCATTTTATCCATATA	TTTATCCATATA	0.25	NA	NA	1	0	SAOUHSC_02343	SAOUHSC_02343	CP000253_1	+	2170012..2170031	TCTTGCATTTTATCCATATA	TGG	0.615948012702	7	SAOUHSC_01147	SAOUHSC_01147	CP000253_1	-	1098459..1098478	GCGCGAACATTTTCCATATA	AGG
sgRNA1402	SAOUHSC_02347	-1	CAAGTAACACGATGAAAGTT	ACGATGAAAGTT	0.35	NA	NA	1	0	SAOUHSC_02347	SAOUHSC_02347	CP000253_1	+	2172688..2172707	CAAGTAACACGATGAAAGTT	AGG	0.595945221696	7	NA	NA	CP000253_1	+	364538..364557	TCGCTAATACTTTGAAAGTT	AGG
sgRNA1403	SAOUHSC_02355	-1	GAAACTTCTTCCATTGTTAA	TTCCATTGTTAA	0.3	NA	NA	1	0	SAOUHSC_02355	SAOUHSC_02355	CP000253_1	+	2177829..2177848	GAAACTTCTTCCATTGTTAA	TGG	0.648448416	6	NA	NA	CP000253_1	-	1917644..1917663	CCAATGTATTACATTGTTAA	TGG
sgRNA1404	SAOUHSC_02357	-1	AGTCCATAAACTGTTTCAGT	AACTGTTTCAGT	0.35	NA	NA	1	0	SAOUHSC_02357	SAOUHSC_02357	CP000253_1	+	2179542..2179561	AGTCCATAAACTGTTTCAGT	TGG	0.595694403	6	SAOUHSC_00802	SAOUHSC_00802	CP000253_1	-	785046..785065	AGTTCTTTTAAAGTTTCAGT	TGG
sgRNA1405	SAOUHSC_02360	-1	TACATTCTATCCAACCGGAA	ATCCAACCGGAA	0.4	NA	NA	1	0	SAOUHSC_02360	SAOUHSC_02360	CP000253_1	+	2182219..2182238	TACATTCTATCCAACCGGAA	TGG	0.4165527077712	7	NA	NA	CP000253_1	+	776310..776329	AAAAGTTAAGCCTACCGGAA	TGG
sgRNA1406	SAOUHSC_02361	-1	AAGATTACTTGGTGATACTC	TTGGTGATACTC	0.35	NA	NA	1	0	SAOUHSC_02361	SAOUHSC_02361	CP000253_1	+	2182816..2182835	AAGATTACTTGGTGATACTC	AGG	0.3658104	5	SAOUHSC_01857	SAOUHSC_01857	CP000253_1	+	1766442..1766461	AAACTTTCTTTGTGATAATC	TGG
sgRNA1407	SAOUHSC_02362	-1	GGAGATGTACGTTCTCTTTC	ACGTTCTCTTTC	0.45	NA	NA	1	0	SAOUHSC_02362	SAOUHSC_02362	CP000253_1	+	2184265..2184284	GGAGATGTACGTTCTCTTTC	AGG	0.4510044354816	7	NA	NA	CP000253_1	-	2754184..2754203	TTATATTTAAATGCTCTTTC	GGG
sgRNA1408	SAOUHSC_02363	-1	CCGATTACTTCTTCGGTTGC	TTCTTCGGTTGC	0.5	NA	NA	1	0	SAOUHSC_02363	SAOUHSC_02363	CP000253_1	+	2185864..2185883	CCGATTACTTCTTCGGTTGC	TGG	0.37313283456	6	SAOUHSC_01232	SAOUHSC_01232	CP000253_1	-	1181424..1181443	CGGATAGCATCGTCGTTTGC	TGG
sgRNA1409	SAOUHSC_02365	-1	CCTTGAGCTAATAATGTTGC	TAATAATGTTGC	0.4	NA	NA	1	0	SAOUHSC_02365	SAOUHSC_02365	CP000253_1	+	2187770..2187789	CCTTGAGCTAATAATGTTGC	AGG	0.667006704	6	NA	NA	CP000253_1	+	652151..652170	CAATGGGATTTTAATGTTGC	TGG
sgRNA1410	SAOUHSC_02366	-1	AAATTGCTTGAGTGAATTCT	TGAGTGAATTCT	0.3	NA	NA	1	0	SAOUHSC_02366	SAOUHSC_02366	CP000253_1	+	2189109..2189128	AAATTGCTTGAGTGAATTCT	AGG	0.63371745	5	SAOUHSC_00909	SAOUHSC_00909	CP000253_1	+	879235..879254	AAATTACCAGTTTGAATTCT	TGG
sgRNA1411	SAOUHSC_02367	1	TGCTTGAATTAAACATTGGG	TTAAACATTGGG	0.35	NA	NA	1	0	SAOUHSC_02367	SAOUHSC_02367	CP000253_1	-	2189508..2189527	TGCTTGAATTAAACATTGGG	CGG	0.60246417084672	8	NA	NA	CP000253_1	+	2775927..2775946	TTGGTTCCAGAAACATTGGG	AGG
sgRNA1412	SAOUHSC_02368	-1	CCTGGGTCAACATTTAAGTA	AACATTTAAGTA	0.4	NA	NA	1	0	SAOUHSC_02368	SAOUHSC_02368	CP000253_1	+	2191524..2191543	CCTGGGTCAACATTTAAGTA	TGG	0.50638789810224	8	SAOUHSC_01529	SAOUHSC_01529	CP000253_1	+	1480910..1480929	ACTAAAAGTACCTTTAAGTA	AGG
sgRNA1413	SAOUHSC_02369	-1	ATATCGAATTTTTGAATAGT	TTTTTGAATAGT	0.2	NA	tandemT	1	0	SAOUHSC_02369	SAOUHSC_02369	CP000253_1	+	2192237..2192256	ATATCGAATTTTTGAATAGT	TGG	0.478766740023936	9	SAOUHSC_00213	SAOUHSC_00213	CP000253_1	-	232824..232843	AGTTCTTTACCATGAATAGT	AGG
sgRNA1414	SAOUHSC_02370	-1	GCATCATCAATAACTTCTTT	AATAACTTCTTT	0.3	NA	NA	1	0	SAOUHSC_02370	SAOUHSC_02370	CP000253_1	+	2193371..2193390	GCATCATCAATAACTTCTTT	AGG	0.74991768192	6	SAOUHSC_02763	SAOUHSC_02763	CP000253_1	+	2539874..2539893	TGGACTTCCATAACTTCTTT	AGG
sgRNA1415	SAOUHSC_02371	1	ATTCAGTTTTAAAAGTACGT	TTAAAAGTACGT	0.25	NA	NA	1	0	SAOUHSC_02371	SAOUHSC_02371	CP000253_1	-	2193993..2194012	ATTCAGTTTTAAAAGTACGT	TGG	0.501009204476132	10	NA	NA	CP000253_1	+	424829..424848	TGGTGCAGGAAAAAGTACGT	TGG
sgRNA1416	SAOUHSC_02372	-1	ACGCTTCACTTTTATAATTT	CTTTTATAATTT	0.25	NA	NA	1	0	SAOUHSC_02372	SAOUHSC_02372	CP000253_1	+	2195427..2195446	ACGCTTCACTTTTATAATTT	AGG	0.718342200576	6	SAOUHSC_02334	SAOUHSC_02334	CP000253_1	+	2163981..2164000	CATTTTCATCTTTATAATTT	CGG
sgRNA1417	SAOUHSC_02374	-1	ATTTCTTCATTACCAAGTTC	ATTACCAAGTTC	0.3	NA	NA	1	0	SAOUHSC_02374	SAOUHSC_02374	CP000253_1	+	2198205..2198224	ATTTCTTCATTACCAAGTTC	AGG	0.44812940352	6	SAOUHSC_02697	SAOUHSC_02697	CP000253_1	+	2480755..2480774	AAAACATCATTCACAAGTTC	AGG
sgRNA1418	SAOUHSC_02375	1	TCCCGCTAATCTAATAAATG	ATCTAATAAATG	0.35	NA	NA	1	0	SAOUHSC_02375	SAOUHSC_02375	CP000253_1	-	2198677..2198696	TCCCGCTAATCTAATAAATG	GGG	0.53716647688704	8	NA	NA	CP000253_1	+	2457867..2457886	AGCACAAAAAATAATAAATG	AGG
sgRNA1419	SAOUHSC_02377	-1	AAACTTGATGCTTGGTAATC	TGCTTGGTAATC	0.35	NA	NA	1	0	SAOUHSC_02377	SAOUHSC_02377	CP000253_1	+	2200788..2200807	AAACTTGATGCTTGGTAATC	AGG	0.53233060608	6	SAOUHSC_01107	SAOUHSC_01107	CP000253_1	-	1069031..1069050	ATACCTATTACGTGGTAATC	TGG
sgRNA1420	SAOUHSC_02378	1	GTCCTAAGCTTTTTAAGAAA	CTTTTTAAGAAA	0.3	NA	tandemT	1	0	SAOUHSC_02378	SAOUHSC_02378	CP000253_1	-	2200922..2200941	GTCCTAAGCTTTTTAAGAAA	AGG	0.64830383601984	8	NA	NA	CP000253_1	-	2460900..2460919	AAATTGATTATTTTAAGAAA	AGG
sgRNA1421	SAOUHSC_02379	-1	TCACACATACAGATTTAAAA	ACAGATTTAAAA	0.25	NA	NA	1	0	SAOUHSC_02379	SAOUHSC_02379	CP000253_1	+	2201736..2201755	TCACACATACAGATTTAAAA	TGG	0.69503976	5	NA	NA	CP000253_1	-	2631008..2631027	TCAGACTGGCGGATTTAAAA	CGG
sgRNA1422	SAOUHSC_02380	1	ACTCCATTTGGTTGAATATG	TGGTTGAATATG	0.35	NA	NA	1	0	SAOUHSC_02380	SAOUHSC_02380	CP000253_1	-	2202183..2202202	ACTCCATTTGGTTGAATATG	TGG	0.571712509368	7	SAOUHSC_00064	SAOUHSC_00064	CP000253_1	-	69549..69568	GCTTTTTTCAATTGAATATG	TGG
sgRNA1423	SAOUHSC_02381	-1	TAGGCCCTTTCACATACCAG	TTCACATACCAG	0.5	NA	NA	1	0	SAOUHSC_02381	SAOUHSC_02381	CP000253_1	+	2203334..2203353	TAGGCCCTTTCACATACCAG	TGG	0.423330591179059	9	NA	NA	CP000253_1	-	1952431..1952450	TGTAGCTGTAAGCATACCAG	AGG
sgRNA1424	SAOUHSC_02382	-1	TTTCCATCATAATATACGAT	ATAATATACGAT	0.25	NA	NA	1	0	SAOUHSC_02382	SAOUHSC_02382	CP000253_1	+	2204027..2204046	TTTCCATCATAATATACGAT	TGG	0.6207164387424	8	SAOUHSC_02588	SAOUHSC_02588	CP000253_1	-	2379493..2379512	CAAGCTTTAGCATATACGAT	TGG
sgRNA1425	SAOUHSC_02383	-1	ACGGTTCATTATGATTCCAA	TTATGATTCCAA	0.35	NA	NA	1	0	SAOUHSC_02383	SAOUHSC_02383	CP000253_1	+	2205817..2205836	ACGGTTCATTATGATTCCAA	CGG	0.6091884488448	7	NA	NA	CP000253_1	+	516131..516150	TTTTTATATTAAGATTCCAA	TGG
sgRNA1426	SAOUHSC_02386	-1	AAAATTGGTTGTAAAAATAA	TTGTAAAAATAA	0.15	NA	reverse_tandemT	1	0	SAOUHSC_02386	SAOUHSC_02386	CP000253_1	+	2207730..2207749	AAAATTGGTTGTAAAAATAA	TGG	0.7705368	4	SAOUHSC_01931	SAOUHSC_01931	CP000253_1	+	1836891..1836910	CACATTAGTTTTAAAAATAA	TGG
sgRNA1427	SAOUHSC_02387	-1	GAAAAGATAACTTTATCGAA	AACTTTATCGAA	0.25	NA	NA	1	0	SAOUHSC_02387	SAOUHSC_02387	CP000253_1	+	2208638..2208657	GAAAAGATAACTTTATCGAA	TGG	0.6089320564	6	SAOUHSC_00067	SAOUHSC_00067	CP000253_1	-	71532..71551	GATAATCCGACATTATCGAA	TGG
sgRNA1428	SAOUHSC_02388	1	CTAATGAATAAATCATTGAT	TAAATCATTGAT	0.2	NA	NA	1	0	SAOUHSC_02388	SAOUHSC_02388	CP000253_1	-	2209234..2209253	CTAATGAATAAATCATTGAT	TGG	0.741375744	5	NA	NA	CP000253_1	+	2078914..2078933	CCTATGTTCAAATCATTGAT	TGG
sgRNA1429	SAOUHSC_02390	1	TTTGTGCATACTTAGCAAGC	TACTTAGCAAGC	0.4	NA	NA	1	0	SAOUHSC_02390	SAOUHSC_02390	CP000253_1	-	2210694..2210713	TTTGTGCATACTTAGCAAGC	TGG	0.3291826608	6	NA	NA	CP000253_1	-	1671158..1671177	TTAGGAAATATTTATCAAGC	GGG
sgRNA1430	SAOUHSC_02391	-1	CAGACATGCTAGTCCTTTCT	CTAGTCCTTTCT	0.45	NA	NA	1	0	SAOUHSC_02391	SAOUHSC_02391	CP000253_1	+	2212183..2212202	CAGACATGCTAGTCCTTTCT	AGG	0.434363570133293	9	SAOUHSC_02113	SAOUHSC_02113	CP000253_1	+	1985331..1985350	GTTTCGTCACAGCCCTTTCT	TGG
sgRNA1431	SAOUHSC_02393	-1	TTTGAACATCATTATTAGCA	TCATTATTAGCA	0.25	NA	NA	1	0	SAOUHSC_02393	SAOUHSC_02393	CP000253_1	+	2213931..2213950	TTTGAACATCATTATTAGCA	AGG	0.5324560593408	8	SAOUHSC_00661	SAOUHSC_00661	CP000253_1	-	648634..648653	TAATTTTGTCTTTATTAGCA	TGG
sgRNA1432	SAOUHSC_02394	1	ATTTAACATTATTATGAAAA	TTATTATGAAAA	0.1	NA	NA	1	0	SAOUHSC_02394	SAOUHSC_02394	CP000253_1	-	2214357..2214376	ATTTAACATTATTATGAAAA	TGG	0.69573479976	6	NA	NA	CP000253_1	+	1508374..1508393	TTTAAAAGCAATTATGAAAA	GGG
sgRNA1433	SAOUHSC_02396	-1	CCATTAACCGCAAAATCTTG	CGCAAAATCTTG	0.4	NA	NA	1	0	SAOUHSC_02396	SAOUHSC_02396	CP000253_1	+	2215792..2215811	CCATTAACCGCAAAATCTTG	AGG	0.66789543546	7	SAOUHSC_00730	SAOUHSC_00730	CP000253_1	-	714745..714764	GCTATTATTGTAAAATCTTG	AGG
sgRNA1434	SAOUHSC_02397	-1	TTAACAGTTCCAGATGTTGC	TCCAGATGTTGC	0.4	NA	NA	1	0	SAOUHSC_02397	SAOUHSC_02397	CP000253_1	+	2216651..2216670	TTAACAGTTCCAGATGTTGC	AGG	0.527378109974876	9	NA	NA	CP000253_1	-	1617490..1617509	GAGGTAACAACAGATGTTGC	TGG
sgRNA1435	SAOUHSC_02399	-1	CGTGTGTGACCGATTCCAAC	ACCGATTCCAAC	0.55	NA	NA	1	0	SAOUHSC_02399	SAOUHSC_02399	CP000253_1	+	2218649..2218668	CGTGTGTGACCGATTCCAAC	AGG	0.53077163787648	8	SAOUHSC_01447	SAOUHSC_01447	CP000253_1	+	1401925..1401944	TATTTGGCATTTATTCCAAC	AGG
sgRNA1436	SAOUHSC_02400	1	GCGATGAAAGCGCCAATGTT	AGCGCCAATGTT	0.5	NA	NA	1	0	SAOUHSC_02400	SAOUHSC_02400	CP000253_1	-	2219628..2219647	GCGATGAAAGCGCCAATGTT	TGG	0.603125284608	7	NA	NA	CP000253_1	-	2245278..2245297	ATATGGAGAGGGCCAATGTT	AGG
sgRNA1437	SAOUHSC_02401	1	ACCGTGGTACTTAATCAATA	ACTTAATCAATA	0.35	NA	NA	1	0	SAOUHSC_02401	SAOUHSC_02401	CP000253_1	-	2221157..2221176	ACCGTGGTACTTAATCAATA	GGG	0.527378109974876	9	NA	NA	CP000253_1	+	268128..268147	CAACAGCATATTAATCAATA	TGG
sgRNA1438	SAOUHSC_02402	1	TACAGCACCACTATCAACTA	CACTATCAACTA	0.4	NA	NA	1	0	SAOUHSC_02402	SAOUHSC_02402	CP000253_1	-	2223352..2223371	TACAGCACCACTATCAACTA	AGG	0.5766828795	6	SAOUHSC_01347	SAOUHSC_01347	CP000253_1	-	1287450..1287469	TAAAGAAGCTAAATCAACTA	CGG
sgRNA1439	SAOUHSC_02404	-1	AGTAGATATAAAAGTAACAG	TAAAAGTAACAG	0.25	NA	NA	1	0	SAOUHSC_02404	SAOUHSC_02404	CP000253_1	+	2232467..2232486	AGTAGATATAAAAGTAACAG	TGG	0.6950911968	6	NA	NA	CP000253_1	-	570084..570103	TATCGATGTTGAAGTAACAG	AGG
sgRNA1440	SAOUHSC_02407	-1	TTACAATTTTTAACGTACTG	TTTAACGTACTG	0.25	NA	tandemT	1	0	SAOUHSC_02407	SAOUHSC_02407	CP000253_1	+	2235913..2235932	TTACAATTTTTAACGTACTG	AGG	0.312580404864	7	SAOUHSC_00320	SAOUHSC_00320	CP000253_1	-	335055..335074	TCTCGTTTTAGAACCTACTG	TGG
sgRNA1441	SAOUHSC_02409	-1	TTTCTTTGTCCAAATGTTGA	TCCAAATGTTGA	0.3	NA	NA	1	0	SAOUHSC_02409	SAOUHSC_02409	CP000253_1	+	2237000..2237019	TTTCTTTGTCCAAATGTTGA	TGG	0.627566844632	7	NA	NA	CP000253_1	-	2098172..2098191	TTATTGCCGACAAATGTTGA	AGG
sgRNA1442	SAOUHSC_02411	1	CTACTTGCACTTTCCATTTT	ACTTTCCATTTT	0.35	NA	NA	1	0	SAOUHSC_02411	SAOUHSC_02411	CP000253_1	-	2238697..2238716	CTACTTGCACTTTCCATTTT	TGG	0.79603524	4	SAOUHSC_00756	SAOUHSC_00756	CP000253_1	-	739505..739524	ATTCTTGCTGTTTCCATTTT	AGG
sgRNA1443	SAOUHSC_02412	-1	AAGTCCGTTGCCTTACCGCT	TGCCTTACCGCT	0.55	NA	NA	1	0	SAOUHSC_T00016,SAOUHSC_02412,SAOUHSC_T00017	SAOUHSC_T00016,SAOUHSC_02412,SAOUHSC_T00017	CP000253_1,CP000253_1	+,+	1899405..1899424,2238835..2238854	AAGTCCGTTGCCTTACCGCT,AAGTCCGTTGCCTTACCGCT	TGG,TGG	0.4066722	5	SAOUHSC_T00015	SAOUHSC_T00015	CP000253_1	+	1899328..1899347	CAGACCTCTGCCTTACCACT	TGG
sgRNA1444	SAOUHSC_02416	-1	CTTTATCATATTATCAACTT	TATTATCAACTT	0.2	NA	NA	1	0	SAOUHSC_02416	SAOUHSC_02416	CP000253_1	+	2244623..2244642	CTTTATCATATTATCAACTT	TGG	0.60246417084672	8	SAOUHSC_01378	SAOUHSC_01378	CP000253_1	+	1322795..1322814	CGACAAAGCCTTATCAACTT	TGG
sgRNA1445	SAOUHSC_02417	-1	TTTAAAGGCACATCTATAAT	CACATCTATAAT	0.25	NA	NA	1	0	SAOUHSC_02417	SAOUHSC_02417	CP000253_1	+	2245809..2245828	TTTAAAGGCACATCTATAAT	AGG	0.5654383967232	7	SAOUHSC_02596	SAOUHSC_02596	CP000253_1	-	2386647..2386666	CATAGATGACGATCTATAAT	TGG
sgRNA1446	SAOUHSC_02418	-1	AACTATGAAGTTTCGTCTCC	AGTTTCGTCTCC	0.4	NA	BsmBI	1	0	SAOUHSC_02418	SAOUHSC_02418	CP000253_1	+	2247425..2247444	AACTATGAAGTTTCGTCTCC	GGG	0.353989866117888	8	SAOUHSC_01666	SAOUHSC_01666	CP000253_1	-	1580171..1580190	TGCCATTCGATTTCTTCTCC	AGG
sgRNA1447	SAOUHSC_02420	-1	TAATTCGCCCACTATAGGAT	CCACTATAGGAT	0.4	NA	NA	1	0	SAOUHSC_02420	SAOUHSC_02420	CP000253_1	+	2249515..2249534	TAATTCGCCCACTATAGGAT	TGG	0.51971389542072	8	SAOUHSC_02594	SAOUHSC_02594	CP000253_1	+	2384779..2384798	AAAATCAATGCTTATAGGAT	CGG
sgRNA1448	SAOUHSC_02424	-1	CTTTGAGTGTGACATATATC	GTGACATATATC	0.35	NA	NA	1	0	SAOUHSC_02424	SAOUHSC_02424	CP000253_1	+	2252186..2252205	CTTTGAGTGTGACATATATC	GGG	0.479434645431706	9	NA	NA	CP000253_1	+	1229963..1229982	CGAGATTTAGTACATATATC	TGG
sgRNA1449	SAOUHSC_02425	1	TAGGAACTGCATGAATATCT	GCATGAATATCT	0.35	NA	NA	1	0	SAOUHSC_02425	SAOUHSC_02425	CP000253_1	-	2252612..2252631	TAGGAACTGCATGAATATCT	TGG	0.6077848462686	8	SAOUHSC_02822	SAOUHSC_02822	CP000253_1	-	2600602..2600621	GATTACCCCATTGAATATCT	AGG
sgRNA1450	SAOUHSC_02426	-1	GCATTGTTCATTAGCCCGTC	CATTAGCCCGTC	0.5	NA	NA	1	0	SAOUHSC_02426	SAOUHSC_02426	CP000253_1	+	2253987..2254006	GCATTGTTCATTAGCCCGTC	AGG	0.353989866117888	8	SAOUHSC_01050	SAOUHSC_01050	CP000253_1	-	1018990..1019009	TTGTTTGTATTTAGCCTGTC	TGG
sgRNA1451	SAOUHSC_02430	-1	ACAAGCTGCAACTAAAAGTA	CAACTAAAAGTA	0.35	NA	NA	1	0	SAOUHSC_02430	SAOUHSC_02430	CP000253_1	+	2257432..2257451	ACAAGCTGCAACTAAAAGTA	AGG	0.615669177024	7	NA	NA	CP000253_1	-	2575569..2575588	TGACGTGACAATTAAAAGTA	AGG
sgRNA1452	SAOUHSC_02432	1	GGGATAACGGTCATGCTAAA	GGTCATGCTAAA	0.45	NA	NA	1	0	SAOUHSC_02432	SAOUHSC_02432	CP000253_1	-	2257708..2257727	GGGATAACGGTCATGCTAAA	TGG	0.5771258989056	7	NA	NA	CP000253_1	+	1423214..1423233	ATGTTAGCTGAGATGCTAAA	AGG
sgRNA1453	SAOUHSC_02434	-1	GCGAAATAAATGTTTGCTCG	AATGTTTGCTCG	0.4	NA	NA	1	0	SAOUHSC_02434	SAOUHSC_02434	CP000253_1	+	2260621..2260640	GCGAAATAAATGTTTGCTCG	GGG	0.44257907789568	8	NA	NA	CP000253_1	-	1107070..1107089	TTAAAAGGGACGATTGCTCG	CGG
sgRNA1454	SAOUHSC_02435	-1	ATAAACTGCGTTATGATAAG	CGTTATGATAAG	0.3	NA	NA	1	0	SAOUHSC_02435	SAOUHSC_02435	CP000253_1	+	2261796..2261815	ATAAACTGCGTTATGATAAG	TGG	0.46014194693376	8	NA	NA	CP000253_1	-	2282731..2282750	AAAGTTTGTTAAATGATAAG	GGG
sgRNA1455	SAOUHSC_02436	1	TTTGCTTAGCTTGTGGGAAC	GCTTGTGGGAAC	0.45	NA	NA	1	0	SAOUHSC_02436	SAOUHSC_02436	CP000253_1	-	2262271..2262290	TTTGCTTAGCTTGTGGGAAC	TGG	0.455749108292016	9	NA	NA	CP000253_1	-	2756297..2756316	CTGTTAAGGCGCGTGGGAAC	GGG
sgRNA1456	SAOUHSC_02437	1	TTTCTATTGGTAGTGTAAGT	GGTAGTGTAAGT	0.3	NA	NA	1	0,0,0,0,0,0	SAOUHSC_01410,SAOUHSC_01805,SAOUHSC_01881,NA,SAOUHSC_02437,NA	SAOUHSC_01410,SAOUHSC_01805,SAOUHSC_01881,NA,SAOUHSC_02437,NA	CP000253_1,CP000253_1,CP000253_1,CP000253_1,CP000253_1,CP000253_1	+,+,+,-,-,-	1349458..1349477,1707280..1707299,1796034..1796053,2378516..2378535,2264463..2264482,1813822..1813841	TTTCTATTGGTAGTGTAAGT,TTTCTATTGGTAGTGTAAGT,TTTCTATTGGTAGTGTAAGT,TTTCTATTGGTAGTGTAAGT,TTTCTATTGGTAGTGTAAGT,TTTCTATTGGTAGTGTAAGT	TGG,TGG,TGG,TGG,TGG,TGG	0.94	1	SAOUHSC_00245	SAOUHSC_00245	CP000253_1	-	264415..264434	TTTTTATTGGTAGTGTAAGT	TGG
sgRNA1457	SAOUHSC_02443	-1	TTACTACTATTAATAAGCCA	ATTAATAAGCCA	0.25	NA	NA	1	0	SAOUHSC_02443	SAOUHSC_02443	CP000253_1	+	2267412..2267431	TTACTACTATTAATAAGCCA	AGG	0.50667643026	6	SAOUHSC_00954	SAOUHSC_00954	CP000253_1	-	929025..929044	GTCGTCCTAATACTAAGCCA	TGG
sgRNA1458	SAOUHSC_02444	-1	CAAGACGGCAATGAGAATTC	CAATGAGAATTC	0.45	NA	NA	1	0	SAOUHSC_02444	SAOUHSC_02444	CP000253_1	+	2268932..2268951	CAAGACGGCAATGAGAATTC	AGG	0.374638579239965	10	NA	NA	CP000253_1	+	46415..46434	AATCAGAATTCTTAGAATTC	AGG
sgRNA1459	SAOUHSC_02445	-1	ATATCATCGTTTTCTGGCGT	GTTTTCTGGCGT	0.4	NA	NA	1	0	SAOUHSC_02445	SAOUHSC_02445	CP000253_1	+	2270405..2270424	ATATCATCGTTTTCTGGCGT	TGG	0.6091884488448	7	SAOUHSC_00533	SAOUHSC_00533	CP000253_1	-	537631..537650	TCTTCTGCTTTATCTGGCGT	TGG
sgRNA1460	SAOUHSC_02447	-1	TCCTCTTGAGGCATGCCTTC	AGGCATGCCTTC	0.55	NA	NA	1	0	SAOUHSC_02447	SAOUHSC_02447	CP000253_1	+	2271682..2271701	TCCTCTTGAGGCATGCCTTC	TGG	0.56025895109184	8	SAOUHSC_00039	SAOUHSC_00039	CP000253_1	+	43489..43508	CGCACACTATGTATGCCTTC	AGG
sgRNA1461	SAOUHSC_02448	-1	TGTAAGAACAATGTTGGAAT	CAATGTTGGAAT	0.3	NA	NA	1	0	SAOUHSC_02448	SAOUHSC_02448	CP000253_1	+	2272735..2272754	TGTAAGAACAATGTTGGAAT	TGG	0.583876605312	7	NA	NA	CP000253_1	-	2580616..2580635	ACAATGATCGTTGTTGGAAT	GGG
sgRNA1462	SAOUHSC_02449	-1	CTGTTATAAAAATCACTCGC	AAAATCACTCGC	0.35	NA	reverse_tandemT	1	0	SAOUHSC_02449	SAOUHSC_02449	CP000253_1	+	2274404..2274423	CTGTTATAAAAATCACTCGC	TGG	0.590292831744	7	SAOUHSC_01742	SAOUHSC_01742	CP000253_1	+	1645119..1645138	AACTCAATAACATCACTCGC	TGG
sgRNA1463	SAOUHSC_02450	-1	AGAAATAAATCCATCACGGA	ATCCATCACGGA	0.35	NA	NA	1	0	SAOUHSC_02450	SAOUHSC_02450	CP000253_1	+	2276196..2276215	AGAAATAAATCCATCACGGA	TGG	0.44738450757	6	NA	NA	CP000253_1	+	2111533..2111552	TGATATATACCATTCACGGA	AGG
sgRNA1464	SAOUHSC_02451	-1	CAATTTCAAAACCTAATAAT	AAACCTAATAAT	0.2	NA	NA	1	0	SAOUHSC_02451	SAOUHSC_02451	CP000253_1	+	2276575..2276594	CAATTTCAAAACCTAATAAT	TGG	0.5777305357824	7	SAOUHSC_01170	SAOUHSC_01170	CP000253_1	-	1119291..1119310	TTAGCTCAGTTCCTAATAAT	TGG
sgRNA1465	SAOUHSC_02452	-1	TGCGTTTTAAAGCACCACGT	AAAGCACCACGT	0.45	NA	NA	1	0	SAOUHSC_02452	SAOUHSC_02452	CP000253_1	+	2277514..2277533	TGCGTTTTAAAGCACCACGT	TGG	0.48570538843008	8	SAOUHSC_00549	SAOUHSC_00549	CP000253_1	+	558931..558950	TAACAGTGACAACACCACGT	TGG
sgRNA1466	SAOUHSC_02453	-1	GGGTATGAAATATCAACGGA	AATATCAACGGA	0.4	NA	NA	1	0	SAOUHSC_02453	SAOUHSC_02453	CP000253_1	+	2278506..2278525	GGGTATGAAATATCAACGGA	TGG	0.40390463301012	8	NA	NA	CP000253_1	+	1308883..1308902	AGTAACACAATGGCAACGGA	GGG
sgRNA1467	SAOUHSC_02454	-1	TTTTTGTATCTGTAACAATA	TCTGTAACAATA	0.2	NA	tandemT	1	0	SAOUHSC_02454	SAOUHSC_02454	CP000253_1	+	2279035..2279054	TTTTTGTATCTGTAACAATA	TGG	0.6539907117744	7	NA	NA	CP000253_1	-	2198507..2198526	ATACTTAAATTGTAACAATA	GGG
sgRNA1468	SAOUHSC_02455	-1	TGATCATTCTTGAATTGTTA	CTTGAATTGTTA	0.25	NA	NA	1	0	SAOUHSC_02455	SAOUHSC_02455	CP000253_1	+	2279218..2279237	TGATCATTCTTGAATTGTTA	TGG	0.571059123643008	9	NA	NA	CP000253_1	-	851044..851063	AAGTCTGATACGAATTGTTA	TGG
sgRNA1469	SAOUHSC_02456	-1	GCCTCCTTTATTTAGGCGAT	TATTTAGGCGAT	0.45	NA	NA	1	0	SAOUHSC_02456	SAOUHSC_02456	CP000253_1	+	2280657..2280676	GCCTCCTTTATTTAGGCGAT	GGG	0.466756469088	7	NA	NA	CP000253_1	-	1648090..1648109	GTTTCTTCAGTTAAGGCGAT	AGG
sgRNA1470	SAOUHSC_02457	1	CCACCCATTGAACGGAAATC	TGAACGGAAATC	0.5	NA	NA	1	0	SAOUHSC_02457	SAOUHSC_02457	CP000253_1	-	2280997..2281016	CCACCCATTGAACGGAAATC	TGG	0.357102305318094	10	NA	NA	CP000253_1	+	734914..734933	TTTCTTTAAAAAAGGAAATC	TGG
sgRNA1471	SAOUHSC_02458	-1	ACCAAATTTATAGAATCAGA	TATAGAATCAGA	0.25	NA	NA	1	0	SAOUHSC_02458	SAOUHSC_02458	CP000253_1	+	2282323..2282342	ACCAAATTTATAGAATCAGA	AGG	0.68777444736	6	SAOUHSC_02935	SAOUHSC_02935	CP000253_1	-	2702184..2702203	TTTTAATTTTCAGAATCAGA	AGG
sgRNA1472	SAOUHSC_02459	-1	GGCATTTTCCGAGATTCAAA	CCGAGATTCAAA	0.4	NA	NA	1	0	SAOUHSC_02459	SAOUHSC_02459	CP000253_1	+	2282821..2282840	GGCATTTTCCGAGATTCAAA	TGG	0.58859164059696	8	NA	NA	CP000253_1	+	1132342..1132361	AGATTTACTAAAGATTCAAA	AGG
sgRNA1473	SAOUHSC_02460	-1	AATACTCCGAAACCTAATAC	GAAACCTAATAC	0.35	NA	NA	1	0	SAOUHSC_02460	SAOUHSC_02460	CP000253_1	+	2283925..2283944	AATACTCCGAAACCTAATAC	TGG	0.6275374985088	8	SAOUHSC_00060	SAOUHSC_00060	CP000253_1	+	65766..65785	CCTGCAATAACACCTAATAC	TGG
sgRNA1474	SAOUHSC_02461	-1	TTTTCATCTCGATTAACTGG	TCGATTAACTGG	0.35	NA	NA	1	0	SAOUHSC_02461	SAOUHSC_02461	CP000253_1	+	2284369..2284388	TTTTCATCTCGATTAACTGG	TGG	0.58329281192	6	NA	NA	CP000253_1	+	876240..876259	TTATCAAAAAGTTTAACTGG	CGG
sgRNA1475	SAOUHSC_02463	1	AGCCATTAATAACGTAATGG	ATAACGTAATGG	0.35	NA	NA	1	0	SAOUHSC_02463	SAOUHSC_02463	CP000253_1	-	2284914..2284933	AGCCATTAATAACGTAATGG	TGG	0.5784213554688	7	SAOUHSC_00289	SAOUHSC_00289	CP000253_1	+	302353..302372	ATATAAAATTATCGTAATGG	GGG
sgRNA1476	SAOUHSC_02464	-1	ATCTCATAGCAATCTGTTGT	GCAATCTGTTGT	0.35	NA	NA	1	0	SAOUHSC_02464	SAOUHSC_02464	CP000253_1	+	2287871..2287890	ATCTCATAGCAATCTGTTGT	CGG	0.639773522388	7	NA	NA	CP000253_1	+	1297950..1297969	TTTGCATTTTCATCTGTTGT	AGG
sgRNA1477	SAOUHSC_02465	-1	AAATCAGAAAAGATATGTAA	AAAGATATGTAA	0.2	NA	NA	1	0	SAOUHSC_02465	SAOUHSC_02465	CP000253_1	+	2289014..2289033	AAATCAGAAAAGATATGTAA	TGG	0.587865096	5	NA	NA	CP000253_1	-	1817142..1817161	AAATCATAGTGAATATGTAA	CGG
sgRNA1478	SAOUHSC_02466	1	TAATAATCCCAATGCTAAAG	CCAATGCTAAAG	0.3	NA	NA	1	0	SAOUHSC_02466	SAOUHSC_02466	CP000253_1	-	2289562..2289581	TAATAATCCCAATGCTAAAG	TGG	0.654852359616	7	NA	NA	CP000253_1	+	1092710..1092729	TGCAATTGATAATGCTAAAG	AGG
sgRNA1479	SAOUHSC_02468	-1	CAAAGTATCAATAACCATAT	CAATAACCATAT	0.25	NA	NA	1	0	SAOUHSC_02468	SAOUHSC_02468	CP000253_1	+	2292681..2292700	CAAAGTATCAATAACCATAT	CGG	0.511794374	5	SAOUHSC_01149	SAOUHSC_01149	CP000253_1	-	1100924..1100943	CATAGAATGCATGACCATAT	TGG
sgRNA1480	SAOUHSC_02469	1	GTTAGATCTAAGTCTTGCTG	TAAGTCTTGCTG	0.4	NA	NA	1	0	SAOUHSC_02469	SAOUHSC_02469	CP000253_1	-	2293135..2293154	GTTAGATCTAAGTCTTGCTG	TGG	0.423330591179059	9	NA	NA	CP000253_1	+	1155213..1155232	GAAACAATCTGATCTTGCTG	TGG
sgRNA1481	SAOUHSC_02470	-1	ATCGCAACAATAAAATAAAC	AATAAAATAAAC	0.25	NA	NA	1	0	SAOUHSC_02470	SAOUHSC_02470	CP000253_1	+	2293306..2293325	ATCGCAACAATAAAATAAAC	AGG	0.62698630176	7	SAOUHSC_02256	SAOUHSC_02256	CP000253_1	-	2089472..2089491	ACACCCATACCAAAATAAAC	TGG
sgRNA1482	SAOUHSC_02471	-1	ATATTCATCTACATAGTTGA	CTACATAGTTGA	0.25	NA	NA	1	0	SAOUHSC_02471	SAOUHSC_02471	CP000253_1	+	2295178..2295197	ATATTCATCTACATAGTTGA	AGG	0.5490953111952	8	SAOUHSC_01104	SAOUHSC_01104	CP000253_1	-	1066853..1066872	CTAACATGTTCCATAGTTGA	CGG
sgRNA1483	SAOUHSC_02474	-1	TCAACTGAACTGTTTTAGTA	ACTGTTTTAGTA	0.3	NA	NA	1	0	SAOUHSC_02474	SAOUHSC_02474	CP000253_1	+	2297280..2297299	TCAACTGAACTGTTTTAGTA	AGG	0.64807281792	6	SAOUHSC_00617	SAOUHSC_00617	CP000253_1	-	608951..608970	ATAACATACCTTTTTTAGTA	TGG
sgRNA1484	SAOUHSC_02475	-1	TATCCAACACGCCCTTTTTA	ACGCCCTTTTTA	0.4	NA	tandemT	1	0	SAOUHSC_02475	SAOUHSC_02475	CP000253_1	+	2297658..2297677	TATCCAACACGCCCTTTTTA	GGG	0.371673283212	7	NA	NA	CP000253_1	+	257574..257593	CATCAAATCCTATCTTTTTA	TGG
sgRNA1485	SAOUHSC_02476	-1	ATTTTTCACCCTGTGTTCGT	CCCTGTGTTCGT	0.4	NA	tandemT	1	0	SAOUHSC_02476	SAOUHSC_02476	CP000253_1	+	2298749..2298768	ATTTTTCACCCTGTGTTCGT	TGG	0.626161319784	7	NA	NA	CP000253_1	+	2323971..2323990	GTTCTTATTAATGTGTTCGT	CGG
sgRNA1486	SAOUHSC_02478	-1	ATGATAAACGACCTAATGTT	CGACCTAATGTT	0.3	NA	NA	1	0	SAOUHSC_02478	SAOUHSC_02478	CP000253_1	+	2300086..2300105	ATGATAAACGACCTAATGTT	TGG	0.473979072623696	10	SAOUHSC_02706	SAOUHSC_02706	CP000253_1	-	2488606..2488625	TAGCTGTTTTTACTAATGTT	GGG
sgRNA1487	SAOUHSC_02483	-1	AGAAACATCTTTCAATGTGA	CTTTCAATGTGA	0.3	NA	NA	1	0	SAOUHSC_02483	SAOUHSC_02483	CP000253_1	+	2303600..2303619	AGAAACATCTTTCAATGTGA	AGG	0.603125284608	7	NA	NA	CP000253_1	-	2539904..2539923	GAAGTGATGTGTCAATGTGA	TGG
sgRNA1488	SAOUHSC_02489	-1	TCTACTTTAAACATTGCGTT	AAACATTGCGTT	0.3	NA	NA	1	0	SAOUHSC_02489	SAOUHSC_02489	CP000253_1	+	2306719..2306738	TCTACTTTAAACATTGCGTT	CGG	0.473979072623697	10	NA	NA	CP000253_1	+	692148..692167	AAGTCACCAGCTATTGCGTT	TGG
sgRNA1489	SAOUHSC_02512	-1	TTTTCTTCCTAAGATTCCTT	CTAAGATTCCTT	0.3	NA	NA	1	0	SAOUHSC_02512	SAOUHSC_02512	CP000253_1	+	2317777..2317796	TTTTCTTCCTAAGATTCCTT	TGG	0.5168871687168	7	SAOUHSC_00752	SAOUHSC_00752	CP000253_1	+	735504..735523	TCCTTAACTTACGATTCCTT	TGG
sgRNA1490	SAOUHSC_02515	1	ATAAGTGCTAAAGATAATTT	TAAAGATAATTT	0.2	NA	NA	1	0	SAOUHSC_02515	SAOUHSC_02515	CP000253_1	-	2318511..2318530	ATAAGTGCTAAAGATAATTT	TGG	0.626593968	5	NA	NA	CP000253_1	+	2120898..2120917	TTAATTACTGGAGATAATTT	TGG
sgRNA1491	SAOUHSC_02516	-1	TCGCTACAAAAATGGCACCT	AAAATGGCACCT	0.45	NA	reverse_tandemT	1	0	SAOUHSC_02516	SAOUHSC_02516	CP000253_1	+	2320228..2320247	TCGCTACAAAAATGGCACCT	TGG	0.3804083556	5	NA	NA	CP000253_1	+	536953..536972	TCTCTACATCATTAGCACCT	GGG
sgRNA1492	SAOUHSC_02519	1	TCTATTTCATTGTACTGTTG	ATTGTACTGTTG	0.3	NA	NA	1	0	SAOUHSC_02519	SAOUHSC_02519	CP000253_1	-	2322939..2322958	TCTATTTCATTGTACTGTTG	AGG	0.456964439247461	10	NA	NA	CP000253_1	+	953365..953384	AAGGGAAAGTTTTACTGTTG	AGG
sgRNA1493	SAOUHSC_02520	1	ACACTTCCCCAGAATAAAGC	CCAGAATAAAGC	0.45	NA	NA	1	0	SAOUHSC_02520	SAOUHSC_02520	CP000253_1	-	2323950..2323969	ACACTTCCCCAGAATAAAGC	AGG	0.549034469609472	8	NA	NA	CP000253_1	+	1277297..1277316	TTTGGTTCACCGAATAAAGC	AGG
sgRNA1494	SAOUHSC_02522	-1	AATTCACAATAACTAAAGAT	ATAACTAAAGAT	0.2	NA	NA	1	0	SAOUHSC_02522	SAOUHSC_02522	CP000253_1	+	2325960..2325979	AATTCACAATAACTAAAGAT	GGG	0.49017226347049	8	NA	NA	CP000253_1	+	211970..211989	TTTATAAAGAAGCTAAAGAT	AGG
sgRNA1495	SAOUHSC_02523	1	CATATTTAAGTTCGGCTAGT	AGTTCGGCTAGT	0.35	NA	NA	1	0	SAOUHSC_02523	SAOUHSC_02523	CP000253_1	-	2326254..2326273	CATATTTAAGTTCGGCTAGT	TGG	0.6824250905472	7	SAOUHSC_00025	SAOUHSC_00025	CP000253_1	-	31484..31503	GCCCTTTTTCTTCGGCTAGT	CGG
sgRNA1496	SAOUHSC_02524	1	AATACCCACCAATTCTCTTT	CCAATTCTCTTT	0.35	NA	NA	1	0	SAOUHSC_02524	SAOUHSC_02524	CP000253_1	-	2326799..2326818	AATACCCACCAATTCTCTTT	TGG	0.49104281028096	8	SAOUHSC_02975	SAOUHSC_02975	CP000253_1	-	2739163..2739182	AGCCTTACCCATTTCTCTTT	CGG
sgRNA1497	SAOUHSC_02525	-1	ATAACTGGATTTTGTACATT	ATTTTGTACATT	0.25	NA	NA	1	0	SAOUHSC_02525	SAOUHSC_02525	CP000253_1	+	2330178..2330197	ATAACTGGATTTTGTACATT	TGG	0.520856123762304	9	SAOUHSC_00508	SAOUHSC_00508	CP000253_1	-	510411..510430	TGATCACCTTGATGTACATT	AGG
sgRNA1498	SAOUHSC_02527	-1	TAATAAATCTCCATTTGGGT	CTCCATTTGGGT	0.3	NA	NA	1	0	SAOUHSC_02527	SAOUHSC_02527	CP000253_1	+	2331628..2331647	TAATAAATCTCCATTTGGGT	GGG	0.5047239729168	8	NA	NA	CP000253_1	-	2593619..2593638	TATTCGTAGAACATTTGGGT	TGG
sgRNA1499	SAOUHSC_02528	1	CTAAAGTAATTCACGGTGAG	ATTCACGGTGAG	0.4	NA	NA	1	0	SAOUHSC_02528	SAOUHSC_02528	CP000253_1	-	2332160..2332179	CTAAAGTAATTCACGGTGAG	AGG	0.460386703288512	9	NA	NA	CP000253_1	-	2731934..2731953	GAGATATTAGGTACGGTGAG	TGG
sgRNA1500	SAOUHSC_02529	-1	TGTAATTTTATAACATCTCC	TATAACATCTCC	0.25	NA	NA	1	0	SAOUHSC_02529	SAOUHSC_02529	CP000253_1	+	2333013..2333032	TGTAATTTTATAACATCTCC	TGG	0.6803020224	6	SAOUHSC_02648	SAOUHSC_02648	CP000253_1	+	2434037..2434056	CCTAATACTGAAACATCTCC	AGG
sgRNA1501	SAOUHSC_02530	1	GCTCGGCTAATTTTAAATAG	AATTTTAAATAG	0.35	NA	NA	1	0	SAOUHSC_02530	SAOUHSC_02530	CP000253_1	-	2333304..2333323	GCTCGGCTAATTTTAAATAG	GGG	0.6679054077696	7	SAOUHSC_01352	SAOUHSC_01352	CP000253_1	-	1296057..1296076	AAACGCGTTGTTTTAAATAG	AGG
sgRNA1502	SAOUHSC_02531	1	CAAGTAACAAATACATGCAT	AAATACATGCAT	0.3	NA	NA	1	0	SAOUHSC_02531	SAOUHSC_02531	CP000253_1	-	2333776..2333795	CAAGTAACAAATACATGCAT	AGG	0.49504480918475	10	NA	NA	CP000253_1	-	1698331..1698350	TTGATTGAGGAAACATGCAT	AGG
sgRNA1503	SAOUHSC_02532	-1	CAGCTTCATACACTTTAAAA	TACACTTTAAAA	0.3	NA	NA	1	0	SAOUHSC_02532	SAOUHSC_02532	CP000253_1	+	2335229..2335248	CAGCTTCATACACTTTAAAA	AGG	0.58859164059696	8	NA	NA	CP000253_1	+	740008..740027	AACTTATACTGACTTTAAAA	TGG
sgRNA1504	SAOUHSC_02533	1	ACTACATAATAAATCTTTAG	ATAAATCTTTAG	0.2	NA	NA	1	0	SAOUHSC_02533	SAOUHSC_02533	CP000253_1	-	2335595..2335614	ACTACATAATAAATCTTTAG	TGG	0.57	1,1,1,1,1	NA,NA,NA,NA,NA	NA,NA,NA,NA,NA	CP000253_1,CP000253_1,CP000253_1,CP000253_1,CP000253_1	+,-,-,-,-	1074847..1074866,2613375..2613394,2502204..2502223,1597546..1597565,768113..768132	ACTACATAATAAATCATTAG,ACTACATAATAAATCATTAG,ACTACATAATAAATCATTAG,ACTACATAATAAATCATTAG,ACTACATAATAAATCATTAG	TGG,TGG,TGG,TGG,TGG
sgRNA1505	SAOUHSC_02535	-1	ACGATCATTTCTATTAAATC	TTCTATTAAATC	0.25	NA	NA	1	0	SAOUHSC_02535	SAOUHSC_02535	CP000253_1	+	2335917..2335936	ACGATCATTTCTATTAAATC	TGG	0.6413220594	6	SAOUHSC_02092	SAOUHSC_02092	CP000253_1	+	1969903..1969922	TCGATACCATCCATTAAATC	AGG
sgRNA1506	SAOUHSC_02536	-1	GATAACCGTAAGTCACGGAT	TAAGTCACGGAT	0.45	NA	NA	1	0	SAOUHSC_02536	SAOUHSC_02536	CP000253_1	+	2337013..2337032	GATAACCGTAAGTCACGGAT	GGG	0.354786055316352	8	NA	NA	CP000253_1	+	87369..87388	ATGCAGCGCAAATTACGGAT	TGG
sgRNA1507	SAOUHSC_02542	-1	TTGCTTCTTTAACTGGGATT	TTAACTGGGATT	0.35	NA	NA	1	0	SAOUHSC_02542	SAOUHSC_02542	CP000253_1	+	2340092..2340111	TTGCTTCTTTAACTGGGATT	GGG	0.560480062464	7	SAOUHSC_01614	SAOUHSC_01614	CP000253_1	+	1538286..1538305	TGTTATAGTTTACTGGGATT	GGG
sgRNA1508	SAOUHSC_02543	1	ATACATCGACCATTTTGGCG	ACCATTTTGGCG	0.45	NA	NA	1	0	SAOUHSC_02543	SAOUHSC_02543	CP000253_1	-	2340232..2340251	ATACATCGACCATTTTGGCG	TGG	0.5844172317984	7	SAOUHSC_01721	SAOUHSC_01721	CP000253_1	+	1625012..1625031	TTTCTTGCTTCATTTTGGCG	TGG
sgRNA1509	SAOUHSC_02545	-1	GCCTGCTCTAACAAGTCCTT	TAACAAGTCCTT	0.5	NA	NA	1	0	SAOUHSC_02545	SAOUHSC_02545	CP000253_1	+	2342091..2342110	GCCTGCTCTAACAAGTCCTT	CGG	0.59171865984	6	SAOUHSC_01055	SAOUHSC_01055	CP000253_1	-	1022410..1022429	TGCTTCTTGAATAAGTCCTT	GGG
sgRNA1510	SAOUHSC_02547	-1	ATCCAAAAAGGTGTTAAGTC	AGGTGTTAAGTC	0.35	NA	reverse_tandemT	1	0	SAOUHSC_02547	SAOUHSC_02547	CP000253_1	+	2343656..2343675	ATCCAAAAAGGTGTTAAGTC	AGG	0.499621367344619	9	NA	NA	CP000253_1	-	2742578..2742597	TCTTTAGATAATGTTAAGTC	CGG
sgRNA1511	SAOUHSC_02549	-1	AAATTCTGAAGCTAATTTCT	AAGCTAATTTCT	0.25	NA	NA	1	0	SAOUHSC_02549	SAOUHSC_02549	CP000253_1	+	2344295..2344314	AAATTCTGAAGCTAATTTCT	TGG	0.61431902532	6	SAOUHSC_00247	SAOUHSC_00247	CP000253_1	-	266537..266556	GATTTCCAACGATAATTTCT	AGG
sgRNA1512	SAOUHSC_02550	1	CCATCTTCATATCTAACAAT	ATATCTAACAAT	0.3	NA	NA	1	0	SAOUHSC_02550	SAOUHSC_02550	CP000253_1	-	2344797..2344816	CCATCTTCATATCTAACAAT	TGG	0.6075682668	6	SAOUHSC_02447	SAOUHSC_02447	CP000253_1	+	2271514..2271533	GCAACGACATGGCTAACAAT	CGG
sgRNA1513	SAOUHSC_02552	-1	GAAAATGGTAGTGGAATTAC	TAGTGGAATTAC	0.35	NA	NA	1	0	SAOUHSC_02552	SAOUHSC_02552	CP000253_1	+	2347044..2347063	GAAAATGGTAGTGGAATTAC	CGG	0.564650678592	7	NA	NA	CP000253_1	-	2136715..2136734	TTAAAACGTGTGGGAATTAC	AGG
sgRNA1514	SAOUHSC_02553	-1	AATCATCTACACCACCATCG	ACACCACCATCG	0.45	NA	NA	1	0	SAOUHSC_02553	SAOUHSC_02553	CP000253_1	+	2348149..2348168	AATCATCTACACCACCATCG	TGG	0.367553216039209	9	NA	NA	CP000253_1	-	2594582..2594601	CATTAATGCAAGTACCATCG	GGG
sgRNA1515	SAOUHSC_02554	-1	GCAATGCGTTTAGGGTCTTT	TTTAGGGTCTTT	0.45	NA	NA	1	0	SAOUHSC_02554	SAOUHSC_02554	CP000253_1	+	2349350..2349369	GCAATGCGTTTAGGGTCTTT	CGG	0.4518824112	6	NA	NA	CP000253_1	+	525902..525921	AAAATCCGTTCTTGGTCTTT	TGG
sgRNA1516	SAOUHSC_02555	-1	CCTTCACCACCATATGCTTT	ACCATATGCTTT	0.45	NA	NA	1	0	SAOUHSC_02556	SAOUHSC_02556	CP000253_1	+	2350678..2350697	CCTTCACCACCATATGCTTT	TGG	0.72405333	5	SAOUHSC_00557	SAOUHSC_00557	CP000253_1	-	566495..566514	TCATCACGATAATATGCTTT	TGG
sgRNA1517	SAOUHSC_02556	-1	AATTTCCGTTGTTATTAAAA	TTGTTATTAAAA	0.2	NA	NA	1	0	SAOUHSC_02556	SAOUHSC_02556	CP000253_1	+	2350839..2350858	AATTTCCGTTGTTATTAAAA	AGG	0.6806101302	6	SAOUHSC_02945	SAOUHSC_02945	CP000253_1	+	2710269..2710288	CATCTCCAACATTATTAAAA	AGG
sgRNA1518	SAOUHSC_02557	-1	CGCTAATCCAATTGTCCAAT	CAATTGTCCAAT	0.4	NA	NA	1	0	SAOUHSC_02557	SAOUHSC_02557	CP000253_1	+	2351883..2351902	CGCTAATCCAATTGTCCAAT	CGG	0.506156141627136	8	NA	NA	CP000253_1	-	2540138..2540157	GTGTCATTTGAGTGTCCAAT	CGG
sgRNA1519	SAOUHSC_02558	1	CTGATTAAAGCTAATGCCTC	AGCTAATGCCTC	0.4	NA	NA	1	0	SAOUHSC_02558	SAOUHSC_02558	CP000253_1	-	2352361..2352380	CTGATTAAAGCTAATGCCTC	AGG	0.53077163787648	8	NA	NA	CP000253_1	-	2746227..2746246	GCGTTCGAACTGAATGCCTC	GGG
sgRNA1520	SAOUHSC_02559	1	CGATAACTGTTTCAGGATGA	GTTTCAGGATGA	0.4	NA	NA	1	0	SAOUHSC_02559	SAOUHSC_02559	CP000253_1	-	2352631..2352650	CGATAACTGTTTCAGGATGA	TGG	0.415880013957408	9	NA	NA	CP000253_1	-	2772139..2772158	TTAAAGCAAGCTAAGGATGA	AGG
sgRNA1521	SAOUHSC_02561	1	CGAATGGAATCTCCAACAGT	ATCTCCAACAGT	0.45	NA	NA	1	0	SAOUHSC_02561	SAOUHSC_02561	CP000253_1	-	2353033..2353052	CGAATGGAATCTCCAACAGT	TGG	0.509771542638758	9	NA	NA	CP000253_1	-	741299..741318	GATGTCGACGTCCCAACAGT	TGG
sgRNA1522	SAOUHSC_02562	1	ACAAATTGGCAATATTGCCT	GCAATATTGCCT	0.35	NA	NA	1	0	SAOUHSC_02562	SAOUHSC_02562	CP000253_1	-	2354733..2354752	ACAAATTGGCAATATTGCCT	TGG	0.6098266766592	7	NA	NA	CP000253_1	-	2700626..2700645	TAATGTTACGAATATTGCCT	TGG
sgRNA1523	SAOUHSC_02563	1	GAATGACTGAAAGCACCTGT	GAAAGCACCTGT	0.45	NA	NA	1	0	SAOUHSC_02563	SAOUHSC_02563	CP000253_1	-	2355212..2355231	GAATGACTGAAAGCACCTGT	TGG	0.500508695780352	9	NA	NA	CP000253_1	-	2391077..2391096	GTTGCTGCAATAGCACCTGT	TGG
sgRNA1524	SAOUHSC_02564	1	TGTGTTTTACCTGCACCTAC	ACCTGCACCTAC	0.45	NA	NA	1	0	SAOUHSC_02564	SAOUHSC_02564	CP000253_1	-	2355896..2355915	TGTGTTTTACCTGCACCTAC	AGG	0.5384639804544	7	SAOUHSC_00074	SAOUHSC_00074	CP000253_1	+	79278..79297	CATGATTCTACAGCACCTAC	AGG
sgRNA1525	SAOUHSC_02565	1	GTAGATTGATTTAGATAAAC	ATTTAGATAAAC	0.25	NA	NA	1	0	SAOUHSC_02565	SAOUHSC_02565	CP000253_1	-	2356585..2356604	GTAGATTGATTTAGATAAAC	TGG	0.506156141627136	8	NA	NA	CP000253_1	-	2319281..2319300	CAAACTTTGCTGAGATAAAC	TGG
sgRNA1526	SAOUHSC_02566	-1	AAAGCTTTAGTTAAATAGTA	AGTTAAATAGTA	0.2	NA	NA	1	0	SAOUHSC_02566	SAOUHSC_02566	CP000253_1	+	2357641..2357660	AAAGCTTTAGTTAAATAGTA	AGG	0.689684931936	7	NA	NA	CP000253_1	-	1436345..1436364	TCTTCATGACTTAAATAGTA	TGG
sgRNA1527	SAOUHSC_02567	1	AGTATAATGTCAATGTATGT	GTCAATGTATGT	0.25	NA	NA	1	0	SAOUHSC_02567	SAOUHSC_02567	CP000253_1	-	2358261..2358280	AGTATAATGTCAATGTATGT	AGG	0.60865336896	6	NA	NA	CP000253_1	-	1597208..1597227	ATCTTAAAGACCATGTATGT	AGG
sgRNA1528	SAOUHSC_02568	-1	TCAGTTGGAAATAAATCATT	AAATAAATCATT	0.25	NA	NA	1	0	SAOUHSC_02568	SAOUHSC_02568	CP000253_1	+	2358557..2358576	TCAGTTGGAAATAAATCATT	TGG	0.697263887232	7	SAOUHSC_02599	SAOUHSC_02599	CP000253_1	-	2389173..2389192	ATAATAAAGAATAAATCATT	AGG
sgRNA1529	SAOUHSC_02570	-1	CAAATCATTCAACATAATAA	TCAACATAATAA	0.2	NA	NA	1	0	SAOUHSC_02570	SAOUHSC_02570	CP000253_1	+	2361218..2361237	CAAATCATTCAACATAATAA	TGG	0.5897462643072	7	NA	NA	CP000253_1	-	1787862..1787881	GCATTGGTTAATCATAATAA	TGG
sgRNA1530	SAOUHSC_02571	1	CTATATGATGTTGGGTCGTT	TGTTGGGTCGTT	0.4	NA	NA	1	0	SAOUHSC_02571	SAOUHSC_02571	CP000253_1	-	2362109..2362128	CTATATGATGTTGGGTCGTT	TGG	0.360709399311206	9	NA	NA	CP000253_1	+	858401..858420	CCAAGCAGGATTAGGTCGTT	CGG
sgRNA1531	SAOUHSC_02572	-1	CAAATTTAGGCATGTCAAAT	GGCATGTCAAAT	0.3	NA	NA	1	0	SAOUHSC_02572	SAOUHSC_02572	CP000253_1	+	2362964..2362983	CAAATTTAGGCATGTCAAAT	CGG	0.5315709927528	8	NA	NA	CP000253_1	+	1833060..1833079	AAAAAGGCTCTATGTCAAAT	TGG
sgRNA1532	SAOUHSC_02574	-1	GACAATATAATTTAACATCG	AATTTAACATCG	0.25	NA	NA	1	0	SAOUHSC_02574	SAOUHSC_02574	CP000253_1	+	2365721..2365740	GACAATATAATTTAACATCG	TGG	0.4848394769064	8	NA	NA	CP000253_1	+	2293640..2293659	AACACCTCGACATAACATCG	AGG
sgRNA1533	SAOUHSC_02575	1	TCATCATTGGATTTGCGATT	GGATTTGCGATT	0.35	NA	NA	1	0	SAOUHSC_02575	SAOUHSC_02575	CP000253_1	-	2366098..2366117	TCATCATTGGATTTGCGATT	CGG	0.594787342076928	8	SAOUHSC_00308	SAOUHSC_00308	CP000253_1	-	322631..322650	GATGCAATCTTTTTGCGATT	AGG
sgRNA1534	SAOUHSC_02576	1	TGTAGGATAGCGCCTTTAGA	AGCGCCTTTAGA	0.45	NA	NA	1	0	SAOUHSC_02576	SAOUHSC_02576	CP000253_1	-	2367036..2367055	TGTAGGATAGCGCCTTTAGA	AGG	0.5252427666486	8	NA	NA	CP000253_1	+	438596..438615	GGTAGAGATTTACCTTTAGA	AGG
sgRNA1535	SAOUHSC_02577	1	AAAAGTTTTAAACCTACTTC	TAAACCTACTTC	0.25	NA	reverse_tandemT	1	0	SAOUHSC_02577	SAOUHSC_02577	CP000253_1	-	2367613..2367632	AAAAGTTTTAAACCTACTTC	TGG	0.470367323532288	8	NA	NA	CP000253_1	-	2025865..2025884	ATTTTTGATGAGCCTACTTC	AGG
sgRNA1536	SAOUHSC_02579	-1	ATGTCAATTAATGTTTGGCG	TAATGTTTGGCG	0.35	NA	NA	1	0	SAOUHSC_02579	SAOUHSC_02579	CP000253_1	+	2369442..2369461	ATGTCAATTAATGTTTGGCG	TGG	0.49297248	4	NA	NA	CP000253_1	-	1998145..1998164	CAGTCAATTTATGGTTGGCG	TGG
sgRNA1537	SAOUHSC_02580	-1	TTAACTTCAGATTCCGACAT	AGATTCCGACAT	0.35	NA	NA	1	0	SAOUHSC_02580	SAOUHSC_02580	CP000253_1	+	2370535..2370554	TTAACTTCAGATTCCGACAT	TGG	0.400787653266	7	NA	NA	CP000253_1	+	143281..143300	CTATCAAGAAATTACGACAT	TGG
sgRNA1538	SAOUHSC_02582	-1	AATTCAAGTAAATTCGTACC	TAAATTCGTACC	0.3	NA	NA	1	0	SAOUHSC_02582	SAOUHSC_02582	CP000253_1	+	2374673..2374692	AATTCAAGTAAATTCGTACC	TGG	0.572637141914112	8	SAOUHSC_00178	SAOUHSC_00178	CP000253_1	-	195259..195278	GCACCATACAAGTTCGTACC	TGG
sgRNA1539	SAOUHSC_02584	-1	TCCGCTAATAGTTGGTGTTC	TAGTTGGTGTTC	0.45	NA	NA	1	0	SAOUHSC_02584	SAOUHSC_02584	CP000253_1	+	2377017..2377036	TCCGCTAATAGTTGGTGTTC	CGG	0.53684732054448	8	SAOUHSC_02362	SAOUHSC_02362	CP000253_1	+	2183536..2183555	GCTACTTTAACATGGTGTTC	TGG
sgRNA1540	SAOUHSC_02585	1	ATCTCTTAAAATTGTGCGTT	AAATTGTGCGTT	0.3	NA	NA	1	0	SAOUHSC_02585	SAOUHSC_02585	CP000253_1	-	2377707..2377726	ATCTCTTAAAATTGTGCGTT	TGG	0.689751414	5	SAOUHSC_00256	SAOUHSC_00256	CP000253_1	+	275544..275563	TTCACTTTGAACTGTGCGTT	TGG
sgRNA1541	SAOUHSC_02586	1	AGATTGAGTATATGAATATG	TATATGAATATG	0.25	NA	NA	1	0	SAOUHSC_02586	SAOUHSC_02586	CP000253_1	-	2378677..2378696	AGATTGAGTATATGAATATG	AGG	0.6137507376	6.6	SAOUHSC_02802,SAOUHSC_02803	SAOUHSC_02802,SAOUHSC_02803	CP000253_1,CP000253_1	+,+	2578423..2578442,2581969..2581988	TTATTGAATCCGTGAATATG,TTATTGAATCCGTGAATATG	TGG,TGG
sgRNA1542	SAOUHSC_02587	-1	TCATAATAACCAAACAAAAT	ACCAAACAAAAT	0.2	NA	NA	1	0	SAOUHSC_02587	SAOUHSC_02587	CP000253_1	+	2379550..2379569	TCATAATAACCAAACAAAAT	TGG	0.603201126528	7	NA	NA	CP000253_1	+	1034556..1034575	AAATTCAGATCAAACAAAAT	GGG
sgRNA1543	SAOUHSC_02588	1	TCAATTCATTAGTAACTATT	TTAGTAACTATT	0.2	NA	NA	1	0	SAOUHSC_02588	SAOUHSC_02588	CP000253_1	-	2379860..2379879	TCAATTCATTAGTAACTATT	TGG	0.61431902532	6	NA	NA	CP000253_1	-	1464348..1464367	ACAGTTATTAAATAACTATT	TGG
sgRNA1544	SAOUHSC_02589	1	CTCATTTTAATCACCTTTTG	AATCACCTTTTG	0.3	NA	NA	1	0	SAOUHSC_02589	SAOUHSC_02589	CP000253_1	-	2380599..2380618	CTCATTTTAATCACCTTTTG	AGG	0.573292333152	6	SAOUHSC_00780	SAOUHSC_00780	CP000253_1	-	761393..761412	TTATCTTTCATTACCTTTTG	AGG
sgRNA1545	SAOUHSC_02590	-1	TGCAATCATTTGAATTTGAC	TTTGAATTTGAC	0.3	NA	NA	1	0	SAOUHSC_02590	SAOUHSC_02590	CP000253_1	+	2383091..2383110	TGCAATCATTTGAATTTGAC	GGG	0.55487526183936	8	SAOUHSC_00285	SAOUHSC_00285	CP000253_1	-	301365..301384	GTTAGTACATCGAATTTGAC	AGG
sgRNA1546	SAOUHSC_02591	1	CCAACTAAATATAGGATGTC	ATATAGGATGTC	0.35	NA	NA	1	0	SAOUHSC_02591	SAOUHSC_02591	CP000253_1	-	2383520..2383539	CCAACTAAATATAGGATGTC	AGG	0.445611148609536	8	NA	NA	CP000253_1	-	2627802..2627821	CATAGTGATACAAGGATGTC	AGG
sgRNA1547	SAOUHSC_02595	-1	CCATACCAAAAAACTCTTCG	AAAAACTCTTCG	0.4	NA	reverse_tandemT	1	0	SAOUHSC_02595	SAOUHSC_02595	CP000253_1	+	2385843..2385862	CCATACCAAAAAACTCTTCG	TGG	0.393362928	5	NA	NA	CP000253_1	+	563281..563300	CCAAGGGAAAAAACTTTTCG	TGG
sgRNA1548	SAOUHSC_02596	1	AGTAGTACGGTCATTTAAAC	GGTCATTTAAAC	0.35	NA	NA	1	0	SAOUHSC_02596	SAOUHSC_02596	CP000253_1	-	2386200..2386219	AGTAGTACGGTCATTTAAAC	CGG	0.5966004408	6	SAOUHSC_02904	SAOUHSC_02904	CP000253_1	+	2673162..2673181	AGCATCCGGATCATTTAAAC	CGG
sgRNA1549	SAOUHSC_02597	-1	AAGAAAGCGAACATTAATAC	GAACATTAATAC	0.3	NA	NA	1	0	SAOUHSC_02597	SAOUHSC_02597	CP000253_1	+	2388296..2388315	AAGAAAGCGAACATTAATAC	CGG	0.59056899213312	7	SAOUHSC_00198	SAOUHSC_00198	CP000253_1	+	220080..220099	GTGCCACCTGACATTAATAC	TGG
sgRNA1550	SAOUHSC_02599	1	TCTGTGAATGGTTGCATTCG	TGGTTGCATTCG	0.45	NA	NA	1	0	SAOUHSC_02599	SAOUHSC_02599	CP000253_1	-	2388826..2388845	TCTGTGAATGGTTGCATTCG	AGG	0.381447207504	7	NA	NA	CP000253_1	+	689795..689814	AATGTAACGGGATACATTCG	TGG
sgRNA1551	SAOUHSC_02600	-1	CAAGCTTCGTATACTAACTC	GTATACTAACTC	0.4	NA	NA	1	0	SAOUHSC_02600	SAOUHSC_02600	CP000253_1	+	2389927..2389946	CAAGCTTCGTATACTAACTC	TGG	0.442190339136	7	SAOUHSC_02116	SAOUHSC_02116	CP000253_1	+	1988540..1988559	CCACCTTTAGCTGCTAACTC	TGG
sgRNA1552	SAOUHSC_02601	-1	TCATTAAAACAATGTTTGAA	ACAATGTTTGAA	0.2	NA	NA	1	0	SAOUHSC_02601	SAOUHSC_02601	CP000253_1	+	2391267..2391286	TCATTAAAACAATGTTTGAA	TGG	0.64807281792	6.6	NA,NA	NA,NA	CP000253_1,CP000253_1	+,+	1506158..1506177,2072423..2072442	CTATTTCAGCAGTGTTTGAA,CTATTTCAGCAGTGTTTGAA	AGG,AGG
sgRNA1553	SAOUHSC_02602	1	GAGGTCTTCACGAAAGGTGC	CACGAAAGGTGC	0.55	NA	NA	1	0	SAOUHSC_02602	SAOUHSC_02602	CP000253_1	-	2391293..2391312	GAGGTCTTCACGAAAGGTGC	AGG	0.54268486272	6	NA	NA	CP000253_1	+	288395..288414	ATGGGCTTCCTCAAAGGTGC	TGG
sgRNA1554	SAOUHSC_02603	-1	TATAATGGTAATTTTTGTTC	TAATTTTTGTTC	0.2	NA	tandemT	1	0	SAOUHSC_02603	SAOUHSC_02603	CP000253_1	+	2392195..2392214	TATAATGGTAATTTTTGTTC	AGG	0.54836466048	7	SAOUHSC_02079	SAOUHSC_02079	CP000253_1	+	1961732..1961751	TTTAGCTTTTCTTTTTGTTC	TGG
sgRNA1555	SAOUHSC_02604	-1	GTCATTTCAGATTGTAAACC	AGATTGTAAACC	0.35	NA	NA	1	0	SAOUHSC_02604	SAOUHSC_02604	CP000253_1	+	2393569..2393588	GTCATTTCAGATTGTAAACC	CGG	0.48618191952	7	SAOUHSC_00846	SAOUHSC_00846	CP000253_1	+	816538..816557	ACGATATTAGTTGGTAAACC	TGG
sgRNA1556	SAOUHSC_02605	-1	TTGATGAAAATACCTTCTCC	AATACCTTCTCC	0.35	NA	NA	1	0	SAOUHSC_02605	SAOUHSC_02605	CP000253_1	+	2394842..2394861	TTGATGAAAATACCTTCTCC	AGG	0.41952808425528	8	SAOUHSC_02043	SAOUHSC_02043	CP000253_1	+	1944266..1944285	ATTATTTATTAAACTTCTCC	TGG
sgRNA1557	SAOUHSC_02607	-1	CTGGTCTTTCAGCAACTTCT	TCAGCAACTTCT	0.45	NA	NA	1	0	SAOUHSC_02607	SAOUHSC_02607	CP000253_1	+	2397951..2397970	CTGGTCTTTCAGCAACTTCT	GGG	0.667738071	5	SAOUHSC_00983	SAOUHSC_00983	CP000253_1	-	954950..954969	TTAGTATTTGATCAACTTCT	TGG
sgRNA1558	SAOUHSC_02608	1	TCGTAGCAGTTAAAGATGGC	GTTAAAGATGGC	0.45	NA	NA	1	0	SAOUHSC_02608	SAOUHSC_02608	CP000253_1	-	2398311..2398330	TCGTAGCAGTTAAAGATGGC	TGG	0.450908284028519	11	NA	NA	CP000253_1	+	1003743..1003762	AAAGCAACTGAAAAGATGGC	GGG
sgRNA1559	SAOUHSC_02609	1	CTTCATTTAAAGCAATCCAT	AAAGCAATCCAT	0.3	NA	NA	1	0	SAOUHSC_02609	SAOUHSC_02609	CP000253_1	-	2399665..2399684	CTTCATTTAAAGCAATCCAT	AGG	0.73396198656	6	SAOUHSC_02563	SAOUHSC_02563	CP000253_1	-	2355505..2355524	GATGATACCAAGCAATCCAT	GGG
sgRNA1560	SAOUHSC_02610	-1	AACCTTCCAGTCCATAAATT	AGTCCATAAATT	0.35	NA	NA	1	0	SAOUHSC_02610	SAOUHSC_02610	CP000253_1	+	2401101..2401120	AACCTTCCAGTCCATAAATT	TGG	0.594537010704	7	SAOUHSC_00954	SAOUHSC_00954	CP000253_1	-	929279..929298	AATATTTTTAGCCATAAATT	GGG
sgRNA1561	SAOUHSC_02611	1	CTGGAAATCTCTGAGCATAA	CTCTGAGCATAA	0.4	NA	NA	1	0	SAOUHSC_02611	SAOUHSC_02611	CP000253_1	-	2401510..2401529	CTGGAAATCTCTGAGCATAA	TGG	0.465663650296965	9	SAOUHSC_02682	SAOUHSC_02682	CP000253_1	+	2468051..2468070	TAAATGTTCACAGAGCATAA	GGG
sgRNA1562	SAOUHSC_02612	-1	TTAATTAGTTGCGCCATTTG	TTGCGCCATTTG	0.35	NA	NA	1	0	SAOUHSC_02612	SAOUHSC_02612	CP000253_1	+	2403309..2403328	TTAATTAGTTGCGCCATTTG	AGG	0.63371745	5	SAOUHSC_01825	SAOUHSC_01825	CP000253_1	+	1731167..1731186	TTTATAACTTTAGCCATTTG	TGG
sgRNA1563	SAOUHSC_02613	1	TCGAGCTATAAGGCAAATCT	TAAGGCAAATCT	0.4	NA	NA	1	0	SAOUHSC_02613	SAOUHSC_02613	CP000253_1	-	2403654..2403673	TCGAGCTATAAGGCAAATCT	TGG	0.516707860032	7	SAOUHSC_00061	SAOUHSC_00061	CP000253_1	+	66350..66369	TAGTAATCTCACGCAAATCT	TGG
sgRNA1564	SAOUHSC_02615	-1	CCCTAAGCCACAGCCAAATC	CACAGCCAAATC	0.55	NA	NA	1	0	SAOUHSC_02615	SAOUHSC_02615	CP000253_1	+	2405799..2405818	CCCTAAGCCACAGCCAAATC	AGG	0.739715328	5.5	NA,NA	NA,NA	CP000253_1,CP000253_1	-,-	2090518..2090537,2090440..2090459	AGATAAACCAAAGCCAAATC,AGATAAACCAAAGCCAAATC	CGG,CGG
sgRNA1565	SAOUHSC_02618	-1	GTTAGATAGGCCAATCATTA	GGCCAATCATTA	0.35	NA	NA	1	0	SAOUHSC_02618	SAOUHSC_02618	CP000253_1	+	2407220..2407239	GTTAGATAGGCCAATCATTA	AGG	0.72598413888	6	SAOUHSC_02866	SAOUHSC_02866	CP000253_1	+	2640404..2640423	AACTGCTAGTCCAATCATTA	CGG
sgRNA1566	SAOUHSC_02619	-1	TACGTAATGTGTCCTTCAGT	GTGTCCTTCAGT	0.4	NA	NA	1	0	SAOUHSC_02619	SAOUHSC_02619	CP000253_1	+	2408041..2408060	TACGTAATGTGTCCTTCAGT	TGG	0.6282555048	6	SAOUHSC_01430	SAOUHSC_01430	CP000253_1	+	1367935..1367954	GACACAACTTCTCCTTCAGT	TGG
sgRNA1567	SAOUHSC_02620	-1	GATTTCATAAAACCTACTTG	AAAACCTACTTG	0.3	NA	NA	1	0	SAOUHSC_02620	SAOUHSC_02620	CP000253_1	+	2409066..2409085	GATTTCATAAAACCTACTTG	AGG	0.639773522388	7	SAOUHSC_02762	SAOUHSC_02762	CP000253_1	+	2538567..2538586	AAAATAATTGCACCTACTTG	CGG
sgRNA1568	SAOUHSC_02621	1	GTAGCCTGTATACGTTTGAG	TATACGTTTGAG	0.45	NA	NA	1	0	SAOUHSC_02621	SAOUHSC_02621	CP000253_1	-	2409575..2409594	GTAGCCTGTATACGTTTGAG	TGG	0.54884400899328	8	NA	NA	CP000253_1	-	2071301..2071320	TACGACTACTCACGTTTGAG	CGG
sgRNA1569	SAOUHSC_02622	1	TAGCCTTACCAAGTAAATAA	CCAAGTAAATAA	0.3	NA	NA	1	0	SAOUHSC_02622	SAOUHSC_02622	CP000253_1	-	2410491..2410510	TAGCCTTACCAAGTAAATAA	AGG	0.5897462643072	7	SAOUHSC_02426	SAOUHSC_02426	CP000253_1	+	2253726..2253745	CGTCCTGGCAATGTAAATAA	AGG
sgRNA1570	SAOUHSC_02624	-1	ATATCATCAACTACTTTAAA	AACTACTTTAAA	0.2	NA	NA	1	0	SAOUHSC_02624	SAOUHSC_02624	CP000253_1	+	2413669..2413688	ATATCATCAACTACTTTAAA	CGG	0.5962553856	6	NA	NA	CP000253_1	+	172382..172401	ACATTACGTAATACTTTAAA	AGG
sgRNA1571	SAOUHSC_02625	1	GTCAATGAATTCAGATGTTA	ATTCAGATGTTA	0.3	NA	NA	1	0	SAOUHSC_02625	SAOUHSC_02625	CP000253_1	-	2413864..2413883	GTCAATGAATTCAGATGTTA	CGG	0.560480062464	7	NA	NA	CP000253_1	+	470579..470598	GCAATTAGGTGCAGATGTTA	AGG
sgRNA1572	SAOUHSC_02627	-1	GCTTTAACATTTAATGTTGA	ATTTAATGTTGA	0.25	NA	NA	1	0	SAOUHSC_02627	SAOUHSC_02627	CP000253_1	+	2415599..2415618	GCTTTAACATTTAATGTTGA	AGG	0.60841585728	6	SAOUHSC_02365	SAOUHSC_02365	CP000253_1	+	2186792..2186811	TCAGCACCATGTAATGTTGA	TGG
sgRNA1573	SAOUHSC_02628	1	AATGGTTCTAATCGTTGATT	TAATCGTTGATT	0.3	NA	NA	1	0	SAOUHSC_02628	SAOUHSC_02628	CP000253_1	-	2415979..2415998	AATGGTTCTAATCGTTGATT	TGG	0.48613238217815	9	NA	NA	CP000253_1	-	612529..612548	TCTTTAGAAAAGCGTTGATT	TGG
sgRNA1574	SAOUHSC_02630	-1	GATTTAATTTGTCCAGATGC	TTGTCCAGATGC	0.35	NA	NA	1	0	SAOUHSC_02630	SAOUHSC_02630	CP000253_1	+	2419273..2419292	GATTTAATTTGTCCAGATGC	AGG	0.460386703288512	9	SAOUHSC_01042	SAOUHSC_01042	CP000253_1	-	1010744..1010763	TCTTCTACAGTACCAGATGC	TGG
sgRNA1575	SAOUHSC_02631	1	TGCGTTTTGAATTTCTATTT	GAATTTCTATTT	0.25	NA	NA	1	0	SAOUHSC_02631	SAOUHSC_02631	CP000253_1	-	2419579..2419598	TGCGTTTTGAATTTCTATTT	TGG	0.740050344	5	NA	NA	CP000253_1	-	2382408..2382427	AGAATTTTAATTTTCTATTT	AGG
sgRNA1576	SAOUHSC_02634	-1	CTAATTGTAAATACTTTGAA	AAATACTTTGAA	0.2	NA	NA	1	0	SAOUHSC_02634	SAOUHSC_02634	CP000253_1	+	2421749..2421768	CTAATTGTAAATACTTTGAA	AGG	0.772323552	5	NA	NA	CP000253_1	+	1110964..1110983	AGATTAGTATATACTTTGAA	TGG
sgRNA1577	SAOUHSC_02635	-1	GTGCTTGTTGTCCGCACTTC	TGTCCGCACTTC	0.55	NA	NA	1	0	SAOUHSC_02635	SAOUHSC_02635	CP000253_1	+	2423169..2423188	GTGCTTGTTGTCCGCACTTC	GGG	0.47452138277544	8	SAOUHSC_01767	SAOUHSC_01767	CP000253_1	+	1666163..1666182	ATCAATGATTCACGCACTTC	TGG
sgRNA1578	SAOUHSC_02637	-1	GTGATTTCACTAATTGTCAA	ACTAATTGTCAA	0.3	NA	NA	1	0	SAOUHSC_02637	SAOUHSC_02637	CP000253_1	+	2423725..2423744	GTGATTTCACTAATTGTCAA	AGG	0.494416978101446	9	SAOUHSC_00698	SAOUHSC_00698	CP000253_1	-	684025..684044	ATATACCCTACAATTGTCAA	TGG
sgRNA1579	SAOUHSC_02638	1	CATAGACCAAGGGAAAGTAT	AAGGGAAAGTAT	0.4	NA	NA	1	0	SAOUHSC_02638	SAOUHSC_02638	CP000253_1	-	2424234..2424253	CATAGACCAAGGGAAAGTAT	AGG	0.469313869280256	8	NA	NA	CP000253_1	+	1115937..1115956	TGTAAAACTTTAGAAAGTAT	TGG
sgRNA1580	SAOUHSC_02639	1	ATACTCCGGTAAATAACCGA	GTAAATAACCGA	0.4	NA	NA	1	0	SAOUHSC_02639,SAOUHSC_02438	SAOUHSC_02639,SAOUHSC_02438	CP000253_1,CP000253_1	-,-	2425651..2425670,2265394..2265413	ATACTCCGGTAAATAACCGA,ATACTCCGGTAAATAACCGA	AGG,AGG	0.92	1	SAOUHSC_01804	SAOUHSC_01804	CP000253_1	+	1706322..1706341	ATACTCTGGTAAATAACCGA	AGG
sgRNA1581	SAOUHSC_02641	-1	AGTTGCGATTTCTCAATTTG	TTTCTCAATTTG	0.35	NA	NA	1	0	SAOUHSC_02641	SAOUHSC_02641	CP000253_1	+	2427643..2427662	AGTTGCGATTTCTCAATTTG	CGG	0.634280879232	6	SAOUHSC_02437	SAOUHSC_02437	CP000253_1	-	2264500..2264519	TATCGCGAAATATCAATTTG	AGG
sgRNA1582	SAOUHSC_02643	1	GCTATATAATTTAGGATTCG	ATTTAGGATTCG	0.3	NA	NA	1	0	SAOUHSC_02643	SAOUHSC_02643	CP000253_1	-	2428020..2428039	GCTATATAATTTAGGATTCG	AGG	0.48613238217815	9	NA	NA	CP000253_1	+	562446..562465	CAAAGGACGTTCAGGATTCG	TGG
sgRNA1583	SAOUHSC_02645	1	TGAACGTTATCATTCATTTT	ATCATTCATTTT	0.25	NA	NA	1	0	SAOUHSC_02645	SAOUHSC_02645	CP000253_1	-	2430256..2430275	TGAACGTTATCATTCATTTT	AGG	0.647250912	5	NA	NA	CP000253_1	+	696969..696988	AGAATGATTTAATTCATTTT	TGG
sgRNA1584	SAOUHSC_02647	-1	ACATTTGAACTCTCTTCGCC	ACTCTCTTCGCC	0.45	NA	NA	1	0	SAOUHSC_02647	SAOUHSC_02647	CP000253_1	+	2432478..2432497	ACATTTGAACTCTCTTCGCC	AGG	0.565918132416	7	SAOUHSC_02867	SAOUHSC_02867	CP000253_1	-	2641769..2641788	ATGTTATCAATATCTTCGCC	AGG
sgRNA1585	SAOUHSC_02648	-1	GCACCAGAAGCGATACCAAC	AGCGATACCAAC	0.55	NA	NA	1	0	SAOUHSC_02648	SAOUHSC_02648	CP000253_1	+	2434412..2434431	GCACCAGAAGCGATACCAAC	TGG	0.70864794	5	SAOUHSC_02909	SAOUHSC_02909	CP000253_1	-	2676898..2676917	ACACCAACATTGATACCAAC	AGG
sgRNA1586	SAOUHSC_02649	1	ATCATTATCTCATTGGCATA	CTCATTGGCATA	0.3	NA	NA	1	0	SAOUHSC_02649	SAOUHSC_02649	CP000253_1	-	2435015..2435034	ATCATTATCTCATTGGCATA	TGG	0.554361488448768	8	NA	NA	CP000253_1	+	374661..374680	GAAATTCGACCGTTGGCATA	AGG
sgRNA1587	SAOUHSC_02650	-1	CTTTATTACCGTCTTTTTGT	CCGTCTTTTTGT	0.3	NA	tandemT	1	0	SAOUHSC_02650	SAOUHSC_02650	CP000253_1	+	2437290..2437309	CTTTATTACCGTCTTTTTGT	TGG	0.610105901328	7	SAOUHSC_01063	SAOUHSC_01063	CP000253_1	-	1027560..1027579	TTTGCCCTACGTCTTTTTGT	AGG
sgRNA1588	SAOUHSC_02651	-1	AATAATGAAATGAATCTACA	AATGAATCTACA	0.2	NA	NA	1	0	SAOUHSC_02651	SAOUHSC_02651	CP000253_1	+	2438023..2438042	AATAATGAAATGAATCTACA	TGG	0.531512092919808	8	SAOUHSC_00802	SAOUHSC_00802	CP000253_1	-	785186..785205	TTTTGTCATCAGAATCTACA	TGG
sgRNA1589	SAOUHSC_02652	1	AAATCTATTCCTGGAATCAT	TCCTGGAATCAT	0.3	NA	NA	1	0	SAOUHSC_02652	SAOUHSC_02652	CP000253_1	-	2438589..2438608	AAATCTATTCCTGGAATCAT	AGG	0.576925693344	7	NA	NA	CP000253_1	-	1684783..1684802	TTAACGATTGTCGGAATCAT	GGG
sgRNA1590	SAOUHSC_02653	-1	TCAGCTGCTTCGCGCGTCTT	TTCGCGCGTCTT	0.6	NA	NA	1	0	SAOUHSC_02653	SAOUHSC_02653	CP000253_1	+	2439757..2439776	TCAGCTGCTTCGCGCGTCTT	TGG	0.301190715045158	9	SAOUHSC_00921	SAOUHSC_00921	CP000253_1	-	892481..892500	AAAATGGACTCACACGTCTT	GGG
sgRNA1591	SAOUHSC_02656	-1	AATTTAAATAACTTCTCCAA	TAACTTCTCCAA	0.2	NA	NA	1	0	SAOUHSC_02656	SAOUHSC_02656	CP000253_1	+	2441394..2441413	AATTTAAATAACTTCTCCAA	TGG	0.450795313636668	9	NA	NA	CP000253_1	+	1970634..1970653	CAATATATGTCGTTCTCCAA	TGG
sgRNA1592	SAOUHSC_02658	-1	AAGATAATCATAGTTGCTAT	CATAGTTGCTAT	0.25	NA	NA	1	0	SAOUHSC_02658	SAOUHSC_02658	CP000253_1	+	2443010..2443029	AAGATAATCATAGTTGCTAT	TGG	0.548803394496	7	NA	NA	CP000253_1	+	586056..586075	AAATATTTGAAAGTTGCTAT	GGG
[truncated: 336 more rows]

## Sheet: S2_targets_genes_NCTC8325
Locus tags NCTC8325	Targeted by sgRNA (name)	TU (as defined by Mäder)	Gene name	Start	End	Strand
SAOUHSC_00001	SAOUHSC_00001	U1	dnaA	517	1878	1
SAOUHSC_00002	SAOUHSC_00002	U1	dnaN	2156	3289	1
[truncated: 2,834 more rows]

## Sheet: S3_non_targeted_genes_NCTC8325
sgRNA (name)	Name	Start	End	Gene length	Strand	Comment
[truncated: 72 more rows]

[truncated: 7 more sheets: S4_MRSA252 (GCF_000011505), S5_RF122 (GCF_000009005), S6_Mu50 (GCF_000009665), S7_Newman (GCF_000010465), S8_JE2-USA300 (GCF_002085525), S9_COL (GCF_000012045), S10_DSM20231 (GCF_001027105)]
